# Supplementary material for: Scion genotypes exert long distance control over rootstock transcriptome responses to low phosphate in grafted grapevine
Source: BMC Plant Biol. 2020 Aug 3;20:367. doi: 10.1186/s12870-020-02578-y (PMC7398338; doi:10.1186/s12870-020-02578-y)
Supplement: Supplementary file 4 — Additional file 4. Genes with a significant interaction in their gene expression response to low versus high phosphate supply between two homo-grafts of grapevine [file 12870_2020_2578_MOESM4_ESM.xlsx]

## Sheet: Sheet 1
Additional File 4. Genes with a significant interaction in their gene expression response to low versus high phosphate supply (HP and LP respectively) between two homografts of grapevine i.e. (PN/PN LP versus PN/PN HP) versus (1103P/1103P LP versus 1103P/1103P HP). PN: Vitis vinifera cv. Pinot noir; 1103P: V. rupestris x V. berlandieri cv. 1103 Paulsen (1103P).
								Araport11 Annotation															MapMan Annotation from Mercator 4
V3 gene identifier	baseMean	log2 Fold Change	lfcSE	stat	pvalue	padj	V1 gene identifier	Ara11.sseqid	Ara11.evalue	Ara11.bitscore	Ara11.hit.nb	Ara11.other.hits	Ara11.Name	Ara11.Note	Ara11.curator_summary	Ara11.symbol	Ara11.Alias	Ara11.full_name	Ara11.computational_description	Ara11.conf_rating	Ara11.Dbxref	manual	BINCODE	NAME	DESCRIPTION
Vitvi00g00711	579.693	-1.06018	0.236358	-4.48547	7.27543e-06	0.0010475	VIT_00s0487g00050	AT5G66900.1	1.2e-28	127.5	1-to-many	AT5G66900.2	AT5G66900.1	Disease resistance protein (CC-NBS-LRR class) family					Disease resistance protein (CC-NBS-LRR class) family%3B FUNCTIONS IN: ATP binding%3B INVOLVED IN: apoptosis%2C defense response%3B CONTAINS InterPro DOMAIN/s: NB-ARC (InterPro:IPR002182)%2C Powdery mildew resistance protein%2C RPW8 domain (InterPro:IPR008808)%2C Disease resistance protein (InterPro:IPR000767)%3B BEST Arabidopsis thaliana protein match is: Disease resistance protein (CC-NBS-LRR cl…	****	gene:2175018,UniProt:Q9FKZ1		'35.1'	'not assigned.annotated'	'Probable disease resistance protein At5g66900 OS=Arabidopsis thaliana (sp|q9fkz1|drl42_arath : 242.0)'
Vitvi00g01151	1057.78	1.94923	0.369192	5.27971	1.2939e-07	5.2906e-05	VIT_00s1566g00010	AT2G22590.1	8.9e-87	318.9	1-to-1		AT2G22590.1	UDP-Glycosyltransferase superfamily protein					UDP-Glycosyltransferase superfamily protein%3B FUNCTIONS IN: transferase activity%2C transferring glycosyl groups%3B INVOLVED IN: metabolic process%3B LOCATED IN: cellular_component unknown%3B CONTAINS InterPro DOMAIN/s: UDP-glucuronosyl/UDP-glucosyltransferase (InterPro:IPR002213)%3B BEST Arabidopsis thaliana protein match is: UDP-Glycosyltransferase superfamily protein (TAIR:AT5G65550.1)%3B Has…	*****	gene:2066009,UniProt:Q940V3		'50.2.4'	'Enzyme classification.EC_2 transferases.EC_2.4 glycosyltransferase'	'Putative UDP-rhamnose:rhamnosyltransferase 1 OS=Fragaria ananassa (sp|q66pf2|urt1_fraan : 325.0) & Enzyme classification.EC_2 transferases.EC_2.4 glycosyltransferase(50.2.4 : 41.9) (original description: none)'
Vitvi00g02088	72.4057	-2.65919	0.672343	-3.9551	7.65019e-05	0.0049195	VIT_00s0934g00010	AT3G05890.1	2.9e-07	52	1-to-1		AT3G05890.1	Low temperature and salt responsive protein family		"RCI2B"		RARE-COLD-INDUCIBLE 2B	RARE-COLD-INDUCIBLE 2B (RCI2B)%3B CONTAINS InterPro DOMAIN/s: Uncharacterised protein family UPF0057 (InterPro:IPR000612)%3B BEST Arabidopsis thaliana protein match is: Low temperature and salt responsive protein family (TAIR:AT3G05880.1)%3B Has 1391 Blast hits to 1391 proteins in 471 species: Archae - 0%3B Bacteria - 653%3B Metazoa - 37%3B Fungi - 280%3B Plants - 382%3B Viruses - 0%3B Other Euka…	*****	gene:3697741,UniProt:Q9ZNS6		'35.2'	'not assigned.not annotated'	' no hits & (original description: none)'
Vitvi01g00012	581.925	-2.17269	0.402452	-5.39863	6.71529e-08	3.16363e-05	VIT_01s0011g00120	AT1G69160.1	2.8e-23	108.2	1-to-1		AT1G69160.1	suppressor					unknown protein%3B BEST Arabidopsis thaliana protein match is: unknown protein (TAIR:AT3G13980.1)%3B Has 173 Blast hits to 172 proteins in 54 species: Archae - 0%3B Bacteria - 0%3B Metazoa - 25%3B Fungi - 33%3B Plants - 84%3B Viruses - 2%3B Other Eukaryotes - 29 (source: NCBI BLink).	*****	gene:2033227,UniProt:Q93Z37		'35.1'	'not assigned.annotated'	'Protein BIG GRAIN 1-like E OS=Arabidopsis thaliana (sp|q93z37|big1e_arath : 145.0)'
Vitvi01g00141	418.408	-2.82472	0.583309	-4.84257	1.28169e-06	0.000295485	VIT_01s0011g01810																'35.2'	'not assigned.not annotated'	' no hits & (original description: none)'
Vitvi01g00266	4970.35	-1.56969	0.350205	-4.4822	7.3877e-06	0.00105101	VIT_01s0011g03290	AT1G68600.1	2.9e-56	219.5	1-to-1		AT1G68600.1	aluminum activated malate transporter family protein					Aluminium activated malate transporter family protein%3B INVOLVED IN: response to aluminum ion%3B LOCATED IN: cellular_component unknown%3B EXPRESSED IN: 21 plant structures%3B EXPRESSED DURING: 12 growth stages%3B CONTAINS InterPro DOMAIN/s: Malate transporter%2C aliminium toerance (InterPro:IPR020966)%3B BEST Arabidopsis thaliana protein match is: Aluminium activated malate transporter family p…	****	gene:2026934,UniProt:Q93Z29		'24.3.11'	'Solute transport.channels.QUAC/ALMT anion channel'	'Solute transport.channels.QUAC/ALMT anion channel (original description: none)'
Vitvi01g00271	1291.14	-1.89432	0.312996	-6.05222	1.42862e-09	1.34607e-06	VIT_01s0011g03330	AT1G13340.1	3.9e-39	161.4	1-to-1		AT1G13340.1	Regulator of Vps4 activity in the MVB pathway protein					Regulator of Vps4 activity in the MVB pathway protein%3B CONTAINS InterPro DOMAIN/s: Protein of unknown function DUF292%2C eukaryotic (InterPro:IPR005061)%3B BEST Arabidopsis thaliana protein match is: Regulator of Vps4 activity in the MVB pathway protein (TAIR:AT1G34220.2)%3B Has 628 Blast hits to 628 proteins in 152 species: Archae - 0%3B Bacteria - 0%3B Metazoa - 164%3B Fungi - 130%3B Plants -…	*****	gene:3435810,UniProt:Q9FX63		'35.2'	'not assigned.not annotated'	' no hits & (original description: none)'
Vitvi01g00408	186.505	-3.65862	0.420631	-8.69795	3.37934e-18	3.66169e-14	VIT_01s0011g04820	AT1G56300.1	2.3e-07	55.5	1-to-many	AT1G56300.2	AT1G56300.1	Chaperone DnaJ-domain superfamily protein					Chaperone DnaJ-domain superfamily protein%3B FUNCTIONS IN: heat shock protein binding%3B INVOLVED IN: protein folding%2C response to cyclopentenone%3B LOCATED IN: cellular_component unknown%3B EXPRESSED IN: 23 plant structures%3B EXPRESSED DURING: 15 growth stages%3B CONTAINS InterPro DOMAIN/s: Molecular chaperone%2C heat shock protein%2C Hsp40%2C DnaJ (InterPro:IPR015609)%2C Heat shock protein D…	****	PMID:18334669,gene:2011845,UniProt:Q8L7R1		'35.2'	'not assigned.not annotated'	' no hits & (original description: none)'
Vitvi01g00568	17162.4	-1.62854	0.381881	-4.26452	2.00333e-05	0.00201926	VIT_01s0011g06600	AT5G17330.1	3.6e-105	380.9	1-to-1		AT5G17330.1	glutamate decarboxylase	Encodes one of two isoforms of glutamate decarboxylase.	"GAD"	AtGAD1,GAD1,GLUTAMATE DECARBOXYLASE 1	glutamate decarboxylase	glutamate decarboxylase (GAD)%3B FUNCTIONS IN: calmodulin binding%2C glutamate decarboxylase activity%3B INVOLVED IN: response to cadmium ion%3B EXPRESSED IN: 13 plant structures%3B EXPRESSED DURING: 6 growth stages%3B CONTAINS InterPro DOMAIN/s: Pyridoxal phosphate-dependent transferase%2C major domain (InterPro:IPR015424)%2C Pyridoxal phosphate-dependent decarboxylase (InterPro:IPR002129)%2C Gl…	****	PMID:11782485,PMID:16502469,gene:2167239,UniProt:Q42521		'35.1'	'not assigned.annotated'	'Glutamate decarboxylase OS=Petunia hybrida (sp|q07346|dce_pethy : 242.0)'
Vitvi01g00642	1520.47	-1.08253	0.269038	-4.02371	5.72881e-05	0.00407046	VIT_01s0137g00810	AT1G12990.1	5.5e-191	666.4	1-to-1		AT1G12990.1	beta-1%2C4-N-acetylglucosaminyltransferase family protein					beta-1%2C4-N-acetylglucosaminyltransferase family protein%3B FUNCTIONS IN: transferase activity%2C transferring glycosyl groups%2C acetylglucosaminyltransferase activity%3B INVOLVED IN: protein amino acid N-linked glycosylation%3B LOCATED IN: membrane%3B EXPRESSED IN: 23 plant structures%3B EXPRESSED DURING: 13 growth stages%3B CONTAINS InterPro DOMAIN/s: Glycosyl transferase%2C family 17 (InterP…	****	gene:2031799,UniProt:F4HP06		'35.2'	'not assigned.not annotated'	' no hits & (original description: none)'
Vitvi01g00680	1671.46	-2.51906	0.577901	-4.35898	1.30668e-05	0.00155588	VIT_01s0127g00050	AT1G17100.1	5.7e-18	90.5	1-to-1		AT1G17100.1	SOUL heme-binding family protein		"HBP1"	AtHBP1	haem-binding protein 1	SOUL heme-binding family protein%3B FUNCTIONS IN: binding%3B INVOLVED IN: biological_process unknown%3B LOCATED IN: plasma membrane%2C vacuole%3B EXPRESSED IN: 24 plant structures%3B EXPRESSED DURING: 14 growth stages%3B CONTAINS InterPro DOMAIN/s: SOUL haem-binding protein (InterPro:IPR006917)%3B BEST Arabidopsis thaliana protein match is: SOUL heme-binding family protein (TAIR:AT1G78450.1)%3B H…	****	PMID:15539469,PMID:17151019,gene:3434576,UniProt:Q9SHG8		'35.2'	'not assigned.not annotated'	' no hits & (original description: none)'
Vitvi01g00775	115.951	2.16824	0.533303	4.06568	4.78933e-05	0.0036469	VIT_01s0026g00080	AT5G40270.1	4.4e-13	76.3	1-to-many	AT5G40270.2	AT5G40270.1	HD domain-containing metal-dependent phosphohydrolase family protein					HD domain-containing metal-dependent phosphohydrolase family protein%3B FUNCTIONS IN: catalytic activity%3B INVOLVED IN: biological_process unknown%3B LOCATED IN: cellular_component unknown%3B EXPRESSED IN: 24 plant structures%3B EXPRESSED DURING: 12 growth stages%3B CONTAINS InterPro DOMAIN/s: Metal-dependent phosphohydrolase%2C HD subdomain (InterPro:IPR006674)%2C Metal-dependent phosphohydrola…	****	gene:2173796,UniProt:Q9FL05		'35.2'	'not assigned.not annotated'	' no hits & (original description: none)'
Vitvi01g00849	3377.14	-2.63154	0.51571	-5.10275	3.34758e-07	0.000109917	VIT_01s0026g00880	AT1G24130.1	4e-58	224.2	1-to-1		AT1G24130.1	Transducin/WD40 repeat-like superfamily protein					Transducin/WD40 repeat-like superfamily protein%3B FUNCTIONS IN: nucleotide binding%3B INVOLVED IN: biological_process unknown%3B LOCATED IN: chloroplast%2C heterotrimeric G-protein complex%3B CONTAINS InterPro DOMAIN/s: WD40 repeat 2 (InterPro:IPR019782)%2C WD40 repeat%2C conserved site (InterPro:IPR019775)%2C WD40 repeat (InterPro:IPR001680)%2C G-protein beta WD-40 repeat%2C region (InterPro:IP…	***	gene:2032451,UniProt:O48679		'35.1'	'not assigned.annotated'	'Protein JINGUBANG OS=Arabidopsis thaliana (sp|o48716|jgb_arath : 282.0)'
Vitvi01g00993	6416.37	-1.72119	0.408199	-4.21655	2.4807e-05	0.00227793	VIT_01s0026g02310	AT1G69640.1	2e-90	332.8	1-to-1		AT1G69640.1	sphingoid base hydroxylase 1	Encodes one of the two redundant sphingoid base hydroxylases (SBH). Involved in sphingolipid trihydroxy long-chain base (4-hydroxysphinganine) biosynthesis. Double mutants of SBHs were dwarfed and not able to progress from vegetative to reproductive growth.	"SBH1"		sphingoid base hydroxylase 1	sphingoid base hydroxylase 1 (SBH1)%3B CONTAINS InterPro DOMAIN/s: Fatty acid hydroxylase (InterPro:IPR006694)%3B BEST Arabidopsis thaliana protein match is: sphingoid base hydroxylase 2 (TAIR:AT1G14290.1)%3B Has 2400 Blast hits to 2339 proteins in 395 species: Archae - 0%3B Bacteria - 406%3B Metazoa - 416%3B Fungi - 708%3B Plants - 429%3B Viruses - 3%3B Other Eukaryotes - 438 (source: NCBI BLink…	****	PMID:11297741,PMID:18643979,gene:3435758,UniProt:Q8VYI1		'5.4.3'	'Lipid metabolism.sphingolipid metabolism.sphingobase hydroxylase'	'Lipid metabolism.sphingolipid metabolism.sphingobase hydroxylase (original description: none)'
Vitvi01g01077	1933.72	-1.81086	0.229067	-7.90536	2.67155e-15	1.44738e-11		AT1G14040.1	9.5e-53	207.6	1-to-1		AT1G14040.1	EXS (ERD1/XPR1/SYG1) family protein	Encodes a PHO1 homologue that is upregulated in response to Zn deficiency and is involved in Pi homeostasis in response to Zn deficiency.		PHO1%3BH3,PHO1 homolog 3		EXS (ERD1/XPR1/SYG1) family protein%3B LOCATED IN: integral to membrane%3B EXPRESSED IN: 21 plant structures%3B EXPRESSED DURING: 12 growth stages%3B CONTAINS InterPro DOMAIN/s: SPX%2C N-terminal (InterPro:IPR004331)%2C EXS%2C C-terminal (InterPro:IPR004342)%3B BEST Arabidopsis thaliana protein match is: EXS (ERD1/XPR1/SYG1) family protein (TAIR:AT2G03240.1)%3B Has 1168 Blast hits to 1094 protein…	*****	gene:3434656,UniProt:Q6R8G7		'35.1'	'not assigned.annotated'	'Phosphate transporter PHO1 homolog 3 OS=Arabidopsis thaliana (sp|q6r8g7|pho13_arath : 204.0)'
Vitvi01g01320	231.554	-2.67904	0.514062	-5.21152	1.87304e-07	7.38012e-05	VIT_01s0010g00760																'35.2'	'not assigned.not annotated'	' no hits & (original description: none)'
Vitvi01g01538	85860	-1.63154	0.419012	-3.89377	9.8698e-05	0.00585847	VIT_01s0010g02460	AT3G04120.1	3.6e-61	235	1-to-1		AT3G04120.1	glyceraldehyde-3-phosphate dehydrogenase C subunit 1	encodes cytosolic GADPH (C subunit) involved in the glycolytic pathway but also interacts with H2O2 potentially placing it in a signalling cascade induced by ROS.	"GAPC1"	GAPC-1,GAPC,GLYCERALDEHYDE-3-PHOSPHATE DEHYDROGENASE C SUBUNIT	glyceraldehyde-3-phosphate dehydrogenase C subunit 1	glyceraldehyde-3-phosphate dehydrogenase C subunit 1 (GAPC1)%3B FUNCTIONS IN: glyceraldehyde-3-phosphate dehydrogenase (phosphorylating) activity%2C copper ion binding%2C glyceraldehyde-3-phosphate dehydrogenase activity%3B INVOLVED IN: in 11 processes%3B LOCATED IN: in 8 components%3B EXPRESSED IN: 28 plant structures%3B EXPRESSED DURING: 16 growth stages%3B CONTAINS InterPro DOMAIN/s: Glycerald…	****	PMID:12492832,PMID:12953116,PMID:14617066,PMID:14671022,PMID:15971193,PMID:16247729,PMID:16289945,PMID:16502469,PMID:17151019,PMID:17317660,PMID:17432890,PMID:17644812,PMID:17916636,PMID:18324730,PMID:18431481,PMID:18424615,PMID:18538804,PMID:23289948,gene:2103084,UniProt:P25858		'35.1'	'not assigned.annotated'	'Glyceraldehyde-3-phosphate dehydrogenase, cytosolic OS=Antirrhinum majus (sp|p25861|g3pc_antma : 232.0)'
Vitvi01g01585	308.379	-3.65334	0.969837	-3.76697	0.000165244	0.00856698		AT3G50770.1	0.00016	44.7	1-to-1		AT3G50770.1	calmodulin-like 41		"CML41"		calmodulin-like 41	calmodulin-like 41 (CML41)%3B FUNCTIONS IN: calcium ion binding%3B INVOLVED IN: biological_process unknown%3B LOCATED IN: chloroplast%3B EXPRESSED IN: 17 plant structures%3B EXPRESSED DURING: 11 growth stages%3B CONTAINS InterPro DOMAIN/s: EF-Hand 1%2C calcium-binding site (InterPro:IPR018247)%2C EF-HAND 2 (InterPro:IPR018249)%2C EF-hand-like domain (InterPro:IPR011992)%2C Calcium-binding EF-hand…	*****	PMID:16023399,gene:2078016,UniProt:Q8L3R2		'35.1'	'not assigned.annotated'	'Probable calcium-binding protein CML31 OS=Oryza sativa subsp. japonica (sp|q8ryk0|cml31_orysj : 149.0)'
Vitvi01g01588	62.4976	-6.86783	1.7308	-3.968	7.24772e-05	0.00474518	VIT_01s0010g03040	AT3G50770.1	0.00089	41.6	1-to-1		AT3G50770.1	calmodulin-like 41		"CML41"		calmodulin-like 41	calmodulin-like 41 (CML41)%3B FUNCTIONS IN: calcium ion binding%3B INVOLVED IN: biological_process unknown%3B LOCATED IN: chloroplast%3B EXPRESSED IN: 17 plant structures%3B EXPRESSED DURING: 11 growth stages%3B CONTAINS InterPro DOMAIN/s: EF-Hand 1%2C calcium-binding site (InterPro:IPR018247)%2C EF-HAND 2 (InterPro:IPR018249)%2C EF-hand-like domain (InterPro:IPR011992)%2C Calcium-binding EF-hand…	*****	PMID:16023399,gene:2078016,UniProt:Q8L3R2		'35.1'	'not assigned.annotated'	'Putative calcium-binding protein CML23 OS=Oryza sativa subsp. japonica (sp|q8ryj9|cml23_orysj : 147.0)'
Vitvi01g01919	90.4448	-2.65073	0.597188	-4.43869	9.05082e-06	0.00120331	VIT_01s0011g02660																'35.2'	'not assigned.not annotated'	' no hits & (original description: none)'
Vitvi01g01997	752.732	1.12999	0.269913	4.18648	2.83314e-05	0.00251627	VIT_01s0011g05890	AT1G15125.2	8.9e-55	213.4	1-to-1		AT1G15125.2	S-adenosyl-L-methionine-dependent methyltransferases superfamily protein									'50.2.1'	'Enzyme classification.EC_2 transferases.EC_2.1 transferase transferring one-carbon group'	'Enzyme classification.EC_2 transferases.EC_2.1 transferase transferring one-carbon group(50.2.1 : 200.6) & Farnesoic acid carboxyl-O-methyltransferase OS=Arabidopsis thaliana (sp|q9fyc4|famt_arath : 195.0) (original description: none)'
Vitvi01g02030	318.877	-2.32829	0.490368	-4.74804	2.05396e-06	0.000423919	VIT_01s0137g00780	AT1G24580.1	1.7e-30	131.3	1-to-1		AT1G24580.1	RING/U-box superfamily protein					RING/U-box superfamily protein%3B FUNCTIONS IN: zinc ion binding%3B LOCATED IN: endomembrane system%3B CONTAINS InterPro DOMAIN/s: Zinc finger%2C RING-type (InterPro:IPR001841)%2C Zinc finger%2C C3HC4 RING-type (InterPro:IPR018957)%3B BEST Arabidopsis thaliana protein match is: RING/U-box superfamily protein (TAIR:AT1G67856.1)%3B Has 35333 Blast hits to 34131 proteins in 2444 species: Archae - 79…	*****	gene:1006229682		'19.4.1.5.3.4'	'Protein degradation.peptide tagging.Ubiquitin (UBQ)-anchor addition (ubiquitylation).UBQ-ligase E3 activities.RING-domain E3 ligase activities.RING-H2-type E3 ligase'	'Protein degradation.peptide tagging.Ubiquitin (UBQ)-anchor addition (ubiquitylation).UBQ-ligase E3 activities.RING-domain E3 ligase activities.RING-H2-type E3 ligase (original description: none)'
Vitvi02g00324	1404.58	-1.21919	0.313409	-3.89009	0.000100207	0.0059171	VIT_02s0025g03520	AT4G11570.1	1.3e-142	505.4	1-to-many	AT4G11570.2	AT4G11570.1	Haloacid dehalogenase-like hydrolase (HAD) superfamily protein					Haloacid dehalogenase-like hydrolase (HAD) superfamily protein%3B FUNCTIONS IN: hydrolase activity%2C catalytic activity%3B INVOLVED IN: metabolic process%3B LOCATED IN: cellular_component unknown%3B EXPRESSED IN: 24 plant structures%3B EXPRESSED DURING: 15 growth stages%3B CONTAINS InterPro DOMAIN/s: Haloacid dehalogenase-like hydrolase (InterPro:IPR005834)%3B BEST Arabidopsis thaliana protein m…	****	gene:2123140,UniProt:Q9LDD5		'7.10.5'	'Coenzyme metabolism.FMN/FAD biosynthesis.pyrimidine phosphatase (PyrP)'	'Coenzyme metabolism.FMN/FAD biosynthesis.pyrimidine phosphatase (PyrP) (original description: none)'
Vitvi02g00533	7763.65	-2.0041	0.370293	-5.41221	6.22515e-08	3.1157e-05	VIT_02s0154g00350	AT4G17260.1	7.7e-89	326.6	1-to-1		AT4G17260.1	Lactate/malate dehydrogenase family protein					Lactate/malate dehydrogenase family protein%3B FUNCTIONS IN: in 6 functions%3B INVOLVED IN: response to salt stress%2C response to abscisic acid stimulus%3B LOCATED IN: plasma membrane%3B EXPRESSED IN: 24 plant structures%3B EXPRESSED DURING: 13 growth stages%3B CONTAINS InterPro DOMAIN/s: L-lactate dehydrogenase (InterPro:IPR011304)%2C Lactate/malate dehydrogenase%2C C-terminal (InterPro:IPR0223…	****	PMID:16258012,PMID:17644812,PMID:17916636,gene:2130763,UniProt:O23569		'3.9.2.1'	'Carbohydrate metabolism.fermentation.lactic acid fermentation.L-lactate dehydrogenase'	'Carbohydrate metabolism.fermentation.lactic acid fermentation.L-lactate dehydrogenase (original description: none)'
Vitvi02g00614	2725.54	-1.51729	0.37608	-4.03448	5.4723e-05	0.00400643	VIT_02s0012g00280	AT4G17670.1	4.2e-18	90.9	1-to-1		AT4G17670.1	senescence-associated family protein (DUF581)					Protein of unknown function (DUF581)%3B CONTAINS InterPro DOMAIN/s: Protein of unknown function DUF581 (InterPro:IPR007650)%3B BEST Arabidopsis thaliana protein match is: Protein of unknown function (DUF581) (TAIR:AT5G47060.1)%3B Has 30201 Blast hits to 17322 proteins in 780 species: Archae - 12%3B Bacteria - 1396%3B Metazoa - 17338%3B Fungi - 3422%3B Plants - 5037%3B Viruses - 0%3B Other Eukaryo…	****	gene:2129330,UniProt:Q8VZM9		'27.3.3'	'Multi-process regulation.SnRK1 metabolic regulator system.FLZ SnRK1-interacting factor'	'Multi-process regulation.SnRK1 metabolic regulator system.FLZ SnRK1-interacting factor (original description: none)'
Vitvi02g00790	2618.41	-1.64812	0.404273	-4.07674	4.56713e-05	0.0035348	VIT_02s0012g02190	AT5G16910.1	0	1162.9	1-to-1		AT5G16910.1	cellulose-synthase like D2	encodes a gene similar to cellulose synthase. Located in Golgi membranes.	"CSLD2"	ATCSLD2	cellulose-synthase like D2	cellulose-synthase like D2 (CSLD2)%3B FUNCTIONS IN: cellulose synthase activity%2C transferase activity%2C transferring glycosyl groups%3B INVOLVED IN: plant-type cell wall biogenesis%2C response to cold%2C polysaccharide biosynthetic process%2C root hair elongation%3B LOCATED IN: Golgi apparatus%2C plasma membrane%2C integral to Golgi membrane%3B EXPRESSED IN: 23 plant structures%3B EXPRESSED DU…	****	PMID:16618929,PMID:17317660,PMID:18642024,gene:2148170,UniProt:Q9LFL0		'21.2.3.1.1.2'	'Cell wall.hemicellulose.heteromannan.synthesis.mannan synthase activities.CSLD-type mannan synthase'	'Cell wall.hemicellulose.heteromannan.synthesis.mannan synthase activities.CSLD-type mannan synthase (original description: none)'
Vitvi02g01222	2151.26	-1.26818	0.332739	-3.81135	0.000138207	0.00750649	VIT_02s0087g00330	AT4G19460.1	4e-179	625.9	1-to-1		AT4G19460.1	UDP-Glycosyltransferase superfamily protein					UDP-Glycosyltransferase superfamily protein%3B FUNCTIONS IN: transferase activity%2C transferring glycosyl groups%3B INVOLVED IN: biosynthetic process%3B LOCATED IN: cellular_component unknown%3B EXPRESSED IN: 10 plant structures%3B EXPRESSED DURING: 4 anthesis%2C C globular stage%2C petal differentiation and expansion stage%3B CONTAINS InterPro DOMAIN/s: Glycosyl transferase%2C group 1 (InterPro…	*****	gene:3439984,UniProt:F4JT73		'35.2'	'not assigned.not annotated'	' no hits & (original description: none)'
Vitvi02g01351	422.555	1.31928	0.325413	4.05416	5.03138e-05	0.00375983	VIT_02s0025g01880	AT4G23990.1	8.6e-78	290.8	1-to-1		AT4G23990.1	cellulose synthase like G3	encodes a protein similar to cellulose synthase	"CSLG3"	ATCSLG3,ARABIDOPSIS THALIANA CELLULOSE SYNTHASE-LIKE G3	cellulose synthase like G3	cellulose synthase like G3 (CSLG3)%3B FUNCTIONS IN: cellulose synthase activity%2C transferase activity%2C transferring glycosyl groups%2C transferase activity%3B INVOLVED IN: cellulose biosynthetic process%2C polysaccharide biosynthetic process%3B LOCATED IN: membrane%3B EXPRESSED IN: 13 plant structures%3B EXPRESSED DURING: 8 growth stages%3B CONTAINS InterPro DOMAIN/s: Cellulose synthase (Inte…	****	gene:2138105,UniProt:Q0WVN5		'35.1'	'not assigned.annotated'	'Cellulose synthase-like protein G1 OS=Arabidopsis thaliana (sp|q570s7|cslg1_arath : 197.0)'
Vitvi02g01407	549.193	-1.41362	0.267096	-5.29255	1.20624e-07	5.12556e-05	VIT_02s0025g04320	AT4G11650.1	8.9e-79	291.6	1-to-1		AT4G11650.1	osmotin 34	osmotin-like protein	"OSM34"	ATOSM34,osmotin 34	osmotin 34	osmotin 34 (OSM34)%3B INVOLVED IN: defense response to fungus%2C incompatible interaction%2C response to salt stress%2C defense response to bacterium%2C incompatible interaction%2C response to other organism%3B LOCATED IN: endomembrane system%3B EXPRESSED IN: 6 plant structures%3B EXPRESSED DURING: 4 anthesis%3B CONTAINS InterPro DOMAIN/s: Thaumatin%2C conserved site (InterPro:IPR017949)%2C Thaum…	****	PMID:17916636,PMID:18467450,gene:2139776,UniProt:P50700		'35.1'	'not assigned.annotated'	'Thaumatin-like protein OS=Actinidia deliciosa (sp|p81370|tlp_actde : 293.0)'
Vitvi02g01586	227.46	1.53229	0.355245	4.31333	1.60812e-05	0.00176901	GSVIVT00038770001	AT3G24255.4	3e-23	112.1	1-to-many	AT3G24255.5,AT3G24255.7	AT3G24255.4	RNA-directed DNA polymerase (reverse transcriptase)-related family protein									'35.1'	'not assigned.annotated'	'Putative ribonuclease H protein At1g65750 OS=Arabidopsis thaliana (sp|p0c2f6|rnhx1_arath : 110.0)'
Vitvi02g01607	96.8721	-9.01012	1.45474	-6.19365	5.87879e-10	6.36997e-07	VIT_02s0033g00660	AT5G22300.1	1.4e-78	292.4	1-to-1		AT5G22300.1	nitrilase 4	encodes a nitrilase isomer. The purified enzyme shows a strong substrate specificity for beta-cyano-L-alanine%2C a intermediate product of the cyanide detoxification pathway.	"NIT4"	AtNIT4,NITRILASE 4	nitrilase 4	nitrilase 4 (NIT4)%3B CONTAINS InterPro DOMAIN/s: Nitrilase/cyanide hydratase and apolipoprotein N-acyltransferase (InterPro:IPR003010)%2C Nitrilase/cyanide hydratase%2C conserved site (InterPro:IPR000132)%3B BEST Arabidopsis thaliana protein match is: nitrilase 3 (TAIR:AT3G44320.1)%3B Has 7653 Blast hits to 7575 proteins in 1747 species: Archae - 162%3B Bacteria - 5078%3B Metazoa - 407%3B Fungi …	****	PMID:18467450,gene:3443466,UniProt:P46011		'50.3.5'	'Enzyme classification.EC_3 hydrolases.EC_3.5 hydrolase acting on carbon-nitrogen bond, other than peptide bond'	'Enzyme classification.EC_3 hydrolases.EC_3.5 hydrolase acting on carbon-nitrogen bond, other than peptide bond(50.3.5 : 357.4) & Bifunctional nitrilase/nitrile hydratase NIT4A OS=Nicotiana tabacum (sp|q42965|nrl4a_tobac : 301.0) (original description: none)'
Vitvi02g01648	308.084	1.18958	0.251684	4.72649	2.28434e-06	0.000458369	VIT_02s0087g00090	AT1G31350.1	1.1e-79	295.8	1-to-many	AT1G31350.2	AT1G31350.1	KAR-UP F-box 1		"KUF1"		KAR-UP F-box 1	KAR-UP F-box 1 (KUF1)%3B CONTAINS InterPro DOMAIN/s: Galactose oxidase/kelch%2C beta-propeller (InterPro:IPR011043)%2C Kelch related (InterPro:IPR013089)%2C Kelch-type beta propeller (InterPro:IPR015915)%3B BEST Arabidopsis thaliana protein match is: Galactose oxidase/kelch repeat superfamily protein (TAIR:AT1G55270.1)%3B Has 661 Blast hits to 661 proteins in 63 species: Archae - 0%3B Bacteria - …	*****	gene:2197539,UniProt:Q8GX29		'11.9.2.4'	'Phytohormones.strigolactone.perception and signal transduction.KUF1 signal transducer'	'Phytohormones.strigolactone.perception and signal transduction.KUF1 signal transducer (original description: none)'
Vitvi02g01701	3737.8	-1.54099	0.362077	-4.25598	2.08138e-05	0.00204097	VIT_00s0233g00030	AT4G22590.1	9.4e-48	191.4	1-to-1		AT4G22590.1	Haloacid dehalogenase-like hydrolase (HAD) superfamily protein		"TPPG"		trehalose-6-phosphate phosphatase G	Haloacid dehalogenase-like hydrolase (HAD) superfamily protein%3B FUNCTIONS IN: catalytic activity%2C trehalose-phosphatase activity%3B INVOLVED IN: trehalose biosynthetic process%2C metabolic process%3B LOCATED IN: chloroplast%3B EXPRESSED IN: sperm cell%2C male gametophyte%2C pollen tube%3B EXPRESSED DURING: L mature pollen stage%2C M germinated pollen stage%3B CONTAINS InterPro DOMAIN/s: HAD-s…	****	gene:2127509,UniProt:Q9SUW0		'35.1'	'not assigned.annotated'	'Probable trehalose-phosphate phosphatase G OS=Arabidopsis thaliana (sp|q9suw0|tppg_arath : 116.0)'
Vitvi03g00126	5250.66	-1.69924	0.426318	-3.98585	6.72395e-05	0.00456786	VIT_03s0038g02190	AT2G16660.1	1.5e-93	343.2	1-to-many	AT2G16660.2	AT2G16660.1	Major facilitator superfamily protein					Major facilitator superfamily protein%3B INVOLVED IN: response to karrikin%3B LOCATED IN: endomembrane system%3B EXPRESSED IN: 23 plant structures%3B EXPRESSED DURING: 13 growth stages%3B CONTAINS InterPro DOMAIN/s: Nodulin-like (InterPro:IPR010658)%2C Major facilitator superfamily%2C general substrate transporter (InterPro:IPR016196)%3B BEST Arabidopsis thaliana protein match is: Major facilitat…	****	gene:2059828,UniProt:Q9SLF1		'35.1'	'not assigned.annotated'	'Protein NUCLEAR FUSION DEFECTIVE 4 OS=Arabidopsis thaliana (sp|f4i9e1|nfd4_arath : 104.0)'
Vitvi03g00164	8262.82	1.57462	0.316349	4.97748	6.44163e-07	0.000186129	VIT_03s0038g02610	AT4G38540.1	1.9e-54	213.8	1-to-1		AT4G38540.1	FAD/NAD(P)-binding oxidoreductase family protein					FAD/NAD(P)-binding oxidoreductase family protein%3B FUNCTIONS IN: monooxygenase activity%3B INVOLVED IN: oxidation reduction%3B EXPRESSED IN: 15 plant structures%3B EXPRESSED DURING: 9 growth stages%3B CONTAINS InterPro DOMAIN/s: Monooxygenase%2C FAD-binding (InterPro:IPR002938)%3B BEST Arabidopsis thaliana protein match is: FAD/NAD(P)-binding oxidoreductase family protein (TAIR:AT5G05320.1)%3B H…	****	PMID:10216258,gene:3438736,UniProt:O81816		'35.1'	'not assigned.annotated'	'Monooxygenase 3 OS=Arabidopsis thaliana (sp|q9flc2|mo3_arath : 194.0)'
Vitvi03g00238	2891.2	-1.27495	0.294449	-4.32996	1.49134e-05	0.00169252	VIT_03s0038g03800	AT2G17220.1	4.8e-89	328.2	1-to-many	AT2G17220.2	AT2G17220.1	Protein kinase superfamily protein	Encodes a putative serine/threonine-specific protein kinase kin3. Protein is N-myristoylated.	"Kin3"		kinase 3	Protein kinase superfamily protein%3B FUNCTIONS IN: protein serine/threonine kinase activity%2C protein kinase activity%2C kinase activity%2C ATP binding%3B INVOLVED IN: protein amino acid phosphorylation%3B LOCATED IN: chloroplast%3B EXPRESSED IN: 22 plant structures%3B EXPRESSED DURING: 13 growth stages%3B CONTAINS InterPro DOMAIN/s: Protein kinase%2C ATP binding site (InterPro:IPR017441)%2C Pr…	****	gene:2059641,UniProt:Q9SII6		'50.2.7'	'Enzyme classification.EC_2 transferases.EC_2.7 transferase transferring phosphorus-containing group'	'Probable serine/threonine-protein kinase PIX13 OS=Arabidopsis thaliana (sp|q9sii6|pix13_arath : 274.0) & Enzyme classification.EC_2 transferases.EC_2.7 transferase transferring phosphorus-containing group(50.2.7 : 51.9) (original description: none)'
Vitvi03g00532	829.375	-1.36412	0.348196	-3.91769	8.9401e-05	0.00545749	VIT_03s0063g00060	AT4G34120.1	4.3e-10	67	1-to-many	AT4G36910.1	AT4G34120.1	Cystathionine beta-synthase (CBS) family protein	Encodes a single cystathionine beta-Synthase domain-containing protein. Modulates development by regulating the thioredoxin system.	"LEJ1"	CBSX2,CBS domain containing protein 2,CDCP1,CYSTATHIONE [BETA]-SYNTHASE DOMAIN-CONTAINING PROTEIN 1	LOSS OF THE TIMING OF ET AND JA BIOSYNTHESIS 1	LOSS OF THE TIMING OF ET AND JA BIOSYNTHESIS 1 (LEJ1)%3B FUNCTIONS IN: molecular_function unknown%3B INVOLVED IN: biological_process unknown%3B LOCATED IN: chloroplast stroma%2C chloroplast%3B EXPRESSED IN: 23 plant structures%3B EXPRESSED DURING: 13 growth stages%3B CONTAINS InterPro DOMAIN/s: Cystathionine beta-synthase%2C core (InterPro:IPR000644)%3B BEST Arabidopsis thaliana protein match is:…	****	PMID:15028209,PMID:18431481,PMID:18633119,gene:2124275,UniProt:Q9C5D0		'35.2'	'not assigned.not annotated'	' no hits & (original description: none)'
Vitvi03g00605	2037.44	-1.14143	0.194977	-5.85415	4.79454e-09	3.5565e-06	VIT_03s0091g00470	AT4G33920.2	3.5e-46	185.7	1-to-1		AT4G33920.2	Protein phosphatase 2C family protein			APD5,Arabidopsis Pp2c clade D 5						'35.1'	'not assigned.annotated'	'Probable protein phosphatase 2C 78 OS=Oryza sativa subsp. japonica (sp|q2qn36|p2c78_orysj : 171.0)'
Vitvi03g01092	18225.3	-1.8758	0.339019	-5.53303	3.14742e-08	1.8194e-05	VIT_03s0017g00650	AT5G64300.1	1.2e-51	204.5	1-to-1		AT5G64300.1	GTP cyclohydrolase II	encodes GTP cyclohydrolase II that can functionally complement E. coli mutant deficient in this gene. It also has 3%2C4-dihydroxy-2-butanone-4-phosphate synthase activity which makes it a bifunctional enzyme involved in the formation of the pyrimidine and of the carbohydrate from GTP and ribulose-5-phosphate%2C respectively	"GCH"	ATGCH,ARABIDOPSIS THALIANA GTP CYCLOHYDROLASE II,ATRIBA1,Arabidopsis thaliana riboflavin A1,RFD1,RED FLUORESCENT IN DARKNESS 1,RIBA1,riboflavin A1	GTP cyclohydrolase II	GTP cyclohydrolase II (GCH)%3B FUNCTIONS IN: 3%2C4-dihydroxy-2-butanone-4-phosphate synthase activity%2C GTP cyclohydrolase II activity%3B INVOLVED IN: riboflavin biosynthetic process%3B LOCATED IN: chloroplast%2C membrane%3B EXPRESSED IN: 22 plant structures%3B EXPRESSED DURING: 13 growth stages%3B CONTAINS InterPro DOMAIN/s: GTP cyclohydrolase II (InterPro:IPR000926)%2C DHBP synthase RibB (Inte…	****	PMID:10783978,PMID:7642114,PMID:17432890,PMID:18431481,gene:2173372,UniProt:P47924		'50.3.5'	'Enzyme classification.EC_3 hydrolases.EC_3.5 hydrolase acting on carbon-nitrogen bond, other than peptide bond'	'Bifunctional riboflavin biosynthesis protein RIBA 1, chloroplastic OS=Arabidopsis thaliana (sp|p47924|riba1_arath : 200.0) & Enzyme classification.EC_3 hydrolases.EC_3.5 hydrolase acting on carbon-nitrogen bond, other than peptide bond(50.3.5 : 156.5) (original description: none)'
Vitvi03g01202	63.4509	-3.96049	0.983073	-4.02868	5.60904e-05	0.00401929	VIT_03s0017g01450	AT2G32210.2	2.4e-07	54.7	1-to-many	AT2G32210.3	AT2G32210.2	cysteine-rich/transmembrane domain A-like protein									'35.2'	'not assigned.not annotated'	' no hits & (original description: none)'
Vitvi03g01282	833.374	-2.7454	0.532306	-5.15756	2.50184e-07	8.74474e-05	VIT_03s0017g02140	AT3G21790.1	1.4e-115	414.8	1-to-1		AT3G21790.1	UDP-Glycosyltransferase superfamily protein					UDP-Glycosyltransferase superfamily protein%3B FUNCTIONS IN: transferase activity%2C transferring hexosyl groups%2C UDP-glycosyltransferase activity%3B INVOLVED IN: metabolic process%3B LOCATED IN: cellular_component unknown%3B EXPRESSED IN: 20 plant structures%3B EXPRESSED DURING: 13 growth stages%3B CONTAINS InterPro DOMAIN/s: UDP-glucuronosyl/UDP-glucosyltransferase (InterPro:IPR002213)%3B BES…	*****	gene:2093023,UniProt:Q9LSY5		'50.2.4'	'Enzyme classification.EC_2 transferases.EC_2.4 glycosyltransferase'	'UDP-glucose flavonoid 3-O-glucosyltransferase 6 OS=Fragaria ananassa (sp|q2v6k0|ufog6_fraan : 475.0) & Enzyme classification.EC_2 transferases.EC_2.4 glycosyltransferase(50.2.4 : 264.1) (original description: none)'
Vitvi03g01374	829.743	1.32681	0.347865	3.81414	0.00013666	0.00744626	VIT_03s0038g01530	AT1G50180.1	3.7e-108	392.5	1-to-1		AT1G50180.1	NB-ARC domain-containing disease resistance protein					NB-ARC domain-containing disease resistance protein%3B FUNCTIONS IN: ATP binding%3B INVOLVED IN: apoptosis%2C defense response%3B LOCATED IN: cellular_component unknown%3B EXPRESSED IN: shoot%3B CONTAINS InterPro DOMAIN/s: NB-ARC (InterPro:IPR002182)%2C Disease resistance protein (InterPro:IPR000767)%3B BEST Arabidopsis thaliana protein match is: Disease resistance protein (CC-NBS-LRR class) fami…	**	gene:2011981,UniProt:Q9SX38		'35.1'	'not assigned.annotated'	'Putative disease resistance protein At1g50180 OS=Arabidopsis thaliana (sp|q9sx38|drl4_arath : 386.0)'
Vitvi03g01495	20.448	2.88607	0.749617	3.85006	0.000118087	0.00675217	VIT_03s0063g02680	AT1G19510.1	7.1e-27	119.4	1-to-1		AT1G19510.1	RAD-like 5		"RL5"	ATRL5,RAD-like 5,RSM4,RADIALIS-LIKE SANT/MYB 4	RAD-like 5	RAD-like 5 (RL5)%3B FUNCTIONS IN: DNA binding%2C sequence-specific DNA binding transcription factor activity%3B INVOLVED IN: regulation of transcription%2C DNA-dependent%3B EXPRESSED IN: 11 plant structures%3B EXPRESSED DURING: 9 growth stages%3B CONTAINS InterPro DOMAIN/s: SANT%2C DNA-binding (InterPro:IPR001005)%2C Molecular chaperone%2C heat shock protein%2C Hsp40%2C DnaJ (InterPro:IPR015609)%…	***	gene:2016416,UniProt:Q8GW75		'15.7.2.2'	'RNA biosynthesis.transcriptional activation.MYB superfamily.MYB-related transcription factor'	'RNA biosynthesis.transcriptional activation.MYB superfamily.MYB-related transcription factor (original description: none)'
Vitvi03g01740	105.944	1.35406	0.340759	3.97365	7.07794e-05	0.00470509	VIT_03s0110g00020																'35.2'	'not assigned.not annotated'	' no hits & (original description: none)'
Vitvi03g01897	936.325	-3.65012	0.704247	-5.18301	2.1833e-07	8.15858e-05	VIT_00s2300g00010	AT3G51970.1	1.2e-89	328.6	1-to-1		AT3G51970.1	acyl-CoA sterol acyl transferase 1		"ASAT1"	ATASAT1,ATSAT1,ARABIDOPSIS THALIANA STEROL O-ACYLTRANSFERASE 1	acyl-CoA sterol acyl transferase 1	acyl-CoA sterol acyl transferase 1 (ASAT1)%3B FUNCTIONS IN: acyltransferase activity%3B INVOLVED IN: biological_process unknown%3B LOCATED IN: endomembrane system%3B EXPRESSED IN: 10 plant structures%3B EXPRESSED DURING: 6 growth stages%3B CONTAINS InterPro DOMAIN/s: Wax synthase (InterPro:IPR017088)%3B BEST Arabidopsis thaliana protein match is: MBOAT (membrane bound O-acyl transferase) family p…	*****	gene:2083779,UniProt:Q9SV07		'5.5.2.3.2'	'Lipid metabolism.phytosterols.phytosterol conjugation.phytosterol esterification.acyl-CoA:cholesterol acyltransferase'	'Lipid metabolism.phytosterols.phytosterol conjugation.phytosterol esterification.acyl-CoA:cholesterol acyltransferase (original description: none)'
Vitvi04g00114	193.525	1.12871	0.258799	4.36136	1.29256e-05	0.00154757	VIT_04s0008g01320	AT5G11840.1	6.2e-47	187.2	1-to-many	AT5G11840.2,AT5G11840.3,AT5G11840.4	AT5G11840.1	YCF36%2C putative (DUF1230)					Protein of unknown function (DUF1230)%3B FUNCTIONS IN: molecular_function unknown%3B INVOLVED IN: biological_process unknown%3B LOCATED IN: chloroplast%3B EXPRESSED IN: 23 plant structures%3B EXPRESSED DURING: 13 growth stages%3B CONTAINS InterPro DOMAIN/s: Protein of unknown function DUF1230 (InterPro:IPR009631)%3B BEST Arabidopsis thaliana protein match is: Protein of unknown function (DUF1230)…	****	gene:2142998,UniProt:B6IDH6		'35.1'	'not assigned.annotated'	'Protein CONSERVED IN THE GREEN LINEAGE AND DIATOMS 27, chloroplastic OS=Arabidopsis thaliana (sp|q9fn15|gld27_arath : 86.3)'
Vitvi04g00133	190.609	-2.30632	0.589394	-3.91303	9.11447e-05	0.00553277	VIT_04s0008g01470	AT5G26170.1	6.6e-14	76.6	1-to-1		AT5G26170.1	WRKY DNA-binding protein 50	member of WRKY Transcription Factor%3B Group II-c. Involved in jasmonic acid inducible defense responses.	"WRKY50"	ATWRKY50,ARABIDOPSIS THALIANA WRKY DNA-BINDING PROTEIN 50	WRKY DNA-binding protein 50	WRKY DNA-binding protein 50 (WRKY50)%3B CONTAINS InterPro DOMAIN/s: DNA-binding WRKY (InterPro:IPR003657)%3B BEST Arabidopsis thaliana protein match is: WRKY DNA-binding protein 51 (TAIR:AT5G64810.1)%3B Has 30201 Blast hits to 17322 proteins in 780 species: Archae - 12%3B Bacteria - 1396%3B Metazoa - 17338%3B Fungi - 3422%3B Plants - 5037%3B Viruses - 0%3B Other Eukaryotes - 2996 (source: NCBI BL…	*****	PMID:11118137,gene:2179738,UniProt:Q8VWQ5		'15.7.22'	'RNA biosynthesis.transcriptional activation.WRKY transcription factor'	'RNA biosynthesis.transcriptional activation.WRKY transcription factor (original description: none)'
Vitvi04g00138	65.1312	-4.21281	0.908228	-4.6385	3.50948e-06	0.000628545		AT5G51160.1	1.4e-08	60.1	1-to-1		AT5G51160.1	Ankyrin repeat family protein					Ankyrin repeat family protein%3B CONTAINS InterPro DOMAIN/s: Ankyrin repeat-containing domain (InterPro:IPR020683)%2C Ankyrin repeat (InterPro:IPR002110)%3B BEST Arabidopsis thaliana protein match is: Ankyrin repeat family protein (TAIR:AT4G10720.1)%3B Has 23468 Blast hits to 11643 proteins in 579 species: Archae - 38%3B Bacteria - 1696%3B Metazoa - 12874%3B Fungi - 1168%3B Plants - 2550%3B Virus…	*****	gene:2176251,UniProt:Q9LU58		'35.1'	'not assigned.annotated'	'Ankyrin repeat-containing protein BDA1 OS=Arabidopsis thaliana (sp|q8gyh5|bad1_arath : 97.1)'
Vitvi04g00486	141.887	-2.17584	0.523895	-4.15321	3.27847e-05	0.00280821	VIT_04s0008g05510	AT3G11760.1	1.6e-83	309.7	1-to-1		AT3G11760.1	structural maintenance of chromosomes flexible hinge domain protein					unknown protein%3B FUNCTIONS IN: molecular_function unknown%3B INVOLVED IN: biological_process unknown%3B LOCATED IN: cellular_component unknown%3B EXPRESSED IN: 23 plant structures%3B EXPRESSED DURING: 14 growth stages%3B BEST Arabidopsis thaliana protein match is: unknown protein (TAIR:AT5G04860.1)%3B Has 84 Blast hits to 73 proteins in 13 species: Archae - 0%3B Bacteria - 0%3B Metazoa - 0%3B F…	****	gene:2081510,UniProt:Q9SF22		'35.2'	'not assigned.not annotated'	' no hits & (original description: none)'
Vitvi04g00735	2155.92	-1.0476	0.266884	-3.9253	8.66201e-05	0.00531769	VIT_04s0069g00780	AT4G31590.1	1.8e-222	771.5	1-to-1		AT4G31590.1	Cellulose-synthase-like C5	encodes a gene similar to cellulose synthase	"CSLC5"	ATCSLC05,CELLULOSE-SYNTHASE LIKE C5,ATCSLC5,Cellulose-synthase-like C5,CSLC05,CELLULOSE-SYNTHASE LIKE C5	Cellulose-synthase-like C5	Cellulose-synthase-like C5 (CSLC5)%3B FUNCTIONS IN: cellulose synthase activity%2C transferase activity%2C transferring glycosyl groups%3B INVOLVED IN: biological_process unknown%3B LOCATED IN: nucleus%3B EXPRESSED IN: 23 plant structures%3B EXPRESSED DURING: 13 growth stages%3B CONTAINS InterPro DOMAIN/s: Glycosyl transferase%2C family 2 (InterPro:IPR001173)%3B BEST Arabidopsis thaliana protein …	****	PMID:15447652,PMID:18433157,gene:3438924,UniProt:Q9SB75		'35.1'	'not assigned.annotated'	'Probable xyloglucan glycosyltransferase 5 OS=Arabidopsis thaliana (sp|q9sb75|cslc5_arath : 358.0)'
Vitvi04g00760	99.3057	-2.8849	0.701477	-4.1126	3.9122e-05	0.00319997	VIT_04s0069g00970	AT5G64810.1	6.6e-18	89.7	1-to-1		AT5G64810.1	WRKY DNA-binding protein 51	member of WRKY Transcription Factor%3B Group II-c. Involved in jasmonic acid inducible defense responses.	"WRKY51"	ATWRKY51,ARABIDOPSIS THALIANA WRKY DNA-BINDING PROTEIN 51	WRKY DNA-binding protein 51	WRKY DNA-binding protein 51 (WRKY51)%3B CONTAINS InterPro DOMAIN/s: DNA-binding WRKY (InterPro:IPR003657)%3B BEST Arabidopsis thaliana protein match is: WRKY DNA-binding protein 50 (TAIR:AT5G26170.1)%3B Has 30201 Blast hits to 17322 proteins in 780 species: Archae - 12%3B Bacteria - 1396%3B Metazoa - 17338%3B Fungi - 3422%3B Plants - 5037%3B Viruses - 0%3B Other Eukaryotes - 2996 (source: NCBI BL…	****	PMID:11118137,gene:2177638,UniProt:Q93WU9		'15.7.22'	'RNA biosynthesis.transcriptional activation.WRKY transcription factor'	'RNA biosynthesis.transcriptional activation.WRKY transcription factor (original description: none)'
Vitvi04g01160	2268.09	-2.07563	0.520964	-3.9842	6.77069e-05	0.00458524	VIT_04s0023g00430	AT5G16480.1	1.2e-25	117.1	1-to-1		AT5G16480.1	Phosphotyrosine protein phosphatases superfamily protein	Encodes an atypical dual-speci%26								'35.1'	'not assigned.annotated'	'Tyrosine-protein phosphatase DSP5 OS=Arabidopsis thaliana (sp|q9ffd7|dsp5_arath : 115.0)'
Vitvi04g01220	735.204	-1.18107	0.288882	-4.08841	4.34336e-05	0.00339801	VIT_04s0023g01100	AT3G50770.1	5.6e-51	199.9	1-to-1		AT3G50770.1	calmodulin-like 41		"CML41"		calmodulin-like 41	calmodulin-like 41 (CML41)%3B FUNCTIONS IN: calcium ion binding%3B INVOLVED IN: biological_process unknown%3B LOCATED IN: chloroplast%3B EXPRESSED IN: 17 plant structures%3B EXPRESSED DURING: 11 growth stages%3B CONTAINS InterPro DOMAIN/s: EF-Hand 1%2C calcium-binding site (InterPro:IPR018247)%2C EF-HAND 2 (InterPro:IPR018249)%2C EF-hand-like domain (InterPro:IPR011992)%2C Calcium-binding EF-hand…	*****	PMID:16023399,gene:2078016,UniProt:Q8L3R2		'35.1'	'not assigned.annotated'	'Probable calcium-binding protein CML41 OS=Arabidopsis thaliana (sp|q8l3r2|cml41_arath : 172.0)'
Vitvi04g01222	1935.97	-1.5405	0.297545	-5.17737	2.25033e-07	8.26558e-05	VIT_04s0023g01120	AT1G19300.1	7.3e-152	535.4	1-to-1		AT1G19300.1	Nucleotide-diphospho-sugar transferases superfamily protein	The PARVUS/GLZ1 gene encodes a putative family 8 glycosyl transferase that contributes to xylan biosynthesis. Its gene expression shows good co-variance with the IRX3 gene involved in secondary cell wall synthesis. PARVUS/GLZ1 is predicted to have galacturonosyltransferase activity and may be involved in the formation of the complex oligosaccharide sequence present at the reducing end of xylan. P…	"PARVUS"	ATGATL1,GATL1,GALACTURONOSYLTRANSFERASE-LIKE 1,GLZ1,GAOLAOZHUANGREN 1	PARVUS	PARVUS (PARVUS)%3B CONTAINS InterPro DOMAIN/s: Glycosyl transferase%2C family 8 (InterPro:IPR002495)%3B BEST Arabidopsis thaliana protein match is: galacturonosyltransferase-like 2 (TAIR:AT3G50760.1)%3B Has 1825 Blast hits to 1814 proteins in 439 species: Archae - 2%3B Bacteria - 918%3B Metazoa - 149%3B Fungi - 0%3B Plants - 715%3B Viruses - 0%3B Other Eukaryotes - 41 (source: NCBI BLink).	***	PMID:15010604,PMID:17944810,gene:2016431,UniProt:Q9LN68		'21.2.2.1.1'	'Cell wall.hemicellulose.xylan.synthesis.galacturonosyltransferase'	'Cell wall.hemicellulose.xylan.synthesis.galacturonosyltransferase (original description: none)'
Vitvi04g01358	1976.83	-1.2873	0.307862	-4.18142	2.89693e-05	0.00256243	VIT_04s0023g02380	AT3G50950.1	3.1e-253	873.2	1-to-many	AT3G50950.2	AT3G50950.1	HOPZ-ACTIVATED RESISTANCE 1		"ZAR1"		HOPZ-ACTIVATED RESISTANCE 1	HOPZ-ACTIVATED RESISTANCE 1 (ZAR1)%3B FUNCTIONS IN: ATP binding%3B INVOLVED IN: defense response%2C apoptosis%3B LOCATED IN: cellular_component unknown%3B EXPRESSED IN: 22 plant structures%3B EXPRESSED DURING: 13 growth stages%3B CONTAINS InterPro DOMAIN/s: NB-ARC (InterPro:IPR002182)%2C Disease resistance protein (InterPro:IPR000767)%3B BEST Arabidopsis thaliana protein match is: Disease resista…	****	gene:2078011,UniProt:Q38834		'35.1'	'not assigned.annotated'	'Disease resistance RPP13-like protein 4 OS=Arabidopsis thaliana (sp|q38834|r13l4_arath : 1011.0)'
Vitvi04g01536	1983.77	-1.03761	0.220393	-4.70803	2.50121e-06	0.000497281	VIT_00s0264g00020	AT4G35840.2	3.2e-40	165.2	1-to-1		AT4G35840.2	RING/U-box superfamily protein									'19.4.1.5.3.4'	'Protein degradation.peptide tagging.Ubiquitin (UBQ)-anchor addition (ubiquitylation).UBQ-ligase E3 activities.RING-domain E3 ligase activities.RING-H2-type E3 ligase'	'Protein degradation.peptide tagging.Ubiquitin (UBQ)-anchor addition (ubiquitylation).UBQ-ligase E3 activities.RING-domain E3 ligase activities.RING-H2-type E3 ligase (original description: none)'
Vitvi04g01676	588.849	-2.49157	0.321594	-7.74754	9.3689e-15	4.06067e-11	VIT_04s0044g01170																'35.2'	'not assigned.not annotated'	' no hits & (original description: none)'
Vitvi04g01790	774.299	-1.26978	0.279643	-4.54071	5.6064e-06	0.00086783																	'35.2'	'not assigned.not annotated'	' no hits & (original description: none)'
Vitvi04g01848	3476.7	-2.00693	0.459452	-4.36809	1.2534e-05	0.00151411	VIT_04s0008g03530	AT2G24600.3	7.9e-38	157.5	1-to-many	AT2G24600.4	AT2G24600.3	Ankyrin repeat family protein					Ankyrin repeat family protein%3B CONTAINS InterPro DOMAIN/s: Ankyrin repeat-containing domain (InterPro:IPR020683)%2C Ankyrin repeat (InterPro:IPR002110)%3B BEST Arabidopsis thaliana protein match is: Ankyrin repeat family protein (TAIR:AT1G10340.1)%3B Has 35333 Blast hits to 34131 proteins in 2444 species: Archae - 798%3B Bacteria - 22429%3B Metazoa - 974%3B Fungi - 991%3B Plants - 531%3B Viruse…	****	gene:1006228120,UniProt:F4IPR3		'35.1'	'not assigned.annotated'	'Ankyrin repeat-containing protein BDA1 OS=Arabidopsis thaliana (sp|q8gyh5|bad1_arath : 95.1)'
Vitvi04g01856	194.68	-1.674	0.357981	-4.67623	2.92194e-06	0.000560367	VIT_04s0008g03840	AT2G24600.3	2.6e-36	152.5	1-to-many	AT2G24600.4	AT2G24600.3	Ankyrin repeat family protein					Ankyrin repeat family protein%3B CONTAINS InterPro DOMAIN/s: Ankyrin repeat-containing domain (InterPro:IPR020683)%2C Ankyrin repeat (InterPro:IPR002110)%3B BEST Arabidopsis thaliana protein match is: Ankyrin repeat family protein (TAIR:AT1G10340.1)%3B Has 35333 Blast hits to 34131 proteins in 2444 species: Archae - 798%3B Bacteria - 22429%3B Metazoa - 974%3B Fungi - 991%3B Plants - 531%3B Viruse…	****	gene:1006228120,UniProt:F4IPR3		'35.1'	'not assigned.annotated'	'Ankyrin repeat-containing protein BDA1 OS=Arabidopsis thaliana (sp|q8gyh5|bad1_arath : 94.4)'
Vitvi04g02205	613.836	-3.28504	0.519152	-6.3277	2.48844e-10	3.37044e-07	VIT_04s0044g00220	AT4G38540.1	2.7e-30	132.1	1-to-1		AT4G38540.1	FAD/NAD(P)-binding oxidoreductase family protein					FAD/NAD(P)-binding oxidoreductase family protein%3B FUNCTIONS IN: monooxygenase activity%3B INVOLVED IN: oxidation reduction%3B EXPRESSED IN: 15 plant structures%3B EXPRESSED DURING: 9 growth stages%3B CONTAINS InterPro DOMAIN/s: Monooxygenase%2C FAD-binding (InterPro:IPR002938)%3B BEST Arabidopsis thaliana protein match is: FAD/NAD(P)-binding oxidoreductase family protein (TAIR:AT5G05320.1)%3B H…	****	PMID:10216258,gene:3438736,UniProt:O81816		'35.1'	'not assigned.annotated'	'Monooxygenase 2 OS=Arabidopsis thaliana (sp|o81816|mo2_arath : 114.0)'
Vitvi05g00041	3760.99	-1.70377	0.403819	-4.21914	2.45231e-05	0.00226832	VIT_05s0077g01970	AT3G16720.1	1.7e-41	168.7	1-to-1		AT3G16720.1	TOXICOS EN LEVADURA 2	RING-H2 protein induced after exposure to chitin or inactivated crude cellulase preparations.	"ATL2"	TL2,TOXICOS EN LEVADURA 2	TOXICOS EN LEVADURA 2	TOXICOS EN LEVADURA 2 (ATL2)%3B FUNCTIONS IN: zinc ion binding%3B INVOLVED IN: response to chitin%2C defense response%3B EXPRESSED IN: 22 plant structures%3B EXPRESSED DURING: 13 growth stages%3B CONTAINS InterPro DOMAIN/s: Zinc finger%2C RING-type (InterPro:IPR001841)%2C Zinc finger%2C C3HC4 RING-type (InterPro:IPR018957)%3B BEST Arabidopsis thaliana protein match is: RING/U-box superfamily prot…	*****	PMID:16897085,PMID:17722694,gene:2089397,UniProt:Q8L9T5		'19.4.1.5.3.4'	'Protein degradation.peptide tagging.Ubiquitin (UBQ)-anchor addition (ubiquitylation).UBQ-ligase E3 activities.RING-domain E3 ligase activities.RING-H2-type E3 ligase'	'Protein degradation.peptide tagging.Ubiquitin (UBQ)-anchor addition (ubiquitylation).UBQ-ligase E3 activities.RING-domain E3 ligase activities.RING-H2-type E3 ligase (original description: none)'
Vitvi05g00431	4740.53	-2.33734	0.598839	-3.90311	9.49634e-05	0.0057007	VIT_05s0020g02730	AT1G03220.1	1.3e-146	517.7	1-to-1		AT1G03220.1	Eukaryotic aspartyl protease family protein					Eukaryotic aspartyl protease family protein%3B FUNCTIONS IN: aspartic-type endopeptidase activity%3B INVOLVED IN: response to salt stress%3B LOCATED IN: cell wall%2C plasma membrane%2C membrane%2C plant-type cell wall%3B EXPRESSED IN: 6 plant structures%3B CONTAINS InterPro DOMAIN/s: Peptidase aspartic (InterPro:IPR021109)%2C Peptidase aspartic%2C catalytic (InterPro:IPR009007)%2C Peptidase A1 (I…	*****	PMID:11351099,PMID:14595688,PMID:15593128,PMID:16618929,PMID:17432890,PMID:17526915,PMID:17916636,PMID:21166475,gene:2014474,UniProt:Q9ZVS4		'19.5.3.1'	'Protein degradation.peptidase families.aspartic-type peptidase activities.pepsin-type protease'	'Protein degradation.peptidase families.aspartic-type peptidase activities.pepsin-type protease (original description: none)'
Vitvi05g00448	923.527	-2.19507	0.472381	-4.64683	3.37083e-06	0.000613858	VIT_05s0020g02920	AT5G19260.1	2.3e-21	101.3	1-to-1		AT5G19260.1	FANTASTIC four-like protein (DUF3049)	A member of the FAF family proteins encoded by the FANTASTIC FOUR (FAF) genes: AT4G02810 (FAF1)%2C AT1G03170 (FAF2)%2C AT5G19260 (FAF3) and AT3G06020 (FAF4). FAFs have the potential to regulate shoot meristem size in Arabidopsis thaliana. FAFs can repress WUS%2C which ultimately leads to an arrest of meristem activity in FAF overexpressing lines.	"FAF3"		FANTASTIC FOUR 3	Protein of unknown function (DUF3049)%3B CONTAINS InterPro DOMAIN/s: Protein of unknown function DUF3049 (InterPro:IPR021410)%3B BEST Arabidopsis thaliana protein match is: Protein of unknown function (DUF3049) (TAIR:AT3G06020.1)%3B Has 1807 Blast hits to 1807 proteins in 277 species: Archae - 0%3B Bacteria - 0%3B Metazoa - 736%3B Fungi - 347%3B Plants - 385%3B Viruses - 0%3B Other Eukaryotes - 3…	*****	gene:3443030,UniProt:Q6NMR8		'35.1'	'not assigned.annotated'	'Protein FANTASTIC FOUR 3 OS=Arabidopsis thaliana (sp|q6nmr8|faf3_arath : 139.0)'
Vitvi05g00588	394.977	-3.4315	0.708314	-4.8446	1.26868e-06	0.000295485	VIT_05s0020g04300	AT3G22910.1	0	1382.9	1-to-1		AT3G22910.1	ATPase E1-E2 type family protein / haloacid dehalogenase-like hydrolase family protein			ACA13,auto-inhibited Ca2+ ATPase 13		ATPase E1-E2 type family protein / haloacid dehalogenase-like hydrolase family protein%3B FUNCTIONS IN: calcium-transporting ATPase activity%2C calmodulin binding%3B INVOLVED IN: cation transport%2C calcium ion transport%2C metabolic process%2C ATP biosynthetic process%3B LOCATED IN: membrane%3B EXPRESSED IN: 12 plant structures%3B EXPRESSED DURING: LP.04 four leaves visible%2C 4 anthesis%2C C gl…	***	PMID:11782485,PMID:12805592,gene:2084577,UniProt:Q9LIK7		'24.1.2.2.2'	'Solute transport.primary active transport.P-type ATPase superfamily.P2 family.ACA P2B-type calcium cation-transporting ATPase'	'Solute transport.primary active transport.P-type ATPase superfamily.P2 family.ACA P2B-type calcium cation-transporting ATPase (original description: none)'
Vitvi05g00599	75.5498	-3.98648	0.904419	-4.40778	1.04436e-05	0.00133466	VIT_05s0020g04380	AT3G22910.1	0	1372.1	1-to-1		AT3G22910.1	ATPase E1-E2 type family protein / haloacid dehalogenase-like hydrolase family protein			ACA13,auto-inhibited Ca2+ ATPase 13		ATPase E1-E2 type family protein / haloacid dehalogenase-like hydrolase family protein%3B FUNCTIONS IN: calcium-transporting ATPase activity%2C calmodulin binding%3B INVOLVED IN: cation transport%2C calcium ion transport%2C metabolic process%2C ATP biosynthetic process%3B LOCATED IN: membrane%3B EXPRESSED IN: 12 plant structures%3B EXPRESSED DURING: LP.04 four leaves visible%2C 4 anthesis%2C C gl…	***	PMID:11782485,PMID:12805592,gene:2084577,UniProt:Q9LIK7		'24.1.2.2.2'	'Solute transport.primary active transport.P-type ATPase superfamily.P2 family.ACA P2B-type calcium cation-transporting ATPase'	'Solute transport.primary active transport.P-type ATPase superfamily.P2 family.ACA P2B-type calcium cation-transporting ATPase (original description: none)'
Vitvi05g00916	26.2722	2.88631	0.769894	3.74897	0.00017756	0.00901146	VIT_05s0051g00290	AT4G11170.1	8.5e-44	177.2	1-to-1		AT4G11170.1	Disease resistance protein (TIR-NBS-LRR class) family	Encodes RMG1 (Resistance Methylated Gene 1)%2C a NB-LRR disease resistance protein with a Toll/interleukin-1 receptor (TIR) domain at its N terminus. RMG1 is expressed at high levels in response to flg22 and in naive met1/nrpd2 relative to wild-type plants. Expression of this gene is controlled by DNA methylation in its promoter region. The RMG1 promoter region is constitutively demethylated by a…		RMG1,Resistance Methylated Gene 1		Disease resistance protein (TIR-NBS-LRR class) family%3B FUNCTIONS IN: transmembrane receptor activity%2C nucleoside-triphosphatase activity%2C nucleotide binding%2C ATP binding%3B INVOLVED IN: defense response%2C response to ozone%3B LOCATED IN: mitochondrion%3B EXPRESSED IN: stem%2C root%2C stamen%3B EXPRESSED DURING: 4 anthesis%3B CONTAINS InterPro DOMAIN/s: ATPase%2C AAA+ type%2C core (InterP…	**	PMID:14671022,gene:2136107,UniProt:O82500		'26.6.2.1'	'External stimuli response.biotic stress.pathogen effector.NLR effector receptor'	'External stimuli response.biotic stress.pathogen effector.NLR effector receptor (original description: none)'
Vitvi05g01301	73.3844	-5.28584	1.3277	-3.98119	6.85708e-05	0.00460061	VIT_05s0062g00710	AT4G15550.1	5.3e-125	446	1-to-1		AT4G15550.1	indole-3-acetate beta-D-glucosyltransferase	UDP-glucose:indole-3-acetate beta-D-glucosyltransferase	"IAGLU"		indole-3-acetate beta-D-glucosyltransferase	indole-3-acetate beta-D-glucosyltransferase (IAGLU)%3B FUNCTIONS IN: UDP-glycosyltransferase activity%2C transferase activity%2C transferring glycosyl groups%3B INVOLVED IN: metabolic process%3B LOCATED IN: chloroplast%3B EXPRESSED IN: 17 plant structures%3B EXPRESSED DURING: 7 growth stages%3B CONTAINS InterPro DOMAIN/s: UDP-glucuronosyl/UDP-glucosyltransferase (InterPro:IPR002213)%3B BEST Arabi…	*****	PMID:11283335,gene:2130358,UniProt:O23406		'50.2.4'	'Enzyme classification.EC_2 transferases.EC_2.4 glycosyltransferase'	'Crocetin glucosyltransferase, chloroplastic OS=Gardenia jasminoides (sp|f8wkw0|ugt1_garja : 533.0) & Enzyme classification.EC_2 transferases.EC_2.4 glycosyltransferase(50.2.4 : 360.1) (original description: none)'
Vitvi05g01330	762.421	-1.397	0.185109	-7.54691	4.4571e-14	1.37985e-10	VIT_05s0062g00960	AT2G20370.1	5.1e-138	489.6	1-to-1		AT2G20370.1	Exostosin family protein	Encodes a xyloglucan galactosyltransferase located in the membrane of Golgi stacks that is involved in the biosynthesis of fucose. It is also involved in endomembrane organization. It is suggested that it is a dual-function protein that is responsible for actin organization and the synthesis of cell wall materials.	"MUR3"	AtMUR3,KAM1,KATAMARI 1,RSA3,SHORT ROOT IN SALT MEDIUM 3	MURUS 3	MURUS 3 (MUR3)%3B CONTAINS InterPro DOMAIN/s: Exostosin-like (InterPro:IPR004263)%3B BEST Arabidopsis thaliana protein match is: Exostosin family protein (TAIR:AT2G29040.1)%3B Has 481 Blast hits to 480 proteins in 27 species: Archae - 0%3B Bacteria - 0%3B Metazoa - 8%3B Fungi - 4%3B Plants - 455%3B Viruses - 0%3B Other Eukaryotes - 14 (source: NCBI BLink).	*****	PMID:15863516,PMID:16618929,PMID:17565618,PMID:17693536,PMID:18657237,gene:2039001,UniProt:Q7XJ98		'35.1'	'not assigned.annotated'	'Xyloglucan galactosyltransferase MUR3 OS=Arabidopsis thaliana (sp|q7xj98|mur3_arath : 483.0)'
Vitvi05g01480	3231.61	-1.24405	0.271132	-4.58837	4.46725e-06	0.000750463	VIT_05s0102g00210	AT2G43320.1	1e-62	241.1	1-to-many	AT2G43320.2	AT2G43320.1	S-adenosyl-L-methionine-dependent methyltransferases superfamily protein					S-adenosyl-L-methionine-dependent methyltransferases superfamily protein%3B FUNCTIONS IN: molecular_function unknown%3B INVOLVED IN: biological_process unknown%3B EXPRESSED IN: 25 plant structures%3B EXPRESSED DURING: 13 growth stages%3B CONTAINS InterPro DOMAIN/s: Methyltransferase-16%2C putative (InterPro:IPR019410)%3B BEST Arabidopsis thaliana protein match is: Putative methyltransferase famil…	****	gene:3436797,UniProt:O22847		'35.2'	'not assigned.not annotated'	' no hits & (original description: none)'
Vitvi05g01734	619.011	-1.57023	0.319467	-4.91516	8.87098e-07	0.000223538	VIT_05s0077g02350	AT3G06890.1	1.2e-35	148.3	1-to-1		AT3G06890.1	transmembrane protein					unknown protein%3B Has 91 Blast hits to 91 proteins in 12 species: Archae - 0%3B Bacteria - 0%3B Metazoa - 0%3B Fungi - 0%3B Plants - 91%3B Viruses - 0%3B Other Eukaryotes - 0 (source: NCBI BLink).	*****	gene:2077616,UniProt:Q9M910		'35.2'	'not assigned.not annotated'	' no hits & (original description: none)'
Vitvi05g01743	671.777	-1.58105	0.358888	-4.40543	1.05576e-05	0.00133797	VIT_05s0077g01980	AT3G06840.1	4.1e-30	131	1-to-1		AT3G06840.1	hypothetical protein					unknown protein%3B BEST Arabidopsis thaliana protein match is: unknown protein (TAIR:AT5G49170.1)%3B Has 33 Blast hits to 33 proteins in 9 species: Archae - 0%3B Bacteria - 0%3B Metazoa - 0%3B Fungi - 0%3B Plants - 33%3B Viruses - 0%3B Other Eukaryotes - 0 (source: NCBI BLink).	*****	gene:2083392,UniProt:Q8LFJ2		'35.2'	'not assigned.not annotated'	' no hits & (original description: none)'
Vitvi05g01785	83.2862	-1.39045	0.306954	-4.52983	5.90324e-06	0.000895074	VIT_05s0077g00680																'35.2'	'not assigned.not annotated'	' no hits & (original description: none)'
Vitvi05g01918	637.37	-1.58431	0.252751	-6.26825	3.65126e-10	4.22016e-07	VIT_05s0049g00140	AT4G14450.1	4.6e-12	70.1	1-to-1		AT4G14450.1	hypothetical protein					unknown protein%3B LOCATED IN: chloroplast%3B BEST Arabidopsis thaliana protein match is: unknown protein (TAIR:AT3G23170.1)%3B Has 74 Blast hits to 74 proteins in 6 species: Archae - 0%3B Bacteria - 0%3B Metazoa - 0%3B Fungi - 0%3B Plants - 74%3B Viruses - 0%3B Other Eukaryotes - 0 (source: NCBI BLink).	*****	gene:2129749,UniProt:Q6NN02		'35.2'	'not assigned.not annotated'	' no hits & (original description: none)'
Vitvi05g01942	1537.94	-2.06431	0.512381	-4.02886	5.60482e-05	0.00401929	VIT_05s0049g00690																'35.2'	'not assigned.not annotated'	' no hits & (original description: none)'
Vitvi05g02049	195.445	-4.09387	0.967911	-4.22959	2.34116e-05	0.00220383	VIT_05s0029g00370	AT2G31980.1	2e-21	100.9	1-to-1		AT2G31980.1	PHYTOCYSTATIN 2		"CYS2"	AtCYS2,PHYTOCYSTATIN 2	PHYTOCYSTATIN 2	PHYTOCYSTATIN 2 (CYS2)%3B FUNCTIONS IN: cysteine-type endopeptidase inhibitor activity%3B INVOLVED IN: biological_process unknown%3B LOCATED IN: endomembrane system%3B EXPRESSED IN: 18 plant structures%3B EXPRESSED DURING: 11 growth stages%3B CONTAINS InterPro DOMAIN/s: Proteinase inhibitor I25%2C cystatin%2C conserved site (InterPro:IPR018073)%2C Proteinase inhibitor I25%2C cystatin (InterPro:IP…	****	gene:2045536,UniProt:Q8L5T9		'35.1'	'not assigned.annotated'	'Cysteine proteinase inhibitor 4 OS=Oryza sativa subsp. japonica (sp|q5n806|cyt4_orysj : 105.0)'
Vitvi05g02185	964.885	-1.47839	0.269112	-5.4936	3.93828e-08	2.13366e-05	VIT_05s0102g00600																'35.2'	'not assigned.not annotated'	' no hits & (original description: none)'
Vitvi06g00007	414.235	-1.81171	0.458827	-3.94857	7.86205e-05	0.00495286	VIT_06s0004g00020	AT5G08790.1	2.5e-57	221.1	1-to-1		AT5G08790.1	NAC (No Apical Meristem) domain transcriptional regulator superfamily protein	induced by wounding%2C belongs to a large family of putative transcriptional activators with NAC domain.	"ATAF2"			ATAF2%3B CONTAINS InterPro DOMAIN/s: No apical meristem (NAM) protein (InterPro:IPR003441)%3B BEST Arabidopsis thaliana protein match is: NAC domain containing protein 102 (TAIR:AT5G63790.1)%3B Has 30201 Blast hits to 17322 proteins in 780 species: Archae - 12%3B Bacteria - 1396%3B Metazoa - 17338%3B Fungi - 3422%3B Plants - 5037%3B Viruses - 0%3B Other Eukaryotes - 2996 (source: NCBI BLink).	****	PMID:17722694,gene:504954183,UniProt:Q9C598		'15.7.17'	'RNA biosynthesis.transcriptional activation.NAC transcription factor'	'RNA biosynthesis.transcriptional activation.NAC transcription factor (original description: none)'
Vitvi06g00153	22.7607	3.28426	0.792207	4.14572	3.38753e-05	0.00285646	VIT_06s0004g01470	AT3G45140.1	1.2e-94	347.4	1-to-many	AT3G45140.2	AT3G45140.1	lipoxygenase 2	Chloroplast lipoxygenase required for wound-induced jasmonic acid accumulation in Arabidopsis.Mutants are resistant to Staphylococcus aureus and accumulate salicylic acid upon infection.	"LOX2"	ATLOX2,ARABIODOPSIS THALIANA LIPOXYGENASE 2	lipoxygenase 2	lipoxygenase 2 (LOX2)%3B FUNCTIONS IN: lipoxygenase activity%3B INVOLVED IN: in 7 processes%3B LOCATED IN: chloroplast thylakoid membrane%2C chloroplast stroma%2C chloroplast%2C chloroplast envelope%3B EXPRESSED IN: 24 plant structures%3B EXPRESSED DURING: 13 growth stages%3B CONTAINS InterPro DOMAIN/s: Lipoxygenase%2C iron binding site (InterPro:IPR020833)%2C Lipoxygenase%2C C-terminal (InterPro…	****	PMID:7567995,PMID:8290626,PMID:11351099,PMID:12938931,PMID:14729914,PMID:15028209,PMID:15322131,PMID:18431481,PMID:18487634,PMID:18633119,PMID:16207701,gene:2096914,UniProt:P38418		'50.1.12'	'Enzyme classification.EC_1 oxidoreductases.EC_1.13 oxidoreductase acting on single donor with incorporation of molecular oxygen (oxygenase)'	'Linoleate 13S-lipoxygenase 2-1, chloroplastic OS=Solanum tuberosum (sp|o24370|lox21_soltu : 384.0) & Enzyme classification.EC_1 oxidoreductases.EC_1.13 oxidoreductase acting on single donor with incorporation of molecular oxygen (oxygenase)(50.1.12 : 320.2) (original description: none)'
Vitvi06g00345	2205.18	-1.65967	0.376578	-4.40724	1.04698e-05	0.00133466	VIT_06s0004g03420	AT3G45610.1	9.7e-33	140.2	1-to-many	AT5G60200.1	AT3G45610.1	Dof-type zinc finger DNA-binding family protein		"DOF6"		DOF transcription factor 6	Dof-type zinc finger DNA-binding family protein%3B CONTAINS InterPro DOMAIN/s: Zinc finger%2C Dof-type (InterPro:IPR003851)%3B BEST Arabidopsis thaliana protein match is: TARGET OF MONOPTEROS 6 (TAIR:AT5G60200.1)%3B Has 1099 Blast hits to 1094 proteins in 58 species: Archae - 0%3B Bacteria - 0%3B Metazoa - 0%3B Fungi - 0%3B Plants - 1090%3B Viruses - 0%3B Other Eukaryotes - 9 (source: NCBI BLink).	****	PMID:11118137,PMID:16280546,gene:2085696,UniProt:Q9M1E6		'15.7.1.5'	'RNA biosynthesis.transcriptional activation.C2C2 superfamily.DOF transcription factor'	'RNA biosynthesis.transcriptional activation.C2C2 superfamily.DOF transcription factor (original description: none)'
Vitvi06g00518	34.4461	-1.69196	0.433582	-3.90229	9.52879e-05	0.00570438	VIT_06s0004g05240	AT3G23150.1	8.2e-88	323.6	1-to-1		AT3G23150.1	Signal transduction histidine kinase%2C hybrid-type%2C ethylene sensor	Involved in ethylene perception in Arabidopsis	"ETR2"		ethylene response 2	ethylene response 2 (ETR2)%3B FUNCTIONS IN: ethylene binding%2C protein histidine kinase activity%2C receptor activity%2C glycogen synthase kinase 3 activity%3B INVOLVED IN: negative regulation of ethylene mediated signaling pathway%3B LOCATED IN: endomembrane system%2C endoplasmic reticulum membrane%2C membrane%3B EXPRESSED IN: 22 plant structures%3B EXPRESSED DURING: 7 growth stages%3B CONTAINS…	****	PMID:9576967,PMID:16280546,gene:2086207,UniProt:Q0WPQ2		'11.5.2.1'	'Phytohormones.ethylene.perception and signal transduction.ETR/ERS-type receptor protein'	'Phytohormones.ethylene.perception and signal transduction.ETR/ERS-type receptor protein (original description: none)'
Vitvi06g00928	83.6748	-2.15785	0.577372	-3.73737	0.000185954	0.0093067	VIT_06s0009g00480	AT2G27240.1	6.6e-46	184.1	1-to-1		AT2G27240.1	aluminum activated malate transporter family protein					Aluminium activated malate transporter family protein%3B INVOLVED IN: response to aluminum ion%3B EXPRESSED IN: embryo%2C sepal%2C male gametophyte%2C flower%2C seed%3B EXPRESSED DURING: 6 growth stages%3B CONTAINS InterPro DOMAIN/s: Malate transporter%2C aliminium toerance (InterPro:IPR020966)%3B BEST Arabidopsis thaliana protein match is: Aluminium activated malate transporter family protein (T…	**	gene:2039653,UniProt:Q9XIN1		'24.3.11'	'Solute transport.channels.QUAC/ALMT anion channel'	'Solute transport.channels.QUAC/ALMT anion channel (original description: none)'
Vitvi06g01297	1662.8	-1.1159	0.259238	-4.30455	1.67324e-05	0.00179796	VIT_06s0061g00280	AT4G23160.2	1.5e-121	438	1-to-many	AT4G23160.3	AT4G23160.2	cysteine-rich RECEPTOR-like kinase		"CRK8"		cysteine-rich RLK (RECEPTOR-like protein kinase) 8					'35.1'	'not assigned.annotated'	'Retrovirus-related Pol polyprotein from transposon RE1 OS=Arabidopsis thaliana (sp|q94hw2|polr1_arath : 601.0)'
Vitvi06g01300	6330.51	1.88054	0.496167	3.79013	0.00015057	0.007978	VIT_06s0061g00310	AT1G08090.1	1.6e-96	351.3	1-to-1		AT1G08090.1	nitrate transporter 2:1	High-affinity nitrate transporter. Up-regulated by nitrate. Functions as a repressor of lateral root initiation independently of nitrate uptake.	"NRT2:1"	ACH1,ATNRT2.1,NITRATE TRANSPORTER 2.1,ATNRT2:1,nitrate transporter 2:1,LIN1,LATERAL ROOT INITIATION 1,NRT2.1,NITRATE TRANSPORTER 2.1,NRT2%3B1AT,NRT2,NITRATE TRANSPORTER 2	nitrate transporter 2:1	nitrate transporter 2:1 (NRT2:1)%3B CONTAINS InterPro DOMAIN/s: Major facilitator superfamily MFS-1 (InterPro:IPR011701)%2C Major facilitator superfamily%2C general substrate transporter (InterPro:IPR016196)%3B BEST Arabidopsis thaliana protein match is: nitrate transporter 2.2 (TAIR:AT1G08100.1)%3B Has 5150 Blast hits to 5022 proteins in 1376 species: Archae - 45%3B Bacteria - 4402%3B Metazoa - …	****	gene:2205189,UniProt:O82811		'24.2.2.10'	'Solute transport.carrier-mediated transport.MFS superfamily.NRT2 nitrate transporter'	'Solute transport.carrier-mediated transport.MFS superfamily.NRT2 nitrate transporter (original description: none)'
Vitvi06g01396	1221.06	-1.92896	0.417241	-4.62312	3.78006e-06	0.00065014	VIT_06s0061g01210	AT1G08230.2	3.4e-45	182.2	1-to-many	AT1G08230.3,AT1G08230.4,AT1G08230.5,AT1G08230.6	AT1G08230.2	Transmembrane amino acid transporter family protein	Codes for a H+-driven%2C high affinity gamma-aminobutyric acid (GABA) transporter. Localized at the plasma membrane. In planta%2C AtGAT1 expression was highest in flowers and under conditions of elevated GABA concentrations such as wounding or senescence.				Transmembrane amino acid transporter family protein%3B EXPRESSED IN: 22 plant structures%3B EXPRESSED DURING: 10 growth stages%3B CONTAINS InterPro DOMAIN/s: Amino acid transporter%2C transmembrane (InterPro:IPR013057)%3B BEST Arabidopsis thaliana protein match is: Transmembrane amino acid transporter family protein (TAIR:AT5G41800.1)%3B Has 2686 Blast hits to 2681 proteins in 218 species: Archae…	*****	gene:4010711697,UniProt:F4HW02		'35.1'	'not assigned.annotated'	'GABA transporter 1 OS=Arabidopsis thaliana (sp|f4hw02|gat1_arath : 187.0)'
Vitvi06g01462	407.079	-2.36053	0.542357	-4.35236	1.34683e-05	0.0015692	VIT_06s0080g00170	AT1G08440.1	3.2e-37	155.2	1-to-1		AT1G08440.1	aluminum activated malate transporter family protein					Aluminium activated malate transporter family protein%3B INVOLVED IN: response to aluminum ion%3B CONTAINS InterPro DOMAIN/s: Malate transporter%2C aliminium toerance (InterPro:IPR020966)%3B BEST Arabidopsis thaliana protein match is: aluminum-activated malate transporter 1 (TAIR:AT1G08430.1)%3B Has 610 Blast hits to 608 proteins in 146 species: Archae - 0%3B Bacteria - 224%3B Metazoa - 0%3B Fung…	***	gene:2201790,UniProt:Q9SJE8		'24.3.11'	'Solute transport.channels.QUAC/ALMT anion channel'	'Solute transport.channels.QUAC/ALMT anion channel (original description: none)'
Vitvi06g01471	1299.25	-1.35285	0.306342	-4.41613	1.00481e-05	0.00131639	VIT_06s0080g00270	AT1G08290.1	1.5e-71	269.6	1-to-1		AT1G08290.1	WIP domain protein 3		"WIP3"		WIP domain protein 3	WIP domain protein 3 (WIP3)%3B CONTAINS InterPro DOMAIN/s: Zinc finger%2C C2H2-like (InterPro:IPR015880)%2C Zinc finger%2C C2H2-type (InterPro:IPR007087)%3B BEST Arabidopsis thaliana protein match is: WIP domain protein 5 (TAIR:AT1G51220.1)%3B Has 40394 Blast hits to 17903 proteins in 213 species: Archae - 0%3B Bacteria - 0%3B Metazoa - 38493%3B Fungi - 119%3B Plants - 685%3B Viruses - 0%3B Other…	****	PMID:11118137,gene:2200002,UniProt:Q9SGD1		'15.7.15'	'RNA biosynthesis.transcriptional activation.C2H2 zinc finger transcription factor'	'RNA biosynthesis.transcriptional activation.C2H2 zinc finger transcription factor (original description: none)'
Vitvi06g01536	581.435	-1.72665	0.447902	-3.85497	0.000115745	0.00665334	VIT_06s0080g00970	AT5G22290.1	1.1e-34	147.9	1-to-1		AT5G22290.1	NAC domain containing protein 89	Encodes ANAC089%2C a membrane-tethered transcription factor that negatively regulates floral initiation. Also controls ER-stress-induced programmed cell death.	"NAC089"	FSQ6,fructose-sensing quantitative trait locus 6,anac089,NAC domain containing protein 89	NAC domain containing protein 89	NAC domain containing protein 89 (NAC089)%3B FUNCTIONS IN: sequence-specific DNA binding transcription factor activity%3B INVOLVED IN: multicellular organismal development%2C regulation of transcription%3B LOCATED IN: cellular_component unknown%3B EXPRESSED IN: 22 plant structures%3B EXPRESSED DURING: 12 growth stages%3B CONTAINS InterPro DOMAIN/s: No apical meristem (NAM) protein (InterPro:IPR00…	****	PMID:11118137,gene:3443462,UniProt:Q94F58		'15.7.17'	'RNA biosynthesis.transcriptional activation.NAC transcription factor'	'RNA biosynthesis.transcriptional activation.NAC transcription factor (original description: none)'
Vitvi06g01606	923.948	-1.54133	0.379791	-4.05835	4.94207e-05	0.00371874	VIT_06s0004g01050	AT5G19875.1	5.7e-32	136	1-to-1		AT5G19875.1	transmembrane protein					unknown protein%3B FUNCTIONS IN: molecular_function unknown%3B INVOLVED IN: response to oxidative stress%3B LOCATED IN: endomembrane system%3B EXPRESSED IN: 21 plant structures%3B EXPRESSED DURING: 13 growth stages%3B BEST Arabidopsis thaliana protein match is: unknown protein (TAIR:AT2G31940.1)%3B Has 30201 Blast hits to 17322 proteins in 780 species: Archae - 12%3B Bacteria - 1396%3B Metazoa - …	*****	gene:3707557,UniProt:Q8L9M7		'35.2'	'not assigned.not annotated'	' no hits & (original description: none)'
Vitvi06g01907	162.293	-2.65385	0.613175	-4.32805	1.50436e-05	0.00169252	VIT_06s0009g03540	AT5G05530.1	6.8e-10	62.4	1-to-1		AT5G05530.1	RING/U-box superfamily protein					RING/U-box superfamily protein%3B FUNCTIONS IN: zinc ion binding%3B CONTAINS InterPro DOMAIN/s: Zinc finger%2C RING-type (InterPro:IPR001841)%3B BEST Arabidopsis thaliana protein match is: AtL5 (TAIR:AT3G62690.1)%3B Has 1807 Blast hits to 1807 proteins in 277 species: Archae - 0%3B Bacteria - 0%3B Metazoa - 736%3B Fungi - 347%3B Plants - 385%3B Viruses - 0%3B Other Eukaryotes - 339 (source: NCBI …	*****	gene:2169711,UniProt:Q9FFG2		'19.4.1.5.3.4'	'Protein degradation.peptide tagging.Ubiquitin (UBQ)-anchor addition (ubiquitylation).UBQ-ligase E3 activities.RING-domain E3 ligase activities.RING-H2-type E3 ligase'	'Protein degradation.peptide tagging.Ubiquitin (UBQ)-anchor addition (ubiquitylation).UBQ-ligase E3 activities.RING-domain E3 ligase activities.RING-H2-type E3 ligase (original description: none)'
Vitvi07g00457	294.6	-2.83451	0.738514	-3.83812	0.000123979	0.00697855	VIT_07s0005g01970	AT2G47180.1	4.3e-143	506.1	1-to-1		AT2G47180.1	galactinol synthase 1	GolS1 is a galactinol synthase that catalyzes the formation of galactinol from UDP-galactose and myo-inositol. GolS1 transcript levels rise in response to methyl viologen%2C an oxidative damage-inducing agent. Plants over-expressing GolS1 have increased tolerance to salt%2C chilling%2C and high-light stress.	"GolS1"	AtGolS1,galactinol synthase 1	galactinol synthase 1	galactinol synthase 1 (GolS1)%3B FUNCTIONS IN: transferase activity%2C transferring hexosyl groups%2C transferase activity%2C transferring glycosyl groups%3B INVOLVED IN: response to high light intensity%2C carbohydrate biosynthetic process%2C response to hydrogen peroxide%2C response to heat%3B LOCATED IN: cellular_component unknown%3B EXPRESSED IN: 19 plant structures%3B EXPRESSED DURING: 11 gr…	****	PMID:15466240,PMID:17059409,PMID:18502973,gene:3697143,UniProt:O22893		'3.4.1'	'Carbohydrate metabolism.raffinose family oligosaccharide biosynthesis.galactinol synthase'	'Carbohydrate metabolism.raffinose family oligosaccharide biosynthesis.galactinol synthase (original description: none)'
Vitvi07g00474	4198.63	-1.11854	0.286411	-3.90538	9.4079e-05	0.00567907	VIT_07s0005g02110	AT3G62260.1	4.4e-80	297.7	1-to-many	AT3G62260.2	AT3G62260.1	Protein phosphatase 2C family protein					Protein phosphatase 2C family protein%3B FUNCTIONS IN: protein serine/threonine phosphatase activity%2C catalytic activity%3B INVOLVED IN: protein amino acid dephosphorylation%3B LOCATED IN: protein serine/threonine phosphatase complex%3B EXPRESSED IN: 22 plant structures%3B EXPRESSED DURING: 12 growth stages%3B CONTAINS InterPro DOMAIN/s: Protein phosphatase 2C%2C manganese/magnesium aspartate b…	****	gene:2098017,UniProt:Q3EAF9-2		'15.7.40'	'RNA biosynthesis.transcriptional activation.DBP transcription factor'	'RNA biosynthesis.transcriptional activation.DBP transcription factor (original description: none)'
Vitvi07g00544	610.186	1.57671	0.400796	3.93394	8.3565e-05	0.00516182	VIT_07s0005g02800	AT1G27680.1	2.9e-24	113.6	1-to-1		AT1G27680.1	ADPGLC-PPase large subunit	ADP-glucose pyrophosphorylase catalyzes the first%2C rate limiting step in starch biosynthesis. The large subunit plays a regulatory role whereas the small subunit (ApS) is the catalytic isoform. Four isoforms of the large subunit (ApL1-4) have been described.Mutational analysis of APS1 suggests that APL1 and APL2 can compensate for loss of APS1 catalytic activity%2Csuggesting both have catalytic…	"APL2"		ADPGLC-PPase large subunit	ADPGLC-PPase large subunit (APL2)%3B CONTAINS InterPro DOMAIN/s: Glucose-1-phosphate adenylyltransferase (InterPro:IPR011831)%2C ADP-glucose pyrophosphorylase%2C conserved site (InterPro:IPR005836)%2C Nucleotidyl transferase (InterPro:IPR005835)%3B BEST Arabidopsis thaliana protein match is: Glucose-1-phosphate adenylyltransferase family protein (TAIR:AT4G39210.1)%3B Has 11860 Blast hits to 11712…	****	PMID:8292792,gene:2199240,UniProt:P55230		'50.2.7'	'Enzyme classification.EC_2 transferases.EC_2.7 transferase transferring phosphorus-containing group'	'Enzyme classification.EC_2 transferases.EC_2.7 transferase transferring phosphorus-containing group(50.2.7 : 248.2) & Glucose-1-phosphate adenylyltransferase large subunit 4, chloroplastic/amyloplastic OS=Oryza sativa subsp. japonica (sp|q0d7i3|glgl4_orysj : 116.0) (original description: none)'
Vitvi07g00609	370.94	1.10032	0.180906	6.08227	1.18492e-09	1.1672e-06	VIT_07s0005g03470	AT3G54670.1	7.8e-62	236.9	1-to-1		AT3G54670.1	Structural maintenance of chromosomes (SMC) family protein	Encodes a member of the Arabidopsis cohesin complex that is essential for viability and sister chromatid alignment.	"TTN8"	ATSMC1,SMC1,STRUCTURAL MAINTENANCE OF CHROMOSOMES 1	TITAN8	TITAN8 (TTN8)%3B FUNCTIONS IN: transporter activity%2C ATP binding%3B INVOLVED IN: sister chromatid cohesion%2C chromosome segregation%3B LOCATED IN: cohesin complex%2C nucleus%2C chloroplast%3B EXPRESSED IN: 25 plant structures%3B EXPRESSED DURING: 14 growth stages%3B CONTAINS InterPro DOMAIN/s: SMCs flexible hinge (InterPro:IPR010935)%2C RecF/RecN/SMC protein%2C N-terminal (InterPro:IPR003395)%…	****	PMID:15028209,gene:2102419,UniProt:Q6Q1P4		'35.1'	'not assigned.annotated'	'Structural maintenance of chromosomes protein 1 OS=Arabidopsis thaliana (sp|q6q1p4|smc1_arath : 224.0)'
Vitvi07g00684	213.136	-1.23963	0.248331	-4.99185	5.98028e-07	0.000175133	VIT_07s0005g04340	AT1G80130.1	6e-09	60.5	1-to-1		AT1G80130.1	Tetratricopeptide repeat (TPR)-like superfamily protein					Tetratricopeptide repeat (TPR)-like superfamily protein%3B FUNCTIONS IN: binding%3B INVOLVED IN: response to oxidative stress%3B LOCATED IN: membrane%3B EXPRESSED IN: 18 plant structures%3B EXPRESSED DURING: 12 growth stages%3B CONTAINS InterPro DOMAIN/s: Tetratricopeptide-like helical (InterPro:IPR011990)%3B BEST Arabidopsis thaliana protein match is: Tetratricopeptide repeat (TPR)-like superfam…	***	PMID:17432890,PMID:18296723,gene:2016228,UniProt:Q9SSC6		'35.2'	'not assigned.not annotated'	' no hits & (original description: none)'
Vitvi07g01272	135.92	-3.58476	0.469468	-7.63579	2.24448e-14	8.1067e-11	VIT_00s0207g00180	AT2G23690.1	3.8e-46	184.1	1-to-1		AT2G23690.1	HTH-type transcriptional regulator					unknown protein%3B FUNCTIONS IN: molecular_function unknown%3B INVOLVED IN: N-terminal protein myristoylation%3B LOCATED IN: cellular_component unknown%3B EXPRESSED IN: 7 plant structures%3B EXPRESSED DURING: petal differentiation and expansion stage%3B BEST Arabidopsis thaliana protein match is: unknown protein (TAIR:AT4G37240.1)%3B Has 243 Blast hits to 243 proteins in 15 species: Archae - 0%3B…	*****	PMID:12912986,gene:2049017,UniProt:Q680G2		'35.2'	'not assigned.not annotated'	' no hits & (original description: none)'
Vitvi07g01300	349.617	-1.28056	0.257675	-4.96964	6.70761e-07	0.00018878	VIT_00s0253g00140	AT2G23620.1	3.3e-45	181	1-to-1		AT2G23620.1	methyl esterase 1	Encodes a protein shown to have carboxylesterase activity%2C methyl salicylate esterase activity%2C methyl jasmonate esterase activity%2C and methyl IAA esterase activity in vitro. MES1 appears to be involved in MeSA hydrolysis in planta. Expression of MES1 can restore systemic acquired resistance in SAR-deficient tobacco plants. This protein does not act on MeGA4%2C or MEGA9 in vitro.	"MES1"	ATMES1,ARABIDOPSIS THALIANA METHYL ESTERASE 1	methyl esterase 1	methyl esterase 1 (MES1)%3B CONTAINS InterPro DOMAIN/s: Alpha/beta hydrolase fold-1 (InterPro:IPR000073)%3B BEST Arabidopsis thaliana protein match is: acetone-cyanohydrin lyase (TAIR:AT2G23600.1)%3B Has 1884 Blast hits to 1883 proteins in 431 species: Archae - 2%3B Bacteria - 1054%3B Metazoa - 5%3B Fungi - 43%3B Plants - 631%3B Viruses - 0%3B Other Eukaryotes - 149 (source: NCBI BLink).	*****	PMID:18467465,gene:2046747,UniProt:Q8S8S9		'35.1'	'not assigned.annotated'	'Methylesterase 1 OS=Arabidopsis thaliana (sp|q8s8s9|mes1_arath : 179.0)'
Vitvi07g01413	1405.98	2.00744	0.439954	4.56283	5.04681e-06	0.000821362	VIT_00s0218g00170	AT5G65550.1	9.5e-85	312	1-to-1		AT5G65550.1	UDP-Glycosyltransferase superfamily protein					UDP-Glycosyltransferase superfamily protein%3B FUNCTIONS IN: transferase activity%2C transferring glycosyl groups%3B INVOLVED IN: metabolic process%3B CONTAINS InterPro DOMAIN/s: UDP-glucuronosyl/UDP-glucosyltransferase (InterPro:IPR002213)%3B BEST Arabidopsis thaliana protein match is: UDP-Glycosyltransferase superfamily protein (TAIR:AT5G49690.1)%3B Has 1807 Blast hits to 1807 proteins in 277 s…	*****	PMID:8130799,PMID:8130800,gene:2155719,UniProt:Q9LSM0		'50.2.4'	'Enzyme classification.EC_2 transferases.EC_2.4 glycosyltransferase'	'Putative UDP-rhamnose:rhamnosyltransferase 1 OS=Fragaria ananassa (sp|q66pf2|urt1_fraan : 348.0) & Enzyme classification.EC_2 transferases.EC_2.4 glycosyltransferase(50.2.4 : 137.8) (original description: none)'
Vitvi07g01608	605.19	1.48017	0.364703	4.05857	4.9374e-05	0.00371874	VIT_07s0129g00300	AT4G37560.1	3.3e-65	248.8	1-to-many	AT4G37560.2	AT4G37560.1	Acetamidase/Formamidase family protein					Acetamidase/Formamidase family protein%3B FUNCTIONS IN: formamidase activity%2C hydrolase activity%2C acting on carbon-nitrogen (but not peptide) bonds%2C in linear amides%3B INVOLVED IN: metabolic process%3B LOCATED IN: cellular_component unknown%3B EXPRESSED IN: 22 plant structures%3B EXPRESSED DURING: 13 growth stages%3B CONTAINS InterPro DOMAIN/s: Acetamidase/Formamidase (InterPro:IPR004304)%…	****	gene:3438989,UniProt:Q8H1G4		'35.2'	'not assigned.not annotated'	' no hits & (original description: none)'
Vitvi07g01684	2954.97	-1.07069	0.231141	-4.63219	3.61811e-06	0.000639792	VIT_07s0129g01110	AT5G67250.1	6.9e-156	549.3	1-to-1		AT5G67250.1	SKP1/ASK1-interacting protein 2	Encodes an SKP1 interacting partner (SKIP2).Encodes an F-box protein. Based on genetic analysis appears to be functionally redundant with VFB1%2C2%2C and 3. When expression of all 4 genes is reduced plants show defects in growth and reduced expression of auxin response genes.	"SKIP2"	VFB4,VIER F-BOX PROTEINE 4	SKP1/ASK1-interacting protein 2	SKP1/ASK1-interacting protein 2 (SKIP2)%3B FUNCTIONS IN: ubiquitin-protein ligase activity%3B INVOLVED IN: N-terminal protein myristoylation%3B LOCATED IN: cytoplasm%3B EXPRESSED IN: 25 plant structures%3B EXPRESSED DURING: 14 growth stages%3B CONTAINS InterPro DOMAIN/s: F-box domain%2C cyclin-like (InterPro:IPR001810)%2C F-box domain%2C Skp2-like (InterPro:IPR022364)%3B BEST Arabidopsis thaliana…	*****	PMID:12169662,PMID:12912986,PMID:17435085,gene:2155577,UniProt:Q9FE83		'19.4.1.5.4.1.4.6'	'Protein degradation.peptide tagging.Ubiquitin (UBQ)-anchor addition (ubiquitylation).UBQ-ligase E3 activities.Cullin-based ubiquitylation complexes.SKP1-CUL1-FBX (SCF) E3 ligase complexes.F-BOX substrate adaptor components.FBX component'	'Protein degradation.peptide tagging.Ubiquitin (UBQ)-anchor addition (ubiquitylation).UBQ-ligase E3 activities.Cullin-based ubiquitylation complexes.SKP1-CUL1-FBX (SCF) E3 ligase complexes.F-BOX substrate adaptor components.FBX component (original description: none)'
Vitvi07g01791	2302.6	-2.4467	0.586231	-4.17361	2.99816e-05	0.00263049	VIT_07s0031g01130	AT4G39830.1	7.1e-132	470.7	1-to-many	AT4G39830.2,AT4G39830.3,AT4G39830.4	AT4G39830.1	Cupredoxin superfamily protein					Cupredoxin superfamily protein%3B FUNCTIONS IN: oxidoreductase activity%2C L-ascorbate oxidase activity%2C copper ion binding%3B INVOLVED IN: oxidation reduction%3B LOCATED IN: endomembrane system%2C extracellular region%3B EXPRESSED IN: 19 plant structures%3B EXPRESSED DURING: 12 growth stages%3B CONTAINS InterPro DOMAIN/s: Multicopper oxidase%2C type 3 (InterPro:IPR011707)%2C Multicopper oxidas…	****	PMID:2919172,gene:3439960,UniProt:O65670		'50.1.10'	'Enzyme classification.EC_1 oxidoreductases.EC_1.10 oxidoreductase acting on diphenol or related substance as donor'	'Enzyme classification.EC_1 oxidoreductases.EC_1.10 oxidoreductase acting on diphenol or related substance as donor(50.1.10 : 468.9) & L-ascorbate oxidase OS=Nicotiana tabacum (sp|q40588|aso_tobac : 318.0) (original description: none)'
Vitvi07g01847	401.729	-1.98033	0.512243	-3.866	0.000110635	0.00641059	VIT_07s0031g01710	AT5G64810.1	8.2e-16	84.3	1-to-1		AT5G64810.1	WRKY DNA-binding protein 51	member of WRKY Transcription Factor%3B Group II-c. Involved in jasmonic acid inducible defense responses.	"WRKY51"	ATWRKY51,ARABIDOPSIS THALIANA WRKY DNA-BINDING PROTEIN 51	WRKY DNA-binding protein 51	WRKY DNA-binding protein 51 (WRKY51)%3B CONTAINS InterPro DOMAIN/s: DNA-binding WRKY (InterPro:IPR003657)%3B BEST Arabidopsis thaliana protein match is: WRKY DNA-binding protein 50 (TAIR:AT5G26170.1)%3B Has 30201 Blast hits to 17322 proteins in 780 species: Archae - 12%3B Bacteria - 1396%3B Metazoa - 17338%3B Fungi - 3422%3B Plants - 5037%3B Viruses - 0%3B Other Eukaryotes - 2996 (source: NCBI BL…	****	PMID:11118137,gene:2177638,UniProt:Q93WU9		'15.7.22'	'RNA biosynthesis.transcriptional activation.WRKY transcription factor'	'RNA biosynthesis.transcriptional activation.WRKY transcription factor (original description: none)'
Vitvi07g01893	13207.4	1.07736	0.279723	3.85152	0.000117388	0.00672996	VIT_07s0031g02200	AT2G17500.1	9.6e-21	100.9	1-to-many	AT2G17500.2,AT2G17500.3,AT2G17500.4	AT2G17500.1	Auxin efflux carrier family protein			PILS5,PIN-LIKES 5		Auxin efflux carrier family protein%3B FUNCTIONS IN: auxin:hydrogen symporter activity%3B INVOLVED IN: auxin polar transport%2C transmembrane transport%3B LOCATED IN: endomembrane system%2C integral to membrane%3B EXPRESSED IN: 19 plant structures%3B EXPRESSED DURING: 13 growth stages%3B CONTAINS InterPro DOMAIN/s: Auxin efflux carrier (InterPro:IPR004776)%3B BEST Arabidopsis thaliana protein mat…	****	gene:2053907,UniProt:Q9SHL8		'24.2.5.2.2'	'Solute transport.carrier-mediated transport.BART superfamily.AEC family.auxin transporter (PILS-type)'	'Solute transport.carrier-mediated transport.BART superfamily.AEC family.auxin transporter (PILS-type) (original description: none)'
Vitvi07g01908	1184.44	-1.50909	0.329391	-4.58144	4.61778e-06	0.00075812	VIT_07s0031g02390	AT3G52430.1	1.5e-61	236.9	1-to-1		AT3G52430.1	alpha/beta-Hydrolases superfamily protein	Encodes a lipase-like gene that is important for salicylic acid signaling and function in resistance (R) gene-mediated and basal plant disease resistance. PAD4 can interact directly with EDS1%2C another disease resistance signaling protein. Expressed at elevated level in response to green peach aphid (GPA) feeding%2C and modulates the GPA feeding-induced leaf senescence through a mechanism that d…	"PAD4"	ATPAD4,ARABIDOPSIS PHYTOALEXIN DEFICIENT 4	PHYTOALEXIN DEFICIENT 4	PHYTOALEXIN DEFICIENT 4 (PAD4)%3B CONTAINS InterPro DOMAIN/s: Lipase%2C class 3 (InterPro:IPR002921)%3B BEST Arabidopsis thaliana protein match is: senescence-associated gene 101 (TAIR:AT5G14930.2)%3B Has 722 Blast hits to 622 proteins in 73 species: Archae - 0%3B Bacteria - 23%3B Metazoa - 17%3B Fungi - 11%3B Plants - 620%3B Viruses - 1%3B Other Eukaryotes - 50 (source: NCBI BLink).	****	PMID:16531493,PMID:16732289,PMID:18065690,gene:2079938,UniProt:Q9S745		'26.6.2.2.4'	'External stimuli response.biotic stress.pathogen effector.ETI (effector-triggered immunity) network.PAD4 co-regulator'	'External stimuli response.biotic stress.pathogen effector.ETI (effector-triggered immunity) network.PAD4 co-regulator (original description: none)'
Vitvi07g02156	119.658	-3.19741	0.616905	-5.18299	2.18355e-07	8.15858e-05	VIT_07s0104g01130	AT3G62990.1	1.6e-05	48.5	1-to-1		AT3G62990.1	myelin transcription factor-like protein					unknown protein%3B FUNCTIONS IN: molecular_function unknown%3B INVOLVED IN: biological_process unknown%3B LOCATED IN: endomembrane system%3B BEST Arabidopsis thaliana protein match is: unknown protein (TAIR:AT2G47950.1)%3B Has 22 Blast hits to 22 proteins in 5 species: Archae - 0%3B Bacteria - 0%3B Metazoa - 0%3B Fungi - 0%3B Plants - 22%3B Viruses - 0%3B Other Eukaryotes - 0 (source: NCBI BLink).	*****	gene:2099246,UniProt:A0JPZ2		'35.2'	'not assigned.not annotated'	' no hits & (original description: none)'
Vitvi07g02243	106.462	-2.99838	0.679475	-4.41278	1.0205e-05	0.00131639	VIT_07s0005g02070																'35.2'	'not assigned.not annotated'	' no hits & (original description: none)'
Vitvi07g02517	35.7603	3.35417	0.69847	4.80216	1.56963e-06	0.00034359	VIT_00s0253g00080	AT3G50440.1	2.3e-48	191.4	1-to-1		AT3G50440.1	methylesterase	Encodes a protein shown to have methyl jasmonate esterase activity in vitro. This protein does not act on methyl IAA%2C MeSA%2C MeGA4%2C or MEGA9 in vitro.	"MES10"	ATMES10,ARABIDOPSIS THALIANA METHYL ESTERASE 10	methyl esterase 10	methyl esterase 10 (MES10)%3B CONTAINS InterPro DOMAIN/s: Alpha/beta hydrolase fold-1 (InterPro:IPR000073)%3B BEST Arabidopsis thaliana protein match is: methyl esterase 1 (TAIR:AT2G23620.1)%3B Has 1602 Blast hits to 1600 proteins in 360 species: Archae - 4%3B Bacteria - 838%3B Metazoa - 1%3B Fungi - 25%3B Plants - 612%3B Viruses - 0%3B Other Eukaryotes - 122 (source: NCBI BLink).	****	PMID:18467465,gene:2098684,UniProt:Q8S9K8		'35.1'	'not assigned.annotated'	'Methylesterase 10 OS=Arabidopsis thaliana (sp|q8s9k8|mes10_arath : 184.0)'
Vitvi07g02625	375.262	-1.29163	0.320225	-4.03349	5.49546e-05	0.00400983	VIT_00s0802g00010																'35.2'	'not assigned.not annotated'	' no hits & (original description: none)'
Vitvi07g02631	1842.49	-1.09796	0.264624	-4.14913	3.33742e-05	0.00282671	VIT_07s0129g00110	AT1G27770.2	6.5e-142	504.2	1-to-many	AT4G37640.1	AT1G27770.2	autoinhibited Ca2+-ATPase 1	Encodes a chloroplast envelope Ca2+-ATPase with an N-terminal autoinhibitor.	"ACA1"	PEA1,PLASTID ENVELOPE ATPASE 1	autoinhibited Ca2+-ATPase 1	autoinhibited Ca2+-ATPase 1 (ACA1)%3B FUNCTIONS IN: calcium channel activity%2C calcium-transporting ATPase activity%2C calmodulin binding%3B INVOLVED IN: cation transport%2C calcium ion transport%2C ATP biosynthetic process%3B LOCATED IN: endoplasmic reticulum%2C plasma membrane%2C chloroplast inner membrane%3B EXPRESSED IN: 24 plant structures%3B EXPRESSED DURING: 13 growth stages%3B CONTAINS I…	**	PMID:17317660,gene:1005027854,UniProt:F4HUS8		'35.1'	'not assigned.annotated'	'Calcium-transporting ATPase 2, plasma membrane-type OS=Arabidopsis thaliana (sp|o81108|aca2_arath : 469.0)'
Vitvi07g02642	245.676	1.66905	0.418665	3.9866	6.70277e-05	0.00456779	VIT_07s0129g00850	AT4G37360.1	1.8e-76	285.4	1-to-1		AT4G37360.1	cytochrome P450%2C family 81%2C subfamily D%2C polypeptide 2	member of CYP81D	"CYP81D2"		cytochrome P450%2C family 81%2C subfamily D%2C polypeptide 2	cytochrome P450%2C family 81%2C subfamily D%2C polypeptide 2 (CYP81D2)%3B FUNCTIONS IN: electron carrier activity%2C monooxygenase activity%2C iron ion binding%2C oxygen binding%2C heme binding%3B INVOLVED IN: oxidation reduction%3B LOCATED IN: endomembrane system%3B EXPRESSED IN: central cell%3B CONTAINS InterPro DOMAIN/s: Cytochrome P450 (InterPro:IPR001128)%2C Cytochrome P450%2C conserved site…	***	gene:2126331,UniProt:Q9SZT6		'50.1.13'	'Enzyme classification.EC_1 oxidoreductases.EC_1.14 oxidoreductase acting on paired donor with incorporation or reduction of molecular oxygen'	'Cytochrome P450 81E8 OS=Medicago truncatula (sp|q6wnq8|c81e8_medtr : 282.0) & Enzyme classification.EC_1 oxidoreductases.EC_1.14 oxidoreductase acting on paired donor with incorporation or reduction of molecular oxygen(50.1.13 : 189.2) (original description: none)'
Vitvi07g02931	120.058	1.0684	0.252645	4.22884	2.34895e-05	0.00220383	VIT_00s0378g00010	AT3G14470.1	1.6e-13	75.9	1-to-many	AT3G14470.2	AT3G14470.1	NB-ARC domain-containing disease resistance protein					NB-ARC domain-containing disease resistance protein%3B FUNCTIONS IN: protein binding%3B INVOLVED IN: apoptosis%2C defense response%3B LOCATED IN: endomembrane system%3B EXPRESSED IN: 23 plant structures%3B EXPRESSED DURING: 14 growth stages%3B CONTAINS InterPro DOMAIN/s: Leucine-rich repeat-containing protein (InterPro:IPR015766)%2C NB-ARC (InterPro:IPR002182)%2C Leucine-rich repeat (InterPro:IPR…	*****	gene:2091671,UniProt:Q9LRR4		'35.1'	'not assigned.annotated'	'Putative disease resistance protein At3g14460 OS=Arabidopsis thaliana (sp|q9lrr5|drl21_arath : 123.0)'
Vitvi08g00048	3844.08	1.28047	0.312091	4.10287	4.08059e-05	0.00329941		AT5G01950.1	1.9e-46	188.3	1-to-many	AT5G01950.2,AT5G01950.3,AT5G01950.4,AT5G01950.5,AT5G01950.6,AT5G01950.7,AT5G01950.8	AT5G01950.1	Leucine-rich repeat protein kinase family protein					Leucine-rich repeat protein kinase family protein%3B FUNCTIONS IN: protein serine/threonine kinase activity%2C kinase activity%2C ATP binding%3B INVOLVED IN: transmembrane receptor protein tyrosine kinase signaling pathway%2C protein amino acid phosphorylation%3B LOCATED IN: chloroplast%2C plasma membrane%3B EXPRESSED IN: 19 plant structures%3B EXPRESSED DURING: 10 growth stages%3B CONTAINS Inter…	****	PMID:17317660,PMID:18431481,gene:2181016,UniProt:F4KAX4		'50.2.7'	'Enzyme classification.EC_2 transferases.EC_2.7 transferase transferring phosphorus-containing group'	'Probable LRR receptor-like serine/threonine-protein kinase At5g37450 OS=Arabidopsis thaliana (sp|c0lgu1|y5374_arath : 174.0) & Enzyme classification.EC_2 transferases.EC_2.7 transferase transferring phosphorus-containing group(50.2.7 : 47.4) (original description: none)'
Vitvi08g00108	105.347	-1.69852	0.451195	-3.7645	0.000166882	0.00862203	VIT_08s0056g01200	AT3G03660.4	8.5e-36	152.1	1-to-1		AT3G03660.4	WUSCHEL related homeobox 11		"WOX11"		WUSCHEL related homeobox 11					'15.7.3.6'	'RNA biosynthesis.transcriptional activation.HB (Homeobox) superfamily.WOX transcription factor'	'RNA biosynthesis.transcriptional activation.HB (Homeobox) superfamily.WOX transcription factor (original description: none)'
Vitvi08g00846	490.88	-3.29382	0.876433	-3.75821	0.000171132	0.00878813	VIT_08s0058g01160	AT4G38840.1	0.00028	43.9	1-to-1		AT4G38840.1	SAUR-like auxin-responsive protein family			SAUR14,SMALL AUXIN UPREGULATED RNA 14		SAUR-like auxin-responsive protein family %3B FUNCTIONS IN: molecular_function unknown%3B INVOLVED IN: response to auxin stimulus%2C response to cold%3B LOCATED IN: plasma membrane%3B EXPRESSED IN: 21 plant structures%3B EXPRESSED DURING: 13 growth stages%3B CONTAINS InterPro DOMAIN/s: Auxin responsive SAUR protein (InterPro:IPR003676)%3B BEST Arabidopsis thaliana protein match is: SAUR-like auxi…	*****	PMID:15060130,PMID:16214899,gene:3440196,UniProt:Q9T0J2		'35.2'	'not assigned.not annotated'	' no hits & (original description: none)'
Vitvi08g00916	5551.5	-1.62997	0.360564	-4.52061	6.1661e-06	0.000915244	VIT_08s0040g00540	AT3G56880.1	2e-35	148.3	1-to-1		AT3G56880.1	VQ motif-containing protein					VQ motif-containing protein%3B CONTAINS InterPro DOMAIN/s: VQ (InterPro:IPR008889)%3B BEST Arabidopsis thaliana protein match is: calmodulin (CAM)-binding protein of 25 kDa (TAIR:AT2G41010.1)%3B Has 109 Blast hits to 109 proteins in 12 species: Archae - 0%3B Bacteria - 0%3B Metazoa - 0%3B Fungi - 3%3B Plants - 106%3B Viruses - 0%3B Other Eukaryotes - 0 (source: NCBI BLink).	*****	gene:2103589,UniProt:Q9LES0		'35.1'	'not assigned.annotated'	'Calmodulin-binding protein 25 OS=Arabidopsis thaliana (sp|o80683|cab25_arath : 144.0)'
Vitvi08g00935	992.899	1.03037	0.261032	3.94728	7.90436e-05	0.00496509	VIT_08s0040g00720	AT3G01090.1	9.7e-29	128.6	1-to-many	AT3G01090.2,AT3G01090.3	AT3G01090.1	SNF1 kinase homolog 10	encodes a SNF1-related protein kinase that physically interacts with SCF subunit SKP1/ASK1 and 20S proteosome subunit PAD1. It can also interact with PRL1 DWD-containing protein. Based on in vitro degradation assays and cul4cs and prl1 mutants%2C there is evidence that AKIN10 is degraded in a proteasome-dependent manner%2C and that this depends on a CUL4-PRL1 E3 ligase	"KIN10"	AKIN10,SNF1 kinase homolog 10,SNRK1.1,SNF1-RELATED PROTEIN KINASE 1.1	SNF1 kinase homolog 10	SNF1 kinase homolog 10 (KIN10)%3B FUNCTIONS IN: protein binding%2C protein serine/threonine kinase activity%2C protein kinase activity%3B INVOLVED IN: in 8 processes%3B LOCATED IN: nuclear ubiquitin ligase complex%3B EXPRESSED IN: 25 plant structures%3B EXPRESSED DURING: 15 growth stages%3B CONTAINS InterPro DOMAIN/s: Protein kinase%2C ATP binding site (InterPro:IPR017441)%2C Ubiquitin-associated…	****	PMID:18223036,gene:2102131,UniProt:Q38997-2		'50.2.7'	'Enzyme classification.EC_2 transferases.EC_2.7 transferase transferring phosphorus-containing group'	'SNF1-related protein kinase catalytic subunit alpha KIN10 OS=Arabidopsis thaliana (sp|q38997|kin10_arath : 125.0) & Enzyme classification.EC_2 transferases.EC_2.7 transferase transferring phosphorus-containing group(50.2.7 : 63.1) (original description: none)'
Vitvi08g00942	1387.27	1.64805	0.382517	4.30844	1.64412e-05	0.00179044	VIT_08s0040g00800	AT5G07050.1	3e-64	245	1-to-1		AT5G07050.1	nodulin MtN21 /EamA-like transporter family protein	nodulin MtN21-like transporter family protein	"UMAMIT9"		Usually multiple acids move in and out Transporters 9	nodulin MtN21 /EamA-like transporter family protein%3B LOCATED IN: membrane%3B CONTAINS InterPro DOMAIN/s: Protein of unknown function DUF6%2C transmembrane (InterPro:IPR000620)%3B BEST Arabidopsis thaliana protein match is: nodulin MtN21 /EamA-like transporter family protein (TAIR:AT2G40900.1)%3B Has 30201 Blast hits to 17322 proteins in 780 species: Archae - 12%3B Bacteria - 1396%3B Metazoa - 1…	***	gene:2169413,UniProt:Q9FL41		'24.2.1.5'	'Solute transport.carrier-mediated transport.DMT superfamily.UmamiT-type solute transporter'	'Solute transport.carrier-mediated transport.DMT superfamily.UmamiT-type solute transporter (original description: none)'
Vitvi08g01241	516.589	-2.47412	0.463443	-5.33857	9.36829e-08	4.14327e-05	VIT_08s0007g00810	AT2G37710.1	6.4e-249	858.2	1-to-1		AT2G37710.1	receptor lectin kinase	Induced in response to Salicylic acid.	"RLK"	LecRK-IV.1,L-type lectin receptor kinase IV.1	receptor lectin kinase	receptor lectin kinase (RLK)%3B FUNCTIONS IN: kinase activity%3B INVOLVED IN: response to salicylic acid stimulus%3B LOCATED IN: plasma membrane%3B EXPRESSED IN: 23 plant structures%3B EXPRESSED DURING: 13 growth stages%3B CONTAINS InterPro DOMAIN/s: Legume lectin%2C beta chain (InterPro:IPR001220)%2C Protein kinase%2C ATP binding site (InterPro:IPR017441)%2C Serine/threonine-protein kinase-like …	*****	PMID:17317660,PMID:17376810,PMID:17419837,PMID:18392777,gene:2040680,UniProt:O80939		'18.8.1.19'	'Protein modification.phosphorylation.TKL kinase superfamily.L-lectin kinase'	'Protein modification.phosphorylation.TKL kinase superfamily.L-lectin kinase (original description: none)'
Vitvi08g01295	3175.44	-1.16899	0.243709	-4.79667	1.61323e-06	0.000346142	VIT_08s0007g01510	AT3G54020.1	3.7e-16	86.3	1-to-1		AT3G54020.1	Inositol phosphorylceramide synthase 1	Inositol phosphorylceramide synthase	"AtIPCS1"		Arabidopsis Inositol phosphorylceramide synthase 1	Arabidopsis Inositol phosphorylceramide synthase 1 (AtIPCS1)%3B FUNCTIONS IN: inositol phosphoceramide synthase activity%3B INVOLVED IN: sphingolipid biosynthetic process%3B LOCATED IN: mitochondrion%3B EXPRESSED IN: 6 plant structures%3B BEST Arabidopsis thaliana protein match is: Arabidopsis Inositol phosphorylceramide synthase 2 (TAIR:AT2G37940.1)%3B Has 447 Blast hits to 444 proteins in 100 s…	****	gene:2084454,UniProt:Q9M325		'35.1'	'not assigned.annotated'	'Phosphatidylinositol:ceramide inositolphosphotransferase 1 OS=Arabidopsis thaliana (sp|q9m325|ipcs1_arath : 83.2)'
Vitvi08g01300	954.453	-1.7774	0.427944	-4.15334	3.27655e-05	0.00280821	VIT_08s0007g01560	AT3G54040.2	2.6e-34	145.2	1-to-1		AT3G54040.2	PAR1 protein									'35.2'	'not assigned.not annotated'	' no hits & (original description: none)'
Vitvi08g01308	1882.27	-1.82907	0.380651	-4.8051	1.54676e-06	0.00034359	VIT_08s0007g01650	AT2G37980.1	9.5e-95	347.1	1-to-1		AT2G37980.1	O-fucosyltransferase family protein					O-fucosyltransferase family protein%3B FUNCTIONS IN: molecular_function unknown%3B INVOLVED IN: biological_process unknown%3B LOCATED IN: chloroplast%3B EXPRESSED IN: 13 plant structures%3B EXPRESSED DURING: L mature pollen stage%2C M germinated pollen stage%2C 4 anthesis%2C petal differentiation and expansion stage%3B CONTAINS InterPro DOMAIN/s: GDP-fucose protein O-fucosyltransferase (InterPro:…	*****	gene:2065562,UniProt:Q9SH89		'35.1'	'not assigned.annotated'	'O-fucosyltransferase 19 OS=Arabidopsis thaliana (sp|q9sh89|oft19_arath : 300.0)'
Vitvi08g01312	1417.08	-1.04125	0.225653	-4.61437	3.94296e-06	0.000672817	VIT_08s0007g01690	AT3G11320.1	6.7e-65	248.4	1-to-1		AT3G11320.1	Nucleotide-sugar transporter family protein					Nucleotide-sugar transporter family protein%3B FUNCTIONS IN: organic anion transmembrane transporter activity%3B LOCATED IN: endomembrane system%2C membrane%3B EXPRESSED IN: 19 plant structures%3B EXPRESSED DURING: 11 growth stages%3B CONTAINS InterPro DOMAIN/s: Protein of unknown function DUF6%2C transmembrane (InterPro:IPR000620)%2C Protein of unknown function DUF250 (InterPro:IPR004853)%3B BES…	****	PMID:22430844,gene:2074712,UniProt:Q5XF09		'35.1'	'not assigned.annotated'	'Probable sugar phosphate/phosphate translocator At3g11320 OS=Arabidopsis thaliana (sp|q5xf09|pt311_arath : 231.0)'
Vitvi08g01380	39.7788	-2.98436	0.705881	-4.22785	2.35932e-05	0.00220383	VIT_08s0007g02440	AT3G52500.1	4.5e-98	357.5	1-to-1		AT3G52500.1	Eukaryotic aspartyl protease family protein					Eukaryotic aspartyl protease family protein%3B FUNCTIONS IN: aspartic-type endopeptidase activity%3B INVOLVED IN: proteolysis%3B LOCATED IN: cell wall%2C membrane%2C plant-type cell wall%3B EXPRESSED IN: 22 plant structures%3B EXPRESSED DURING: 13 growth stages%3B CONTAINS InterPro DOMAIN/s: Peptidase aspartic (InterPro:IPR021109)%2C Peptidase aspartic%2C catalytic (InterPro:IPR009007)%2C Peptida…	*****	PMID:14595688,PMID:16287169,PMID:17432890,PMID:17526915,PMID:21166475,gene:2079918,UniProt:Q9SVD1		'19.5.3.1'	'Protein degradation.peptidase families.aspartic-type peptidase activities.pepsin-type protease'	'Protein degradation.peptidase families.aspartic-type peptidase activities.pepsin-type protease (original description: none)'
Vitvi08g01452	3710.04	-1.24839	0.275084	-4.53823	5.67296e-06	0.000871906	VIT_08s0007g03230	AT2G36220.1	7.6e-40	162.9	1-to-1		AT2G36220.1	hypothetical protein					unknown protein%3B BEST Arabidopsis thaliana protein match is: unknown protein (TAIR:AT3G52710.1)%3B Has 74 Blast hits to 74 proteins in 10 species: Archae - 0%3B Bacteria - 0%3B Metazoa - 0%3B Fungi - 0%3B Plants - 74%3B Viruses - 0%3B Other Eukaryotes - 0 (source: NCBI BLink).	*****	gene:2049479,UniProt:Q9SJN3		'35.2'	'not assigned.not annotated'	' no hits & (original description: none)'
Vitvi08g01490	2903.28	-1.47318	0.38348	-3.84161	0.000122229	0.0069341	VIT_08s0007g03690	AT2G36310.1	1.2e-49	197.6	1-to-1		AT2G36310.1	uridine-ribohydrolase 1	Encodes a cytoplasmic nucleoside hydrolase. It has the highest levels of activity with uridine followed by xanthosine. It shows little activity with inosine and none with cytidine. Mutant analyses indicate that it plays a role in purine and pyrimidine catabolism.	"URH1"	NSH1,nucleoside hydrolase 1	uridine-ribohydrolase 1	uridine-ribohydrolase 1 (URH1)%3B CONTAINS InterPro DOMAIN/s: Inosine/uridine-preferring nucleoside hydrolase (InterPro:IPR001910)%3B BEST Arabidopsis thaliana protein match is: uridine-ribohydrolase 2 (TAIR:AT1G05620.1)%3B Has 6361 Blast hits to 6297 proteins in 1364 species: Archae - 75%3B Bacteria - 4675%3B Metazoa - 179%3B Fungi - 233%3B Plants - 187%3B Viruses - 0%3B Other Eukaryotes - 1012 …	****	gene:2049434,UniProt:Q9SJM7		'35.1'	'not assigned.annotated'	'Probable uridine nucleosidase 1 OS=Oryza sativa subsp. japonica (sp|q6zj05|urh1_orysj : 137.0)'
Vitvi08g01683	11580.2	-1.08995	0.284756	-3.82768	0.000129359	0.00722508	VIT_08s0007g05790	AT2G41410.1	6.7e-21	99.8	1-to-1		AT2G41410.1	Calcium-binding EF-hand family protein					Calcium-binding EF-hand family protein%3B FUNCTIONS IN: calcium ion binding%3B LOCATED IN: plasma membrane%3B EXPRESSED IN: 23 plant structures%3B EXPRESSED DURING: 14 growth stages%3B CONTAINS InterPro DOMAIN/s: EF-Hand 1%2C calcium-binding site (InterPro:IPR018247)%2C EF-HAND 2 (InterPro:IPR018249)%2C EF-hand-like domain (InterPro:IPR011992)%2C Calcium-binding EF-hand (InterPro:IPR002048)%2C EF…	*****	PMID:16023399,PMID:17317660,gene:2040341,UniProt:P30188		'35.1'	'not assigned.annotated'	'Probable calcium-binding protein CML35 OS=Arabidopsis thaliana (sp|p30188|cml35_arath : 180.0)'
Vitvi08g01762	2421.14	-2.38108	0.542554	-4.38865	1.14058e-05	0.00142875	VIT_08s0007g06760	AT3G58060.1	5.2e-28	125.6	1-to-many	AT3G58060.2	AT3G58060.1	Cation efflux family protein					Cation efflux family protein%3B FUNCTIONS IN: cation transmembrane transporter activity%2C efflux transmembrane transporter activity%3B INVOLVED IN: cation transport%2C transmembrane transport%3B LOCATED IN: membrane%3B EXPRESSED IN: 6 plant structures%3B EXPRESSED DURING: 4 anthesis%2C petal differentiation and expansion stage%3B CONTAINS InterPro DOMAIN/s: Cation efflux protein (InterPro:IPR002…	****	gene:2095872,UniProt:Q9M2P2		'35.1'	'not assigned.annotated'	'Metal tolerance protein 4 OS=Oryza sativa subsp. japonica (sp|q10pp8|mtp4_orysj : 108.0)'
Vitvi08g01844	6418.82	-2.26157	0.593931	-3.8078	0.000140207	0.00759607	VIT_08s0007g07690	AT5G06860.1	5.1e-58	223	1-to-1		AT5G06860.1	polygalacturonase inhibiting protein 1	Encodes a polygalacturonase inhibiting protein involved in defense response. PGIPs inhibit the function of cell wall pectin degrading enzymes such as those produced by fungal pathogens. PGIP1 is induced by fungal infection. Suppressed in the proton sensitive stop1-mutant%2C but the transcription level was recovered by transformation of STOP2. Knockout mutant showed severe damage in the root tip i…	"PGIP1"	ATPGIP1,POLYGALACTURONASE INHIBITING PROTEIN 1	polygalacturonase inhibiting protein 1	polygalacturonase inhibiting protein 1 (PGIP1)%3B FUNCTIONS IN: polygalacturonase inhibitor activity%3B INVOLVED IN: signal transduction%2C defense response%3B LOCATED IN: cell wall%2C plant-type cell wall%3B EXPRESSED IN: 20 plant structures%3B EXPRESSED DURING: 13 growth stages%3B CONTAINS InterPro DOMAIN/s: Leucine-rich repeat-containing N-terminal domain%2C type 2 (InterPro:IPR013210)%2C Leuc…	****	PMID:11751054,PMID:14595688,PMID:16287169,PMID:16280546,PMID:18324730,PMID:21166475,gene:2169388,UniProt:Q9M5J9		'35.1'	'not assigned.annotated'	'Polygalacturonase inhibitor OS=Vitis vinifera (sp|a7pw81|pgip_vitvi : 604.0)'
Vitvi08g01847	324.602	1.61258	0.368623	4.3746	1.21656e-05	0.00148949	VIT_08s0007g07730	AT5G06900.1	4.7e-73	275	1-to-1		AT5G06900.1	cytochrome P450%2C family 93%2C subfamily D%2C polypeptide 1	member of CYP93D	"CYP93D1"		cytochrome P450%2C family 93%2C subfamily D%2C polypeptide 1	cytochrome P450%2C family 93%2C subfamily D%2C polypeptide 1 (CYP93D1)%3B FUNCTIONS IN: electron carrier activity%2C monooxygenase activity%2C iron ion binding%2C oxygen binding%2C heme binding%3B INVOLVED IN: oxidation reduction%3B LOCATED IN: endomembrane system%3B EXPRESSED IN: root%3B CONTAINS InterPro DOMAIN/s: Cytochrome P450 (InterPro:IPR001128)%2C Cytochrome P450%2C conserved site (InterP…	***	gene:2169433,UniProt:Q9FL56		'50.1.13'	'Enzyme classification.EC_1 oxidoreductases.EC_1.14 oxidoreductase acting on paired donor with incorporation or reduction of molecular oxygen'	'3,9-dihydroxypterocarpan 6A-monooxygenase OS=Glycine max (sp|q42798|c93a1_soybn : 280.0) & Enzyme classification.EC_1 oxidoreductases.EC_1.14 oxidoreductase acting on paired donor with incorporation or reduction of molecular oxygen(50.1.13 : 250.3) (original description: none)'
Vitvi08g01940	3126.52	-1.97727	0.469042	-4.21555	2.49172e-05	0.0022784	VIT_08s0007g08840	AT2G41640.3	9.4e-154	542.3	1-to-1		AT2G41640.3	Glycosyltransferase family 61 protein									'35.2'	'not assigned.not annotated'	' no hits & (original description: none)'
Vitvi08g02168	377.476	-2.00823	0.450734	-4.45546	8.3714e-06	0.0011428	VIT_08s0040g02610	AT2G28690.1	2e-11	69.3	1-to-1		AT2G28690.1	TOX high mobility group box protein%2C putative (DUF1635)					Protein of unknown function (DUF1635)%3B CONTAINS InterPro DOMAIN/s: Protein of unknown function DUF1635 (InterPro:IPR012862)%3B BEST Arabidopsis thaliana protein match is: Protein of unknown function (DUF1635) (TAIR:AT5G59760.1)%3B Has 114 Blast hits to 114 proteins in 19 species: Archae - 0%3B Bacteria - 0%3B Metazoa - 0%3B Fungi - 0%3B Plants - 102%3B Viruses - 0%3B Other Eukaryotes - 12 (sour…	*****	gene:2065510,UniProt:Q8L8B6		'35.2'	'not assigned.not annotated'	' no hits & (original description: none)'
Vitvi08g02391	770.939	-1.97223	0.513152	-3.84335	0.000121364	0.00692128	VIT_08s0007g08170	AT3G52105.2	2.1e-11	67.4	1-to-1		AT3G52105.2	DIS3-exonuclease-like protein									'35.2'	'not assigned.not annotated'	' no hits & (original description: none)'
Vitvi08g02412	1169.18	1.90081	0.487913	3.8958	9.78758e-05	0.00584316	VIT_08s0007g08910	AT2G15490.1	7.1e-47	186.8	1-to-1		AT2G15490.1	UDP-glycosyltransferase 73B4		"UGT73B4"		UDP-glycosyltransferase 73B4	UDP-glycosyltransferase 73B4 (UGT73B4)%3B FUNCTIONS IN: quercetin 3-O-glucosyltransferase activity%2C UDP-glycosyltransferase activity%2C quercetin 7-O-glucosyltransferase activity%2C UDP-glucosyltransferase activity%2C transferase activity%2C transferring glycosyl groups%3B INVOLVED IN: response to other organism%3B LOCATED IN: endomembrane system%3B EXPRESSED IN: root%3B CONTAINS InterPro DOMAI…	*****	gene:2053668,UniProt:Q7Y232		'11.4.3.1'	'Phytohormones.cytokinin.conjugation and degradation.UDP-dependent glycosyl transferase'	'Phytohormones.cytokinin.conjugation and degradation.UDP-dependent glycosyl transferase (original description: none)'
Vitvi09g00104	409.292	-1.9847	0.426698	-4.6513	3.29852e-06	0.000605782	VIT_09s0002g01300	AT5G45540.1	1.5e-100	367.5	1-to-1		AT5G45540.1	transmembrane protein%2C putative (DUF594)					Protein of unknown function (DUF594)%3B CONTAINS InterPro DOMAIN/s: Protein of unknown function DUF594 (InterPro:IPR007658)%3B BEST Arabidopsis thaliana protein match is: Protein of unknown function (DUF594) (TAIR:AT5G45480.1)%3B Has 1285 Blast hits to 857 proteins in 12 species: Archae - 0%3B Bacteria - 0%3B Metazoa - 0%3B Fungi - 0%3B Plants - 1285%3B Viruses - 0%3B Other Eukaryotes - 0 (source…	*****	gene:2163517,UniProt:Q9FHI2		'35.2'	'not assigned.not annotated'	' no hits & (original description: none)'
Vitvi09g00239	3920.33	1.21945	0.238932	5.10376	3.32972e-07	0.000109917	VIT_09s0002g02840	AT2G04300.1	1.1e-58	228	1-to-many	AT2G04300.2	AT2G04300.1	Leucine-rich repeat protein kinase family protein					Leucine-rich repeat protein kinase family protein%3B FUNCTIONS IN: kinase activity%3B INVOLVED IN: protein amino acid phosphorylation%3B LOCATED IN: endomembrane system%3B EXPRESSED IN: sperm cell%3B CONTAINS InterPro DOMAIN/s: Protein kinase%2C ATP binding site (InterPro:IPR017441)%2C Protein kinase%2C catalytic domain (InterPro:IPR000719)%2C Serine-threonine/tyrosine-protein kinase (InterPro:IP…	**	gene:2059803		'50.2.7'	'Enzyme classification.EC_2 transferases.EC_2.7 transferase transferring phosphorus-containing group'	'LRR receptor-like serine/threonine-protein kinase IOS1 OS=Arabidopsis thaliana (sp|q9c8i6|ios1_arath : 119.0) & Enzyme classification.EC_2 transferases.EC_2.7 transferase transferring phosphorus-containing group(50.2.7 : 70.8) (original description: none)'
Vitvi09g00244	191.114	1.17099	0.292282	4.00635	6.16638e-05	0.00433869	VIT_09s0002g02890	AT1G51800.1	9.6e-25	115.2	1-to-1		AT1G51800.1	Leucine-rich repeat protein kinase family protein	The gene encodes a putative member of the LRR-RLK protein family. Expressin and mutant analysis revealed that it contributes to the interaction between Arabidopsis and Hyaloperonospora arabidopsidis. and	"IOS1"		IMPAIRED OOMYCETE SUSCEPTIBILITY 1	Leucine-rich repeat protein kinase family protein%3B FUNCTIONS IN: kinase activity%3B INVOLVED IN: protein amino acid phosphorylation%3B LOCATED IN: endomembrane system%3B EXPRESSED IN: 11 plant structures%3B EXPRESSED DURING: 6 growth stages%3B CONTAINS InterPro DOMAIN/s: Protein kinase%2C ATP binding site (InterPro:IPR017441)%2C Protein kinase%2C catalytic domain (InterPro:IPR000719)%2C Serine/…	*****	PMID:21075962,gene:2017556,UniProt:Q9C8I6		'50.2.7'	'Enzyme classification.EC_2 transferases.EC_2.7 transferase transferring phosphorus-containing group'	'LRR receptor-like serine/threonine-protein kinase IOS1 OS=Arabidopsis thaliana (sp|q9c8i6|ios1_arath : 113.0) & Enzyme classification.EC_2 transferases.EC_2.7 transferase transferring phosphorus-containing group(50.2.7 : 65.2) (original description: none)'
Vitvi09g00307	1369.34	-1.68864	0.428277	-3.94288	8.05104e-05	0.00502663	VIT_09s0002g03690	AT1G52140.1	7.4e-27	119.4	1-to-1		AT1G52140.1	Avr9/Cf-9 rapidly elicited protein					unknown protein%3B BEST Arabidopsis thaliana protein match is: unknown protein (TAIR:AT3G16330.1)%3B Has 114 Blast hits to 114 proteins in 15 species: Archae - 0%3B Bacteria - 0%3B Metazoa - 0%3B Fungi - 0%3B Plants - 114%3B Viruses - 0%3B Other Eukaryotes - 0 (source: NCBI BLink).	*****	gene:2034070,UniProt:Q9ZU12		'35.2'	'not assigned.not annotated'	' no hits & (original description: none)'
Vitvi09g00399	838.445	-1.80772	0.435624	-4.14973	3.3287e-05	0.00282671	VIT_09s0002g04780	AT3G15990.1	1.8e-84	313.2	1-to-1		AT3G15990.1	sulfate transporter 3%3B4	Encodes sulfate transporter Sultr3%3B4.	"SULTR3%3B4"		sulfate transporter 3%3B4	sulfate transporter 3%3B4 (SULTR3%3B4)%3B FUNCTIONS IN: sulfate transmembrane transporter activity%3B INVOLVED IN: sulfate transport%2C transport%2C transmembrane transport%3B LOCATED IN: integral to membrane%2C membrane%3B EXPRESSED IN: 10 plant structures%3B EXPRESSED DURING: 4 anthesis%2C C globular stage%2C petal differentiation and expansion stage%2C E expanded cotyledon stage%2C D bilateral…	****	gene:2093451,UniProt:Q9LW86		'24.2.3.1.1'	'Solute transport.carrier-mediated transport.APC superfamily.SulP family.sulfate transporter (SULTR-type)'	'Solute transport.carrier-mediated transport.APC superfamily.SulP family.sulfate transporter (SULTR-type) (original description: none)'
Vitvi09g00462	2008.37	-1.63402	0.367067	-4.45157	8.52466e-06	0.00115461	VIT_09s0002g05400	AT1G15520.1	7.4e-149	527.7	1-to-many	AT1G15520.2	AT1G15520.1	pleiotropic drug resistance 12	ABC transporter family involved in ABA transport and resistance to lead. Localizes to plasma membrane. Upregulated by lead. Expressed in leaves%2C flowers%2C stomata and roots.	"ABCG40"	ATABCG40,Arabidopsis thaliana ATP-binding cassette G40,ATPDR12,PLEIOTROPIC DRUG RESISTANCE 12,PDR12,pleiotropic drug resistance 12	ATP-binding cassette G40	pleiotropic drug resistance 12 (PDR12)%3B CONTAINS InterPro DOMAIN/s: ATPase%2C AAA+ type%2C core (InterPro:IPR003593)%2C ABC transporter-like (InterPro:IPR003439)%2C Plant PDR ABC transporter associated (InterPro:IPR013581)%2C ABC-2 type transporter (InterPro:IPR013525)%3B BEST Arabidopsis thaliana protein match is: pleiotropic drug resistance 11 (TAIR:AT1G66950.1)%3B Has 377983 Blast hits to 27…	****	PMID:12430018,PMID:16506311,PMID:17164256,PMID:18334669,gene:2196592,UniProt:Q9M9E1		'35.1'	'not assigned.annotated'	'Pleiotropic drug resistance protein 1 OS=Nicotiana tabacum (sp|q76cu2|pdr1_tobac : 281.0)'
Vitvi09g00470	2319.47	-3.36556	0.379786	-8.86171	7.87931e-19	1.70752e-14	VIT_09s0002g05490	AT1G15520.1	4.5e-153	541.6	1-to-1		AT1G15520.1	pleiotropic drug resistance 12	ABC transporter family involved in ABA transport and resistance to lead. Localizes to plasma membrane. Upregulated by lead. Expressed in leaves%2C flowers%2C stomata and roots.	"ABCG40"	ATABCG40,Arabidopsis thaliana ATP-binding cassette G40,ATPDR12,PLEIOTROPIC DRUG RESISTANCE 12,PDR12,pleiotropic drug resistance 12	ATP-binding cassette G40	pleiotropic drug resistance 12 (PDR12)%3B CONTAINS InterPro DOMAIN/s: ATPase%2C AAA+ type%2C core (InterPro:IPR003593)%2C ABC transporter-like (InterPro:IPR003439)%2C Plant PDR ABC transporter associated (InterPro:IPR013581)%2C ABC-2 type transporter (InterPro:IPR013525)%3B BEST Arabidopsis thaliana protein match is: pleiotropic drug resistance 11 (TAIR:AT1G66950.1)%3B Has 377983 Blast hits to 27…	****	PMID:12430018,PMID:16506311,PMID:17164256,PMID:18334669,gene:2196592,UniProt:Q9M9E1		'35.1'	'not assigned.annotated'	'Pleiotropic drug resistance protein 1 OS=Nicotiana tabacum (sp|q76cu2|pdr1_tobac : 279.0)'
Vitvi09g00484	1214.84	1.03817	0.260177	3.99025	6.6003e-05	0.00452643	VIT_09s0002g05660	AT1G80310.1	2.6e-161	567	1-to-1		AT1G80310.1	sulfate transmembrane transporter	MOT2 encodes a molybdate transporter which locates to the vacuolar membrane. Loss-of-function (knock out) mutants show elevated molydate levels in rosette leaves and in fully senescent leaves%2C but decreased MoO4 levels in seeds. Under conditions of molybdate deficiency leaves from mot2::tDNA mutants show strongly reduced nitrate reductase activity. The mot2 gene is slightly expressed in young a…	"MOT2"		molybdate transporter 2	sulfate transmembrane transporters%3B FUNCTIONS IN: sulfate transmembrane transporter activity%3B INVOLVED IN: response to salt stress%3B LOCATED IN: vacuole%3B EXPRESSED IN: 19 plant structures%3B EXPRESSED DURING: 10 growth stages%3B CONTAINS InterPro DOMAIN/s: Sulphate transporter (InterPro:IPR011547)%3B BEST Arabidopsis thaliana protein match is: molybdate transporter 1 (TAIR:AT2G25680.1)%3B …	*****	PMID:11351099,PMID:15539469,gene:2034244,UniProt:Q0WP36		'24.2.3.1.2'	'Solute transport.carrier-mediated transport.APC superfamily.SulP family.molybdate transporter (MOT-type)'	'Solute transport.carrier-mediated transport.APC superfamily.SulP family.molybdate transporter (MOT-type) (original description: none)'
Vitvi09g00553	574.208	1.11188	0.196561	5.6567	1.54315e-08	1.01338e-05	VIT_09s0002g06320	AT3G50950.1	0.00019	47.4	1-to-many	AT3G50950.2	AT3G50950.1	HOPZ-ACTIVATED RESISTANCE 1		"ZAR1"		HOPZ-ACTIVATED RESISTANCE 1	HOPZ-ACTIVATED RESISTANCE 1 (ZAR1)%3B FUNCTIONS IN: ATP binding%3B INVOLVED IN: defense response%2C apoptosis%3B LOCATED IN: cellular_component unknown%3B EXPRESSED IN: 22 plant structures%3B EXPRESSED DURING: 13 growth stages%3B CONTAINS InterPro DOMAIN/s: NB-ARC (InterPro:IPR002182)%2C Disease resistance protein (InterPro:IPR000767)%3B BEST Arabidopsis thaliana protein match is: Disease resista…	****	gene:2078011,UniProt:Q38834		'35.2'	'not assigned.not annotated'	' no hits & (original description: none)'
Vitvi09g00852	60.2297	-2.00293	0.492522	-4.06668	4.76877e-05	0.0036469		AT4G23160.2	4.2e-15	79.7	1-to-many	AT4G23160.3	AT4G23160.2	cysteine-rich RECEPTOR-like kinase		"CRK8"		cysteine-rich RLK (RECEPTOR-like protein kinase) 8					'35.1'	'not assigned.annotated'	'Retrovirus-related Pol polyprotein from transposon TNT 1-94 OS=Nicotiana tabacum (sp|p10978|polx_tobac : 142.0)'
Vitvi09g00857	98.867	2.81866	0.477519	5.90272	3.57566e-09	2.76743e-06	VIT_09s0002g09270	AT4G31940.1	4e-68	258.5	1-to-1		AT4G31940.1	cytochrome P450%2C family 82%2C subfamily C%2C polypeptide 4	The gene encodes a cytochrome P450 enzyme%2C CYP82C. It is involved in the early Fe deficiency response.	"CYP82C4"		cytochrome P450%2C family 82%2C subfamily C%2C polypeptide 4	cytochrome P450%2C family 82%2C subfamily C%2C polypeptide 4 (CYP82C4)%3B FUNCTIONS IN: electron carrier activity%2C monooxygenase activity%2C iron ion binding%2C oxygen binding%2C heme binding%3B INVOLVED IN: oxidation reduction%3B LOCATED IN: endomembrane system%3B EXPRESSED IN: root%3B CONTAINS InterPro DOMAIN/s: Cytochrome P450 (InterPro:IPR001128)%2C Cytochrome P450%2C E-class%2C group I (In…	*****	gene:3438565,UniProt:Q9SZ46		'50.1.13'	'Enzyme classification.EC_1 oxidoreductases.EC_1.14 oxidoreductase acting on paired donor with incorporation or reduction of molecular oxygen'	'Cytochrome P450 82C4 OS=Arabidopsis thaliana (sp|q9sz46|c82c4_arath : 246.0) & Enzyme classification.EC_1 oxidoreductases.EC_1.14 oxidoreductase acting on paired donor with incorporation or reduction of molecular oxygen(50.1.13 : 221.3) (original description: none)'
Vitvi09g00867	228.018	1.21971	0.281834	4.32776	1.50634e-05	0.00169252	VIT_09s0096g00010	AT3G14460.1	1.4e-26	119.4	1-to-1		AT3G14460.1	LRR and NB-ARC domains-containing disease resistance protein					LRR and NB-ARC domains-containing disease resistance protein%3B FUNCTIONS IN: ATP binding%3B INVOLVED IN: apoptosis%2C defense response%3B CONTAINS InterPro DOMAIN/s: NB-ARC (InterPro:IPR002182)%2C Leucine-rich repeat (InterPro:IPR001611)%2C Disease resistance protein (InterPro:IPR000767)%3B BEST Arabidopsis thaliana protein match is: NB-ARC domain-containing disease resistance protein (TAIR:AT3G…	*	gene:2091661,UniProt:Q9LRR5		'35.1'	'not assigned.annotated'	'Putative disease resistance protein RGA3 OS=Solanum bulbocastanum (sp|q7xa40|rga3_solbu : 171.0)'
Vitvi09g01181	6848.78	-2.81121	0.445886	-6.30476	2.88642e-10	3.67951e-07	VIT_09s0018g00780	AT2G34930.1	1.6e-33	143.7	1-to-1		AT2G34930.1	disease resistance family protein / LRR family protein					disease resistance family protein / LRR family protein%3B INVOLVED IN: signal transduction%2C defense response to fungus%2C defense response%3B LOCATED IN: cell wall%3B EXPRESSED IN: 10 plant structures%3B EXPRESSED DURING: 7 growth stages%3B CONTAINS InterPro DOMAIN/s: Leucine-rich repeat-containing N-terminal domain%2C type 2 (InterPro:IPR013210)%2C Leucine-rich repeat (InterPro:IPR001611)%3B B…	*****	PMID:11751054,PMID:15593128,PMID:15923325,gene:2044766,UniProt:O64757		'35.1'	'not assigned.annotated'	'Receptor-like protein EIX2 OS=Solanum lycopersicum (sp|q6jn46|eix2_sollc : 387.0)'
Vitvi09g01398	743.232	-2.07966	0.48536	-4.28478	1.82923e-05	0.00190583	VIT_09s0054g00900	AT3G50940.1	4.8e-107	388.3	1-to-1		AT3G50940.1	P-loop containing nucleoside triphosphate hydrolases superfamily protein					P-loop containing nucleoside triphosphate hydrolases superfamily protein%3B FUNCTIONS IN: nucleoside-triphosphatase activity%2C ATPase activity%2C nucleotide binding%2C ATP binding%3B LOCATED IN: endomembrane system%3B CONTAINS InterPro DOMAIN/s: ATPase%2C AAA-type%2C core (InterPro:IPR003959)%2C ATPase%2C AAA+ type%2C core (InterPro:IPR003593)%2C ATPase%2C AAA-type%2C conserved site (InterPro:IP…	****	gene:2078006,UniProt:Q147F9		'35.1'	'not assigned.annotated'	'Protein HYPER-SENSITIVITY-RELATED 4 OS=Arabidopsis thaliana (sp|q8vzg2|hsr4_arath : 288.0)'
Vitvi09g01399	295.213	-2.68114	0.575639	-4.65768	3.1979e-06	0.000592323	VIT_09s0054g00910	AT3G50930.1	3.6e-89	327.4	1-to-many	AT3G50940.1	AT3G50930.1	cytochrome BC1 synthesi	Encodes a protein that is present in a homo-multimeric protein complex on the outer mitochondrial membrane and plays a role in cell death and amplifying salicylic acid signalling.	"BCS1"	AtBCS1,AtOM66,OM66,Outer Mitochondrial membrane protein of 66 kDa	cytochrome BC1 synthesis	cytochrome BC1 synthesis (BCS1)%3B FUNCTIONS IN: nucleoside-triphosphatase activity%2C ATPase activity%2C nucleotide binding%2C ATP binding%3B LOCATED IN: mitochondrion%3B EXPRESSED IN: 24 plant structures%3B EXPRESSED DURING: 13 growth stages%3B CONTAINS InterPro DOMAIN/s: ATPase%2C AAA-type%2C core (InterPro:IPR003959)%2C ATPase%2C AAA+ type%2C core (InterPro:IPR003593)%2C ATPase%2C AAA-type%2C…	*****	PMID:14671022,PMID:15276431,PMID:16618929,gene:2077996,UniProt:Q8VZG2		'35.1'	'not assigned.annotated'	'AAA-ATPase At3g50940 OS=Arabidopsis thaliana (sp|q147f9|aatpc_arath : 323.0)'
Vitvi09g01542	860.086	-4.56164	1.00409	-4.54306	5.54427e-06	0.000867611	VIT_09s0002g02450	AT1G17710.1	2.9e-40	164.5	1-to-1		AT1G17710.1	Pyridoxal phosphate phosphatase-related protein	Encodes a phosphoethanolamine/phosphocholine phosphatase. It is likely to be involved in the liberation of inorganic phosphate from intracellular sources. Expression is upregulated in the shoot of cax1/cax3 mutant.	"PEPC1"	AtPEPC1,Arabidopsis thaliana phosphoethanolamine/phosphocholine phosphatase 1	phosphoethanolamine/phosphocholine phosphatase 1	Pyridoxal phosphate phosphatase-related protein%3B FUNCTIONS IN: phosphatase activity%3B INVOLVED IN: metabolic process%3B EXPRESSED IN: 9 plant structures%3B EXPRESSED DURING: L mature pollen stage%2C M germinated pollen stage%2C 4 anthesis%2C petal differentiation and expansion stage%3B CONTAINS InterPro DOMAIN/s: Pyridoxal phosphate phosphatase%2C PHOSPHO2 (InterPro:IPR016965)%2C HAD-superfami…	****	gene:2007957,UniProt:Q9FZ62		'50.3.1'	'Enzyme classification.EC_3 hydrolases.EC_3.1 hydrolase acting on ester bond'	'Enzyme classification.EC_3 hydrolases.EC_3.1 hydrolase acting on ester bond(50.3.1 : 178.4) & Inorganic pyrophosphatase 2 OS=Arabidopsis thaliana (sp|q9fz62|ppsp2_arath : 111.0) (original description: none)'
Vitvi09g01588	286.626	1.24081	0.251604	4.9316	8.1559e-07	0.000214144	VIT_09s0002g03860	AT1G12220.1	2.8e-137	488.4	1-to-many	AT1G12220.2	AT1G12220.1	Disease resistance protein (CC-NBS-LRR class) family	Resistance gene%2C mediates resistance against the bacterial pathogen Pseudomonas syringae. Contains a putative nucleotide binding site composed of kinase-1a (or P-loop)%2C kinase-2a%2C and putative kinase-3a domains%2C 13 imperfect leucine-rich repeats%2C a potential leucine zipper%2C and two uncharacterized motifs that are well conserved in products of previously isolated R genes. Confers resis…	"RPS5"		RESISTANT TO P. SYRINGAE 5	RESISTANT TO P. SYRINGAE 5 (RPS5)%3B CONTAINS InterPro DOMAIN/s: Leucine-rich repeat-containing protein (InterPro:IPR015766)%2C NB-ARC (InterPro:IPR002182)%2C Disease resistance protein (InterPro:IPR000767)%3B BEST Arabidopsis thaliana protein match is: LRR and NB-ARC domains-containing disease resistance protein (TAIR:AT1G12280.1)%3B Has 17406 Blast hits to 16115 proteins in 670 species: Archae …	*****	PMID:9724691,PMID:12912986,gene:2201995,UniProt:O64973		'35.1'	'not assigned.annotated'	'Disease resistance protein SUMM2 OS=Arabidopsis thaliana (sp|p60838|summ2_arath : 464.0)'
Vitvi09g01621	654.76	-3.67552	0.820198	-4.48126	7.42028e-06	0.00105101	VIT_09s0002g04930	AT1G80440.1	2.6e-48	189.9	1-to-1		AT1G80440.1	Galactose oxidase/kelch repeat superfamily protein	Encodes a member of a family of F-box proteins%2C called the KISS ME DEADLY (KMD) family%2C that targets type-B ARR proteins for degradation and is involved in the negative regulation of the cytokinin response. Also named as KFB20%2C a member of a group of Kelch repeat F-box proteins that negatively regulate phenylpropanoid biosynthesis by targeting the phenypropanoid biosynthesis enzyme phenylal…		KFB20,Kelch repeat F-box 20,KMD1,KISS ME DEADLY 1		Galactose oxidase/kelch repeat superfamily protein%3B CONTAINS InterPro DOMAIN/s: Galactose oxidase/kelch%2C beta-propeller (InterPro:IPR011043)%2C Kelch repeat type 1 (InterPro:IPR006652)%2C Kelch related (InterPro:IPR013089)%2C Kelch-type beta propeller (InterPro:IPR015915)%3B BEST Arabidopsis thaliana protein match is: Galactose oxidase/kelch repeat superfamily protein (TAIR:AT1G15670.1)%3B Ha…	*****	gene:3690929,UniProt:Q9M8L2		'35.1'	'not assigned.annotated'	'F-box/kelch-repeat protein At1g80440 OS=Arabidopsis thaliana (sp|q9m8l2|fbk30_arath : 182.0)'
Vitvi09g01624	1064.73	-4.40985	0.554802	-7.94852	1.88758e-15	1.36352e-11	VIT_09s0002g05010	AT1G80440.1	5.5e-90	329.3	1-to-1		AT1G80440.1	Galactose oxidase/kelch repeat superfamily protein	Encodes a member of a family of F-box proteins%2C called the KISS ME DEADLY (KMD) family%2C that targets type-B ARR proteins for degradation and is involved in the negative regulation of the cytokinin response. Also named as KFB20%2C a member of a group of Kelch repeat F-box proteins that negatively regulate phenylpropanoid biosynthesis by targeting the phenypropanoid biosynthesis enzyme phenylal…		KFB20,Kelch repeat F-box 20,KMD1,KISS ME DEADLY 1		Galactose oxidase/kelch repeat superfamily protein%3B CONTAINS InterPro DOMAIN/s: Galactose oxidase/kelch%2C beta-propeller (InterPro:IPR011043)%2C Kelch repeat type 1 (InterPro:IPR006652)%2C Kelch related (InterPro:IPR013089)%2C Kelch-type beta propeller (InterPro:IPR015915)%3B BEST Arabidopsis thaliana protein match is: Galactose oxidase/kelch repeat superfamily protein (TAIR:AT1G15670.1)%3B Ha…	*****	gene:3690929,UniProt:Q9M8L2		'9.2.3.1'	'Secondary metabolism.phenolics.regulation of key enzymes.KFB-PAL proteolytic phenylalanine ammonia-lyase regulator'	'Secondary metabolism.phenolics.regulation of key enzymes.KFB-PAL proteolytic phenylalanine ammonia-lyase regulator (original description: none)'
Vitvi09g01716	399.249	1.81835	0.26843	6.77404	1.25236e-11	2.71399e-08	VIT_09s0002g08240	AT3G14470.1	6e-86	317.4	1-to-many	AT3G14470.2	AT3G14470.1	NB-ARC domain-containing disease resistance protein					NB-ARC domain-containing disease resistance protein%3B FUNCTIONS IN: protein binding%3B INVOLVED IN: apoptosis%2C defense response%3B LOCATED IN: endomembrane system%3B EXPRESSED IN: 23 plant structures%3B EXPRESSED DURING: 14 growth stages%3B CONTAINS InterPro DOMAIN/s: Leucine-rich repeat-containing protein (InterPro:IPR015766)%2C NB-ARC (InterPro:IPR002182)%2C Leucine-rich repeat (InterPro:IPR…	*****	gene:2091671,UniProt:Q9LRR4		'35.1'	'not assigned.annotated'	'Putative disease resistance protein RGA4 OS=Solanum bulbocastanum (sp|q7xa39|rga4_solbu : 473.0)'
Vitvi09g01975	113.879	-2.75393	0.689893	-3.99182	6.55684e-05	0.0045109																	'35.2'	'not assigned.not annotated'	' no hits & (original description: none)'
Vitvi09g01978	931.637	-3.33869	0.83326	-4.00678	6.15526e-05	0.00433869	VIT_09s0054g00560																'35.2'	'not assigned.not annotated'	' no hits & (original description: none)'
Vitvi09g01984	374.217	-2.04942	0.458221	-4.47257	7.72848e-06	0.00108054	VIT_09s0054g00740	AT4G31320.1	2.2e-42	170.6	1-to-1		AT4G31320.1	SAUR-like auxin-responsive protein family			SAUR37,SMALL AUXIN UPREGULATED RNA 37		SAUR-like auxin-responsive protein family %3B CONTAINS InterPro DOMAIN/s: Auxin responsive SAUR protein (InterPro:IPR003676)%3B BEST Arabidopsis thaliana protein match is: SAUR-like auxin-responsive protein family (TAIR:AT2G24400.1)%3B Has 1341 Blast hits to 1332 proteins in 26 species: Archae - 0%3B Bacteria - 0%3B Metazoa - 0%3B Fungi - 0%3B Plants - 1340%3B Viruses - 0%3B Other Eukaryotes - 1 …	*****	PMID:11782485,gene:2128135,UniProt:O49581		'35.2'	'not assigned.not annotated'	' no hits & (original description: none)'
Vitvi10g00309	1618.42	-1.87154	0.420818	-4.44738	8.69245e-06	0.00117002	VIT_00s0409g00010	AT4G05200.1	2.1e-49	198.4	1-to-many	AT4G05200.2	AT4G05200.1	cysteine-rich RLK (RECEPTOR-like protein kinase) 25	Encodes a cysteine-rich receptor-like protein kinase.	"CRK25"		cysteine-rich RLK (RECEPTOR-like protein kinase) 25	cysteine-rich RLK (RECEPTOR-like protein kinase) 25 (CRK25)%3B FUNCTIONS IN: kinase activity%3B INVOLVED IN: protein amino acid phosphorylation%3B LOCATED IN: endomembrane system%3B EXPRESSED IN: root%3B CONTAINS InterPro DOMAIN/s: Protein kinase%2C ATP binding site (InterPro:IPR017441)%2C Protein kinase%2C catalytic domain (InterPro:IPR000719)%2C Protein of unknown function DUF26 (InterPro:IPR00…	***	gene:3438468,UniProt:Q9M0X5		'50.2.7'	'Enzyme classification.EC_2 transferases.EC_2.7 transferase transferring phosphorus-containing group'	'Retrovirus-related Pol polyprotein from transposon RE1 OS=Arabidopsis thaliana (sp|q94hw2|polr1_arath : 186.0) & Enzyme classification.EC_2 transferases.EC_2.7 transferase transferring phosphorus-containing group(50.2.7 : 92.2) (original description: none)'
Vitvi10g00444	910.424	-1.4676	0.388342	-3.77914	0.00015737	0.00825753	VIT_00s0652g00010	AT3G21270.1	9.5e-23	106.7	1-to-1		AT3G21270.1	DOF zinc finger protein 2	Encodes Dof zinc finger protein adof2.	"DOF2"	ADOF2,DOF zinc finger protein 2	DOF zinc finger protein 2	DOF zinc finger protein 2 (DOF2)%3B CONTAINS InterPro DOMAIN/s: Zinc finger%2C Dof-type (InterPro:IPR003851)%3B BEST Arabidopsis thaliana protein match is: DOF zinc finger protein 1 (TAIR:AT1G51700.1)%3B Has 1111 Blast hits to 1102 proteins in 62 species: Archae - 0%3B Bacteria - 5%3B Metazoa - 2%3B Fungi - 4%3B Plants - 1092%3B Viruses - 0%3B Other Eukaryotes - 8 (source: NCBI BLink).	*****	PMID:11118137,PMID:16280546,gene:2094745,UniProt:Q94AR6		'15.7.1.5'	'RNA biosynthesis.transcriptional activation.C2C2 superfamily.DOF transcription factor'	'RNA biosynthesis.transcriptional activation.C2C2 superfamily.DOF transcription factor (original description: none)'
Vitvi10g00457	1206.3	-1.85025	0.423656	-4.36735	1.25763e-05	0.00151411	VIT_00s0265g00100	AT4G04960.1	7.8e-239	825.9	1-to-1		AT4G04960.1	Concanavalin A-like lectin protein kinase family protein			LecRK-VII.1,L-type lectin receptor kinase VII.1		Concanavalin A-like lectin protein kinase family protein%3B FUNCTIONS IN: kinase activity%3B INVOLVED IN: protein amino acid phosphorylation%3B LOCATED IN: endomembrane system%3B EXPRESSED IN: 21 plant structures%3B EXPRESSED DURING: 12 growth stages%3B CONTAINS InterPro DOMAIN/s: Legume lectin%2C beta chain (InterPro:IPR001220)%2C Protein kinase%2C ATP binding site (InterPro:IPR017441)%2C Serine…	*****	gene:2138380,UniProt:Q9S9U1		'18.8.1.19'	'Protein modification.phosphorylation.TKL kinase superfamily.L-lectin kinase'	'Protein modification.phosphorylation.TKL kinase superfamily.L-lectin kinase (original description: none)'
Vitvi10g00600	1344.16	-1.03879	0.273766	-3.79443	0.000147986	0.00786476	VIT_10s0003g01420	AT4G18700.1	1e-216	750.7	1-to-1		AT4G18700.1	CBL-interacting protein kinase 12	Encodes CBL-interacting protein kinase 12 (CIPK12).	"CIPK12"	ATWL4,WPL4-LIKE 4,PKS8,protein kinase 8,SnRK3.9,SNF1-RELATED PROTEIN KINASE 3.9,WL4,WPL4-LIKE 4	CBL-interacting protein kinase 12	CBL-interacting protein kinase 12 (CIPK12)%3B FUNCTIONS IN: protein serine/threonine kinase activity%2C protein kinase activity%2C kinase activity%2C ATP binding%3B INVOLVED IN: signal transduction%2C protein amino acid phosphorylation%3B EXPRESSED IN: 24 plant structures%3B EXPRESSED DURING: 15 growth stages%3B CONTAINS InterPro DOMAIN/s: Protein kinase%2C ATP binding site (InterPro:IPR017441)%2…	*****	PMID:14730130,gene:2124071,UniProt:Q9SN43		'18.8.5.3'	'Protein modification.phosphorylation.CAMK kinase superfamily.SNF1-related SnRK3 kinase'	'Protein modification.phosphorylation.CAMK kinase superfamily.SNF1-related SnRK3 kinase (original description: none)'
Vitvi10g00764	2099.33	-2.11145	0.454892	-4.64164	3.45649e-06	0.000624214	VIT_10s0003g03170	AT2G34500.1	2.5e-202	703.4	1-to-1		AT2G34500.1	cytochrome P450%2C family 710%2C subfamily A%2C polypeptide 1	Encodes a protein with C22-sterol desaturase activity. The enzyme was shown to catalyze in the presence of NADPH the conversion of %26beta%3B-sitosterol to stigmasterol%2C but not that of 24-%3Ci%3Eepi%3C/i%3E-campesterol to brassicasterol (unlike CYP710A2).	"CYP710A1"		cytochrome P450%2C family 710%2C subfamily A%2C polypeptide 1	cytochrome P450%2C family 710%2C subfamily A%2C polypeptide 1 (CYP710A1)%3B FUNCTIONS IN: C-22 sterol desaturase activity%2C oxygen binding%3B INVOLVED IN: oxidation reduction%3B LOCATED IN: endomembrane system%3B EXPRESSED IN: 14 plant structures%3B EXPRESSED DURING: LP.04 four leaves visible%2C 4 anthesis%2C petal differentiation and expansion stage%3B CONTAINS InterPro DOMAIN/s: Cytochrome P45…	*****	PMID:16531502,PMID:17909855,gene:3694023,UniProt:O64697		'50.1.13'	'Enzyme classification.EC_1 oxidoreductases.EC_1.14 oxidoreductase acting on paired donor with incorporation or reduction of molecular oxygen'	'Cytochrome P450 710A11 OS=Solanum lycopersicum (sp|q1t7c2|c7111_sollc : 718.0) & Enzyme classification.EC_1 oxidoreductases.EC_1.14 oxidoreductase acting on paired donor with incorporation or reduction of molecular oxygen(50.1.13 : 95.6) (original description: none)'
Vitvi10g00902	1830.91	-1.05597	0.264351	-3.99458	6.48101e-05	0.00449005	VIT_10s0003g04540	AT4G21120.1	2.3e-237	820.5	1-to-1		AT4G21120.1	amino acid transporter 1	Encodes a member of the cationic amino acid transporter (CAT) subfamily of amino acid polyamine choline transporters. Mediates efficient uptake of Lys%2C Arg and Glu in a yeast system.	"AAT1"	AtCAT1,CAT1,CATIONIC AMINO ACID TRANSPORTER 1	amino acid transporter 1	amino acid transporter 1 (AAT1)%3B FUNCTIONS IN: arginine transmembrane transporter activity%2C L-lysine transmembrane transporter activity%2C cationic amino acid transmembrane transporter activity%2C L-glutamate transmembrane transporter activity%3B INVOLVED IN: basic amino acid transport%2C L-arginine import%2C L-glutamate import%3B LOCATED IN: plasma membrane%2C membrane%3B EXPRESSED IN: 13 pl…	*****	PMID:17317660,gene:2127397,UniProt:Q84MA5		'24.2.3.5.2'	'Solute transport.carrier-mediated transport.APC superfamily.APC family.cationic amino acid transporter (CAT-type)'	'Solute transport.carrier-mediated transport.APC superfamily.APC family.cationic amino acid transporter (CAT-type) (original description: none)'
Vitvi10g01748	1325.59	-1.57171	0.412094	-3.81397	0.000136755	0.00744626		AT4G21510.1	9.9e-07	53.1	1-to-1		AT4G21510.1	F-box family protein		"FBS2"	AtFBS2	F-box stress induced 2	F-box family protein%3B CONTAINS InterPro DOMAIN/s: F-box domain%2C cyclin-like (InterPro:IPR001810)%3B BEST Arabidopsis thaliana protein match is: F-box family protein (TAIR:AT4G05010.1)%3B Has 30201 Blast hits to 17322 proteins in 780 species: Archae - 12%3B Bacteria - 1396%3B Metazoa - 17338%3B Fungi - 3422%3B Plants - 5037%3B Viruses - 0%3B Other Eukaryotes - 2996 (source: NCBI BLink).	****	gene:2119606,UniProt:O65416		'35.2'	'not assigned.not annotated'	' no hits & (original description: none)'
Vitvi10g01778	6381.26	-2.08745	0.485115	-4.303	1.68501e-05	0.00179796	VIT_10s0003g00470	AT4G35160.1	3.6e-44	177.6	1-to-1		AT4G35160.1	O-methyltransferase family protein					O-methyltransferase family protein%3B FUNCTIONS IN: methyltransferase activity%2C O-methyltransferase activity%2C protein dimerization activity%3B LOCATED IN: cytosol%3B CONTAINS InterPro DOMAIN/s: Winged helix-turn-helix transcription repressor DNA-binding (InterPro:IPR011991)%2C Plant methyltransferase dimerisation (InterPro:IPR012967)%2C O-methyltransferase%2C family 2 (InterPro:IPR001077)%2C …	****	PMID:9144260,PMID:9484457,gene:2132805,UniProt:Q9T003		'50.2.1'	'Enzyme classification.EC_2 transferases.EC_2.1 transferase transferring one-carbon group'	'Trans-resveratrol di-O-methyltransferase OS=Vitis vinifera (sp|b6vjs4|romt_vitvi : 274.0) & Enzyme classification.EC_2 transferases.EC_2.1 transferase transferring one-carbon group(50.2.1 : 111.8) (original description: none)'
Vitvi10g01804	866.89	-1.76636	0.403309	-4.37967	1.18857e-05	0.00146349	VIT_10s0003g01890	AT1G53420.1	5.8e-55	216.9	1-to-1		AT1G53420.1	Leucine-rich repeat transmembrane protein kinase					Leucine-rich repeat transmembrane protein kinase%3B FUNCTIONS IN: protein serine/threonine kinase activity%2C kinase activity%2C ATP binding%3B INVOLVED IN: transmembrane receptor protein tyrosine kinase signaling pathway%2C protein amino acid phosphorylation%3B LOCATED IN: endomembrane system%3B CONTAINS InterPro DOMAIN/s: Serine/threonine-protein kinase domain (InterPro:IPR002290)%2C Leucine-ri…	**	gene:3435482,UniProt:C0LGG7		'50.2.7'	'Enzyme classification.EC_2 transferases.EC_2.7 transferase transferring phosphorus-containing group'	'Probable LRR receptor-like serine/threonine-protein kinase At1g53420 OS=Arabidopsis thaliana (sp|c0lgg7|y1534_arath : 183.0) & Enzyme classification.EC_2 transferases.EC_2.7 transferase transferring phosphorus-containing group(50.2.7 : 45.8) (original description: none)'
Vitvi10g02023	865.124	-3.53648	0.7933	-4.45793	8.27537e-06	0.0011428	VIT_10s0042g00600	AT4G08850.2	1.1e-62	240.4	1-to-1		AT4G08850.2	Leucine-rich repeat receptor-like protein kinase family protein					Leucine-rich repeat receptor-like protein kinase family protein%3B FUNCTIONS IN: kinase activity%3B INVOLVED IN: protein amino acid phosphorylation%3B LOCATED IN: plasma membrane%2C membrane%3B EXPRESSED IN: 23 plant structures%3B EXPRESSED DURING: 13 growth stages%3B CONTAINS InterPro DOMAIN/s: Protein kinase%2C ATP binding site (InterPro:IPR017441)%2C Protein kinase%2C catalytic domain (InterPr…	*****	PMID:14506206,PMID:16280546,PMID:17317660,PMID:17432890,PMID:17644812,gene:1005713859,UniProt:Q8VZG8-2		'50.2.7'	'Enzyme classification.EC_2 transferases.EC_2.7 transferase transferring phosphorus-containing group'	'Probable leucine-rich repeat receptor-like protein kinase At1g35710 OS=Arabidopsis thaliana (sp|q9lp24|y1571_arath : 273.0) & Enzyme classification.EC_2 transferases.EC_2.7 transferase transferring phosphorus-containing group(50.2.7 : 85.1) (original description: none)'
Vitvi10g02048	4325.26	-1.12276	0.273709	-4.10202	4.09552e-05	0.00329941	VIT_10s0071g00150	AT5G66900.1	9.9e-36	151	1-to-many	AT5G66900.2	AT5G66900.1	Disease resistance protein (CC-NBS-LRR class) family					Disease resistance protein (CC-NBS-LRR class) family%3B FUNCTIONS IN: ATP binding%3B INVOLVED IN: apoptosis%2C defense response%3B CONTAINS InterPro DOMAIN/s: NB-ARC (InterPro:IPR002182)%2C Powdery mildew resistance protein%2C RPW8 domain (InterPro:IPR008808)%2C Disease resistance protein (InterPro:IPR000767)%3B BEST Arabidopsis thaliana protein match is: Disease resistance protein (CC-NBS-LRR cl…	****	gene:2175018,UniProt:Q9FKZ1		'35.1'	'not assigned.annotated'	'Probable disease resistance protein At5g66900 OS=Arabidopsis thaliana (sp|q9fkz1|drl42_arath : 225.0)'
Vitvi10g02135	3578.63	-1.51193	0.356837	-4.23704	2.26483e-05	0.00215648	VIT_00s0353g00050	AT1G61610.1	1.4e-123	443.4	1-to-many	AT1G61610.2	AT1G61610.1	S-locus lectin protein kinase family protein					S-locus lectin protein kinase family protein%3B FUNCTIONS IN: in 6 functions%3B INVOLVED IN: protein amino acid phosphorylation%2C recognition of pollen%3B LOCATED IN: endomembrane system%3B EXPRESSED IN: 7 plant structures%3B EXPRESSED DURING: 6 growth stages%3B CONTAINS InterPro DOMAIN/s: Curculin-like (mannose-binding) lectin (InterPro:IPR001480)%2C Protein kinase%2C ATP binding site (InterPro…	***	gene:2200907,UniProt:Q9SY89		'50.2.7'	'Enzyme classification.EC_2 transferases.EC_2.7 transferase transferring phosphorus-containing group'	'Putative G-type lectin S-receptor-like serine/threonine-protein kinase At1g61610 OS=Arabidopsis thaliana (sp|q9sy89|y1661_arath : 425.0) & Enzyme classification.EC_2 transferases.EC_2.7 transferase transferring phosphorus-containing group(50.2.7 : 48.1) (original description: none)'
Vitvi10g02229	4058.85	-1.94518	0.444118	-4.37988	1.18745e-05	0.00146349	VIT_00s0748g00020	AT4G23180.2	1.7e-70	266.2	1-to-1		AT4G23180.2	cysteine-rich RLK (RECEPTOR-like protein kinase) 10		"CRK10"	RLK4	cysteine-rich RLK (RECEPTOR-like protein kinase) 10					'50.2.7'	'Enzyme classification.EC_2 transferases.EC_2.7 transferase transferring phosphorus-containing group'	'Cysteine-rich receptor-like protein kinase 29 OS=Arabidopsis thaliana (sp|q8s9l6|crk29_arath : 206.0) & Enzyme classification.EC_2 transferases.EC_2.7 transferase transferring phosphorus-containing group(50.2.7 : 91.9) (original description: none)'
Vitvi10g02238	31.9059	-2.72029	0.725783	-3.74808	0.000178191	0.0090224	VIT_00s0262g00130	AT4G05200.1	7.8e-51	203	1-to-many	AT4G05200.2	AT4G05200.1	cysteine-rich RLK (RECEPTOR-like protein kinase) 25	Encodes a cysteine-rich receptor-like protein kinase.	"CRK25"		cysteine-rich RLK (RECEPTOR-like protein kinase) 25	cysteine-rich RLK (RECEPTOR-like protein kinase) 25 (CRK25)%3B FUNCTIONS IN: kinase activity%3B INVOLVED IN: protein amino acid phosphorylation%3B LOCATED IN: endomembrane system%3B EXPRESSED IN: root%3B CONTAINS InterPro DOMAIN/s: Protein kinase%2C ATP binding site (InterPro:IPR017441)%2C Protein kinase%2C catalytic domain (InterPro:IPR000719)%2C Protein of unknown function DUF26 (InterPro:IPR00…	***	gene:3438468,UniProt:Q9M0X5		'35.1'	'not assigned.annotated'	'Cysteine-rich repeat secretory protein 38 OS=Arabidopsis thaliana (sp|q9lrj9|crr38_arath : 179.0)'
Vitvi10g02283	141.781	2.20669	0.570445	3.86836	0.000109572	0.00636605	VIT_00s0414g00020	AT1G55850.1	6.7e-77	287.7	1-to-1		AT1G55850.1	cellulose synthase like E1	encodes a protein similar to cellulose synthase	"CSLE1"	ATCSLE1	cellulose synthase like E1	cellulose synthase like E1 (CSLE1)%3B FUNCTIONS IN: cellulose synthase activity%2C transferase activity%2C transferring glycosyl groups%3B INVOLVED IN: plant-type cell wall biogenesis%2C cellulose biosynthetic process%2C polysaccharide biosynthetic process%3B LOCATED IN: endoplasmic reticulum%2C plasma membrane%3B EXPRESSED IN: 24 plant structures%3B EXPRESSED DURING: 13 growth stages%3B CONTAINS…	****	PMID:15647349,PMID:16618929,PMID:17317660,gene:2012049,UniProt:Q8VZK9		'35.1'	'not assigned.annotated'	'Cellulose synthase-like protein E1 OS=Arabidopsis thaliana (sp|q8vzk9|csle1_arath : 205.0)'
Vitvi10g02324	239.401	1.35939	0.307672	4.4183	9.94788e-06	0.00131451	VIT_00s0347g00060	AT1G11350.1	2.5e-127	454.9	1-to-1		AT1G11350.1	S-domain-1 13		"SD1-13"	CBRLK1,CALMODULIN-BINDING RECEPTOR-LIKE PROTEIN KINASE,RKS2	S-domain-1 13	S-domain-1 13 (SD1-13)%3B CONTAINS InterPro DOMAIN/s: Curculin-like (mannose-binding) lectin (InterPro:IPR001480)%2C Apple-like (InterPro:IPR003609)%2C Protein kinase%2C ATP binding site (InterPro:IPR017441)%2C PAN-2 domain (InterPro:IPR013227)%2C Serine/threonine-protein kinase domain (InterPro:IPR002290)%2C Serine-threonine/tyrosine-protein kinase (InterPro:IPR001245)%2C Serine/threonine-protei…	****	gene:2200150,UniProt:Q9LPZ9		'50.2.7'	'Enzyme classification.EC_2 transferases.EC_2.7 transferase transferring phosphorus-containing group'	'G-type lectin S-receptor-like serine/threonine-protein kinase At1g11330 OS=Arabidopsis thaliana (sp|q9sxb8|y1133_arath : 363.0) & Enzyme classification.EC_2 transferases.EC_2.7 transferase transferring phosphorus-containing group(50.2.7 : 64.2) (original description: none)'
Vitvi10g02422	902.993	-2.28639	0.501236	-4.56151	5.07879e-06	0.000821362	VIT_00s2659g00010	AT4G23180.1	1e-87	322.8	1-to-1		AT4G23180.1	cysteine-rich RLK (RECEPTOR-like protein kinase) 10	Encodes a receptor-like protein kinase. Naming convention from Chen et al 2003 (PMID 14756307)	"CRK10"	RLK4	cysteine-rich RLK (RECEPTOR-like protein kinase) 10	cysteine-rich RLK (RECEPTOR-like protein kinase) 10 (CRK10)%3B FUNCTIONS IN: protein serine/threonine kinase activity%2C protein kinase activity%2C kinase activity%2C ATP binding%3B INVOLVED IN: protein amino acid phosphorylation%3B LOCATED IN: plasma membrane%3B EXPRESSED IN: 22 plant structures%3B EXPRESSED DURING: 13 growth stages%3B CONTAINS InterPro DOMAIN/s: Protein kinase%2C ATP binding si…	****	PMID:17317660,gene:2121675,UniProt:Q8GYA4		'50.2.7'	'Enzyme classification.EC_2 transferases.EC_2.7 transferase transferring phosphorus-containing group'	'Cysteine-rich receptor-like protein kinase 29 OS=Arabidopsis thaliana (sp|q8s9l6|crk29_arath : 280.0) & Enzyme classification.EC_2 transferases.EC_2.7 transferase transferring phosphorus-containing group(50.2.7 : 92.2) (original description: none)'
Vitvi11g00140	1596.59	-2.66648	0.483225	-5.51809	3.42704e-08	1.90429e-05	VIT_11s0016g01810	AT5G12010.1	6.8e-165	578.9	1-to-1		AT5G12010.1	nuclease					unknown protein%3B INVOLVED IN: response to salt stress%3B LOCATED IN: chloroplast%2C plasma membrane%2C membrane%3B EXPRESSED IN: 23 plant structures%3B EXPRESSED DURING: 13 growth stages%3B BEST Arabidopsis thaliana protein match is: unknown protein (TAIR:AT4G29780.1)%3B Has 1807 Blast hits to 1807 proteins in 277 species: Archae - 0%3B Bacteria - 0%3B Metazoa - 736%3B Fungi - 347%3B Plants - 3…	*****	PMID:11351099,PMID:15060130,PMID:17151019,PMID:17432890,PMID:18431481,gene:2143103,UniProt:Q9LYH2		'35.1'	'not assigned.annotated'	'Protein ALP1-like OS=Arabidopsis thaliana (sp|q9m2u3|alpl_arath : 142.0)'
Vitvi11g00156	1886.76	-1.56334	0.376799	-4.14901	3.3392e-05	0.00282671	VIT_11s0016g01970	AT2G26190.1	3e-84	312	1-to-many	AT2G26190.3	AT2G26190.1	calmodulin-binding family protein					calmodulin-binding family protein%3B FUNCTIONS IN: calmodulin binding%3B INVOLVED IN: N-terminal protein myristoylation%3B EXPRESSED IN: 22 plant structures%3B EXPRESSED DURING: 13 growth stages%3B CONTAINS InterPro DOMAIN/s: IQ calmodulin-binding region (InterPro:IPR000048)%3B BEST Arabidopsis thaliana protein match is: calmodulin-binding family protein (TAIR:AT4G33050.3)%3B Has 368 Blast hits t…	****	PMID:12912986,gene:2057764,UniProt:O64851		'35.1'	'not assigned.annotated'	'IQ domain-containing protein IQM4 OS=Arabidopsis thaliana (sp|o64851|iqm4_arath : 241.0)'
Vitvi11g00237	27033.3	-1.34457	0.349955	-3.84211	0.000121981	0.0069341	VIT_11s0016g02850	AT4G26270.1	2.8e-43	176.8	1-to-1		AT4G26270.1	phosphofructokinase 3		"PFK3"		phosphofructokinase 3	phosphofructokinase 3 (PFK3)%3B CONTAINS InterPro DOMAIN/s: Pyrophosphate-dependent phosphofructokinase TP0108 (InterPro:IPR012004)%2C Phosphofructokinase (InterPro:IPR000023)%3B BEST Arabidopsis thaliana protein match is: phosphofructokinase 7 (TAIR:AT5G56630.1)%3B Has 30201 Blast hits to 17322 proteins in 780 species: Archae - 12%3B Bacteria - 1396%3B Metazoa - 17338%3B Fungi - 3422%3B Plants -…	****	gene:2136848,UniProt:Q94AA4		'35.1'	'not assigned.annotated'	'ATP-dependent 6-phosphofructokinase 1 OS=Arabidopsis thaliana (sp|q9m0f9|pfka1_arath : 154.0)'
Vitvi11g00828	16737.1	-1.64349	0.262279	-6.26618	3.70002e-10	4.22016e-07	VIT_11s0037g01130	AT2G23810.1	1.2e-69	262.7	1-to-1		AT2G23810.1	tetraspanin8	Member of TETRASPANIN family	"TET8"		tetraspanin8	tetraspanin8 (TET8)%3B FUNCTIONS IN: molecular_function unknown%3B INVOLVED IN: aging%3B LOCATED IN: plasma membrane%2C membrane%3B EXPRESSED IN: 25 plant structures%3B EXPRESSED DURING: 14 growth stages%3B CONTAINS InterPro DOMAIN/s: Tetraspanin (InterPro:IPR018499)%2C Tetraspanin%2C conserved site (InterPro:IPR018503)%2C Tetraspanin%2C subgroup (InterPro:IPR000301)%3B BEST Arabidopsis thaliana …	****	PMID:15060130,PMID:16618929,PMID:17317660,PMID:17432890,PMID:18430920,gene:3437037,UniProt:Q8S8Q6		'35.1'	'not assigned.annotated'	'Tetraspanin-8 OS=Arabidopsis thaliana (sp|q8s8q6|tet8_arath : 214.0)'
Vitvi11g01263	187.419	-2.57965	0.639699	-4.0326	5.5163e-05	0.00401154	VIT_11s0052g01190	AT5G57560.1	6.5e-85	313.5	1-to-1		AT5G57560.1	Xyloglucan endotransglucosylase/hydrolase family protein	Encodes a cell wall-modifying enzyme%2C rapidly upregulated in response to environmental stimuli	"TCH4"	XTH22,xyloglucan endotransglucosylase/hydrolase 22	Touch 4	Touch 4 (TCH4)%3B CONTAINS InterPro DOMAIN/s: Xyloglucan endotransglucosylase/hydrolase (InterPro:IPR016455)%2C Xyloglucan endo-transglycosylase%2C C-terminal (InterPro:IPR010713)%2C Concanavalin A-like lectin/glucanase%2C subgroup (InterPro:IPR013320)%2C Concanavalin A-like lectin/glucanase (InterPro:IPR008985)%2C Glycoside hydrolase%2C family 16 (InterPro:IPR000757)%2C Glycoside hydrolase%2C fa…	****	PMID:16214899,PMID:18334669,gene:2174496,UniProt:Q38857		'35.1'	'not assigned.annotated'	'Probable xyloglucan endotransglucosylase/hydrolase protein 23 OS=Arabidopsis thaliana (sp|q38910|xth23_arath : 294.0)'
Vitvi11g01346	756.273	1.05538	0.203982	5.17388	2.29278e-07	8.28113e-05	VIT_11s0016g01410	AT5G12080.1	2.3e-101	369.4	1-to-many	AT5G12080.2,AT5G12080.3	AT5G12080.1	mechanosensitive channel of small conductance-like 10	Encodes a mechanosensitive (or stretch-activated) ion channel in the plasma membrane with a moderate preference for anions.	"MSL10"	ATMSL10	mechanosensitive channel of small conductance-like 10	mechanosensitive channel of small conductance-like 10 (MSL10)%3B FUNCTIONS IN: mechanically-gated ion channel activity%3B INVOLVED IN: detection of mechanical stimulus%3B LOCATED IN: plasma membrane%2C membrane%3B EXPRESSED IN: 26 plant structures%3B EXPRESSED DURING: 13 growth stages%3B CONTAINS InterPro DOMAIN/s: Membrane protein%2C At2g17000%2C predicted (InterPro:IPR016688)%2C Mechanosensitiv…	****	PMID:14506206,PMID:17317660,gene:3442300,UniProt:Q9LYG9		'24.3.5'	'Solute transport.channels.MSL mechanosensitive ion channel'	'Solute transport.channels.MSL mechanosensitive ion channel (original description: none)'
Vitvi11g01674	2706.07	-3.60449	0.738287	-4.88224	1.0489e-06	0.000252563	VIT_11s0052g01180	AT5G57560.1	1.4e-79	295	1-to-1		AT5G57560.1	Xyloglucan endotransglucosylase/hydrolase family protein	Encodes a cell wall-modifying enzyme%2C rapidly upregulated in response to environmental stimuli	"TCH4"	XTH22,xyloglucan endotransglucosylase/hydrolase 22	Touch 4	Touch 4 (TCH4)%3B CONTAINS InterPro DOMAIN/s: Xyloglucan endotransglucosylase/hydrolase (InterPro:IPR016455)%2C Xyloglucan endo-transglycosylase%2C C-terminal (InterPro:IPR010713)%2C Concanavalin A-like lectin/glucanase%2C subgroup (InterPro:IPR013320)%2C Concanavalin A-like lectin/glucanase (InterPro:IPR008985)%2C Glycoside hydrolase%2C family 16 (InterPro:IPR000757)%2C Glycoside hydrolase%2C fa…	****	PMID:16214899,PMID:18334669,gene:2174496,UniProt:Q38857		'35.1'	'not assigned.annotated'	'Xyloglucan endotransglucosylase/hydrolase protein 22 OS=Arabidopsis thaliana (sp|q38857|xth22_arath : 195.0)'
Vitvi11g01684	238.341	-2.87388	0.5869	-4.89672	9.74517e-07	0.000239986	VIT_11s0052g01340	AT5G57560.1	6.4e-54	209.5	1-to-1		AT5G57560.1	Xyloglucan endotransglucosylase/hydrolase family protein	Encodes a cell wall-modifying enzyme%2C rapidly upregulated in response to environmental stimuli	"TCH4"	XTH22,xyloglucan endotransglucosylase/hydrolase 22	Touch 4	Touch 4 (TCH4)%3B CONTAINS InterPro DOMAIN/s: Xyloglucan endotransglucosylase/hydrolase (InterPro:IPR016455)%2C Xyloglucan endo-transglycosylase%2C C-terminal (InterPro:IPR010713)%2C Concanavalin A-like lectin/glucanase%2C subgroup (InterPro:IPR013320)%2C Concanavalin A-like lectin/glucanase (InterPro:IPR008985)%2C Glycoside hydrolase%2C family 16 (InterPro:IPR000757)%2C Glycoside hydrolase%2C fa…	****	PMID:16214899,PMID:18334669,gene:2174496,UniProt:Q38857		'35.1'	'not assigned.annotated'	'Xyloglucan endotransglucosylase/hydrolase protein 22 OS=Arabidopsis thaliana (sp|q38857|xth22_arath : 187.0)'
Vitvi12g00251	1064.22	-2.47966	0.530195	-4.67689	2.91259e-06	0.000560367	VIT_12s0028g03010	AT1G28480.1	1.4e-34	144.8	1-to-1		AT1G28480.1	Thioredoxin superfamily protein	Encodes GRX480%2C a member of the glutaredoxin family that regulates protein redox state. GRX480 interacts with TGA factors and suppresses JA-responsive PDF1.2 transcription. GRX480 transcription is SA-inducible and requires NPR1. Maybe involved in SA/JA cross-talk.	"GRX480"			GRX480%3B FUNCTIONS IN: electron carrier activity%2C protein disulfide oxidoreductase activity%3B INVOLVED IN: salicylic acid mediated signaling pathway%2C jasmonic acid mediated signaling pathway%2C response to salicylic acid stimulus%3B LOCATED IN: cellular_component unknown%3B EXPRESSED IN: 21 plant structures%3B EXPRESSED DURING: 13 growth stages%3B CONTAINS InterPro DOMAIN/s: Glutaredoxin-li…	*****	gene:2032573,UniProt:Q9SGP6		'18.12.2'	'Protein modification.S-glutathionylation and deglutathionylation.glutaredoxin'	'Protein modification.S-glutathionylation and deglutathionylation.glutaredoxin (original description: none)'
Vitvi12g00552	1260.04	-2.30604	0.464718	-4.96224	6.96861e-07	0.000193611	VIT_12s0059g02620	AT3G22060.1	4.1e-68	256.1	1-to-1		AT3G22060.1	Receptor-like protein kinase-related family protein	contains Pfam profile: PF01657 Domain of unknown function that is usually associated with protein kinase domain Pfam:PF00069%2C however this protein does not have the protein kinase domain				Receptor-like protein kinase-related family protein%3B FUNCTIONS IN: molecular_function unknown%3B INVOLVED IN: response to abscisic acid stimulus%3B LOCATED IN: cell wall%2C vacuole%3B EXPRESSED IN: 17 plant structures%3B EXPRESSED DURING: 9 growth stages%3B CONTAINS InterPro DOMAIN/s: Protein of unknown function DUF26 (InterPro:IPR002902)%3B BEST Arabidopsis thaliana protein match is: Domain of…	*****	PMID:15593128,PMID:15539469,PMID:16258012,PMID:18324730,gene:2095661,UniProt:Q9LRJ9		'35.1'	'not assigned.annotated'	'Cysteine-rich repeat secretory protein 38 OS=Arabidopsis thaliana (sp|q9lrj9|crr38_arath : 256.0)'
Vitvi12g00594	430.905	-1.24633	0.324699	-3.83842	0.000123826	0.00697855	VIT_12s0134g00240	AT4G27280.1	1e-33	141.7	1-to-1		AT4G27280.1	Calcium-binding EF-hand family protein					Calcium-binding EF-hand family protein%3B FUNCTIONS IN: calcium ion binding%3B INVOLVED IN: response to karrikin%3B EXPRESSED IN: 23 plant structures%3B EXPRESSED DURING: 13 growth stages%3B CONTAINS InterPro DOMAIN/s: EF-Hand 1%2C calcium-binding site (InterPro:IPR018247)%2C EF-HAND 2 (InterPro:IPR018249)%2C EF-hand-like domain (InterPro:IPR011992)%3B BEST Arabidopsis thaliana protein match is: …	*****	gene:2131758,UniProt:O81831		'35.1'	'not assigned.annotated'	'Calcium-binding protein KRP1 OS=Arabidopsis thaliana (sp|o81831|carp1_arath : 141.0)'
Vitvi12g00626	21.1462	-5.14469	1.3016	-3.95258	7.73145e-05	0.00495286	VIT_12s0134g00490	AT1G79180.2	2.9e-25	114.8	1-to-1		AT1G79180.2	myb domain protein 63		"MYB63"	ATMYB63,MYB DOMAIN PROTEIN 63	myb domain protein 63				"VviMYB138"	'35.2'	'not assigned.not annotated'	' no hits & (original description: none)'
Vitvi12g00678	1048.48	-2.16105	0.547132	-3.94978	7.82217e-05	0.00495286		AT3G22910.1	4e-85	314.7	1-to-1		AT3G22910.1	ATPase E1-E2 type family protein / haloacid dehalogenase-like hydrolase family protein			ACA13,auto-inhibited Ca2+ ATPase 13		ATPase E1-E2 type family protein / haloacid dehalogenase-like hydrolase family protein%3B FUNCTIONS IN: calcium-transporting ATPase activity%2C calmodulin binding%3B INVOLVED IN: cation transport%2C calcium ion transport%2C metabolic process%2C ATP biosynthetic process%3B LOCATED IN: membrane%3B EXPRESSED IN: 12 plant structures%3B EXPRESSED DURING: LP.04 four leaves visible%2C 4 anthesis%2C C gl…	***	PMID:11782485,PMID:12805592,gene:2084577,UniProt:Q9LIK7		'35.1'	'not assigned.annotated'	'Calcium-transporting ATPase 12, plasma membrane-type OS=Arabidopsis thaliana (sp|q9ly77|aca12_arath : 234.0)'
Vitvi12g01597	2057.39	-2.00393	0.53237	-3.76417	0.000167101	0.00862203	VIT_12s0055g01020	AT5G39580.1	3.4e-45	180.6	1-to-1		AT5G39580.1	Peroxidase superfamily protein					Peroxidase superfamily protein%3B FUNCTIONS IN: peroxidase activity%2C heme binding%3B INVOLVED IN: defense response to fungus%2C N-terminal protein myristoylation%3B LOCATED IN: endomembrane system%3B EXPRESSED IN: 17 plant structures%3B EXPRESSED DURING: 12 growth stages%3B CONTAINS InterPro DOMAIN/s: Haem peroxidase (InterPro:IPR010255)%2C Plant peroxidase (InterPro:IPR000823)%2C Haem peroxida…	*****	PMID:12912986,PMID:17257167,gene:2164864,UniProt:Q9FKA4		'35.1'	'not assigned.annotated'	'Peroxidase N1 OS=Nicotiana tabacum (sp|q9xiv8|pern1_tobac : 208.0)'
Vitvi12g01615	944.038	1.49133	0.390995	3.81418	0.000136636	0.00744626	VIT_12s0055g00870	AT3G43660.1	2.2e-64	244.2	1-to-1		AT3G43660.1	Vacuolar iron transporter (VIT) family protein	The gene encodes a putative nodulin-like21 protein.				Vacuolar iron transporter (VIT) family protein%3B CONTAINS InterPro DOMAIN/s: Protein of unknown function DUF125%2C transmembrane (InterPro:IPR008217)%3B BEST Arabidopsis thaliana protein match is: Vacuolar iron transporter (VIT) family protein (TAIR:AT3G43630.1)%3B Has 1844 Blast hits to 1835 proteins in 644 species: Archae - 71%3B Bacteria - 1261%3B Metazoa - 0%3B Fungi - 84%3B Plants - 213%3B …	*****	gene:2080212,UniProt:Q9M2C0		'24.2.12.3'	'Solute transport.carrier-mediated transport.VIT family.iron cation transporter (VTL-type)'	'Solute transport.carrier-mediated transport.VIT family.iron cation transporter (VTL-type) (original description: none)'
Vitvi12g01616	92.2695	5.51681	1.19117	4.63144	3.63132e-06	0.000639792	VIT_12s0055g00860	AT3G43660.1	4.2e-64	242.7	1-to-1		AT3G43660.1	Vacuolar iron transporter (VIT) family protein	The gene encodes a putative nodulin-like21 protein.				Vacuolar iron transporter (VIT) family protein%3B CONTAINS InterPro DOMAIN/s: Protein of unknown function DUF125%2C transmembrane (InterPro:IPR008217)%3B BEST Arabidopsis thaliana protein match is: Vacuolar iron transporter (VIT) family protein (TAIR:AT3G43630.1)%3B Has 1844 Blast hits to 1835 proteins in 644 species: Archae - 71%3B Bacteria - 1261%3B Metazoa - 0%3B Fungi - 84%3B Plants - 213%3B …	*****	gene:2080212,UniProt:Q9M2C0		'24.2.12.3'	'Solute transport.carrier-mediated transport.VIT family.iron cation transporter (VTL-type)'	'Solute transport.carrier-mediated transport.VIT family.iron cation transporter (VTL-type) (original description: none)'
Vitvi12g01743	101.952	-2.07224	0.537414	-3.85595	0.000115279	0.00664441	VIT_12s0034g00270	AT5G46450.1	2.7e-40	163.3	1-to-many	AT5G46450.2,AT5G46450.3	AT5G46450.1	Disease resistance protein (TIR-NBS-LRR class) family					Disease resistance protein (TIR-NBS-LRR class) family%3B FUNCTIONS IN: transmembrane receptor activity%2C nucleoside-triphosphatase activity%2C nucleotide binding%2C ATP binding%3B INVOLVED IN: signal transduction%2C defense response%2C apoptosis%2C innate immune response%3B LOCATED IN: intrinsic to membrane%3B EXPRESSED IN: 18 plant structures%3B EXPRESSED DURING: 11 growth stages%3B CONTAINS In…	***	gene:2151490,UniProt:Q9FHG0		'26.6.2.1'	'External stimuli response.biotic stress.pathogen effector.NLR effector receptor'	'External stimuli response.biotic stress.pathogen effector.NLR effector receptor (original description: none)'
Vitvi12g02340	2557.05	-6.01071	1.60191	-3.75221	0.000175282	0.00895398	VIT_12s0059g00340	AT2G44310.1	1.3e-35	147.9	1-to-1		AT2G44310.1	Calcium-binding EF-hand family protein					Calcium-binding EF-hand family protein%3B FUNCTIONS IN: calcium ion binding%3B INVOLVED IN: biological_process unknown%3B LOCATED IN: cellular_component unknown%3B EXPRESSED IN: 23 plant structures%3B EXPRESSED DURING: 14 growth stages%3B CONTAINS InterPro DOMAIN/s: EF-Hand 1%2C calcium-binding site (InterPro:IPR018247)%2C EF-HAND 2 (InterPro:IPR018249)%2C EF-hand-like domain (InterPro:IPR011992)…	*****	gene:2050506,UniProt:O64866		'35.2'	'not assigned.not annotated'	' no hits & (original description: none)'
Vitvi12g02342	3419.33	-5.59356	1.31102	-4.26656	1.9851e-05	0.00201024	VIT_12s0059g00370	AT2G44310.1	6.1e-36	149.1	1-to-1		AT2G44310.1	Calcium-binding EF-hand family protein					Calcium-binding EF-hand family protein%3B FUNCTIONS IN: calcium ion binding%3B INVOLVED IN: biological_process unknown%3B LOCATED IN: cellular_component unknown%3B EXPRESSED IN: 23 plant structures%3B EXPRESSED DURING: 14 growth stages%3B CONTAINS InterPro DOMAIN/s: EF-Hand 1%2C calcium-binding site (InterPro:IPR018247)%2C EF-HAND 2 (InterPro:IPR018249)%2C EF-hand-like domain (InterPro:IPR011992)…	*****	gene:2050506,UniProt:O64866		'35.2'	'not assigned.not annotated'	' no hits & (original description: none)'
Vitvi12g02345	1776.96	-6.8901	1.81979	-3.78621	0.000152962	0.0080653	VIT_12s0059g00400	AT2G44310.1	2.3e-36	150.6	1-to-1		AT2G44310.1	Calcium-binding EF-hand family protein					Calcium-binding EF-hand family protein%3B FUNCTIONS IN: calcium ion binding%3B INVOLVED IN: biological_process unknown%3B LOCATED IN: cellular_component unknown%3B EXPRESSED IN: 23 plant structures%3B EXPRESSED DURING: 14 growth stages%3B CONTAINS InterPro DOMAIN/s: EF-Hand 1%2C calcium-binding site (InterPro:IPR018247)%2C EF-HAND 2 (InterPro:IPR018249)%2C EF-hand-like domain (InterPro:IPR011992)…	*****	gene:2050506,UniProt:O64866		'35.2'	'not assigned.not annotated'	' no hits & (original description: none)'
Vitvi12g02407	605.246	-2.64948	0.472136	-5.6117	2.00346e-08	1.27697e-05	CF607059	AT5G54970.1	1.4e-09	61.6	1-to-1		AT5G54970.1	hypothetical protein					unknown protein%3B BEST Arabidopsis thaliana protein match is: unknown protein (TAIR:AT4G26960.1)%3B Has 1807 Blast hits to 1807 proteins in 277 species: Archae - 0%3B Bacteria - 0%3B Metazoa - 736%3B Fungi - 347%3B Plants - 385%3B Viruses - 0%3B Other Eukaryotes - 339 (source: NCBI BLink).	*****	gene:2160184,UniProt:Q9FFT3		'35.2'	'not assigned.not annotated'	' no hits & (original description: none)'
Vitvi12g02493	1667.84	-2.04501	0.425745	-4.80337	1.56014e-06	0.00034359	VIT_12s0057g00950	AT3G13130.1	5.2e-05	47	1-to-1		AT3G13130.1	transmembrane protein					unknown protein%3B FUNCTIONS IN: molecular_function unknown%3B INVOLVED IN: biological_process unknown%3B LOCATED IN: endomembrane system%3B EXPRESSED IN: male gametophyte%3B Has 140 Blast hits to 132 proteins in 41 species: Archae - 2%3B Bacteria - 4%3B Metazoa - 29%3B Fungi - 20%3B Plants - 51%3B Viruses - 0%3B Other Eukaryotes - 34 (source: NCBI BLink).	*****	gene:2089993,UniProt:Q9LK60		'35.2'	'not assigned.not annotated'	' no hits & (original description: none)'
Vitvi12g02594	162.29	2.00528	0.442839	4.52824	5.94761e-06	0.000895074	VIT_12s0034g00080	AT3G21760.1	1.8e-121	434.5	1-to-1		AT3G21760.1	UDP-Glycosyltransferase superfamily protein	Encodes HYR1%2C a UDP glycosyltransferase (UGT). HYR1 glucosylates hypostatin%2C an inhibitor of cell expansion in vivo to form a bioactive glucoside.	"HYR1"		HYPOSTATIN RESISTANCE 1	HYPOSTATIN RESISTANCE 1 (HYR1)%3B FUNCTIONS IN: UDP-glycosyltransferase activity%2C transferase activity%2C transferring glycosyl groups%3B INVOLVED IN: metabolic process%3B LOCATED IN: cellular_component unknown%3B EXPRESSED IN: 21 plant structures%3B EXPRESSED DURING: 13 growth stages%3B CONTAINS InterPro DOMAIN/s: UDP-glucuronosyl/UDP-glucosyltransferase (InterPro:IPR002213)%3B BEST Arabidopsi…	*****	gene:2093088,UniProt:Q9LSY8		'50.2.4'	'Enzyme classification.EC_2 transferases.EC_2.4 glycosyltransferase'	'UDP-glucose flavonoid 3-O-glucosyltransferase 6 OS=Fragaria ananassa (sp|q2v6k0|ufog6_fraan : 461.0) & Enzyme classification.EC_2 transferases.EC_2.4 glycosyltransferase(50.2.4 : 265.4) (original description: none)'
Vitvi13g00047	467.246	1.0188	0.236819	4.30202	1.69251e-05	0.00179796	VIT_13s0067g00890	AT2G40116.1	5.8e-42	171.4	1-to-1		AT2G40116.1	Phosphoinositide-specific phospholipase C family protein					Phosphoinositide-specific phospholipase C family protein%3B FUNCTIONS IN: phospholipase C activity%2C phosphoinositide phospholipase C activity%2C phosphoric diester hydrolase activity%3B INVOLVED IN: signal transduction%2C intracellular signaling pathway%2C lipid metabolic process%3B LOCATED IN: cellular_component unknown%3B CONTAINS InterPro DOMAIN/s: Phospholipase C%2C phosphoinositol-specific…	*****	gene:504953881,UniProt:Q8GV43		'5.7.2.3.2'	'Lipid metabolism.lipid degradation.phospholipase activities.phospholipase C activities.PI-PLC-type phospholipase C'	'Lipid metabolism.lipid degradation.phospholipase activities.phospholipase C activities.PI-PLC-type phospholipase C (original description: none)'
Vitvi13g00116	1359.71	-1.99772	0.522591	-3.82272	0.00013199	0.00732214	VIT_13s0067g01960	AT2G40340.6	8.8e-55	213.8	1-to-1		AT2G40340.6	Integrase-type DNA-binding superfamily protein		"DREB2C"						VviDREB2H	'15.7.7.2'	'RNA biosynthesis.transcriptional activation.AP2/ERF superfamily.DREB-type transcription factor'	'RNA biosynthesis.transcriptional activation.AP2/ERF superfamily.DREB-type transcription factor (original description: none)'
Vitvi13g00186	154.799	1.13091	0.259779	4.35336	1.3407e-05	0.0015692		AT2G40720.1	4e-253	872.8	1-to-1		AT2G40720.1	Tetratricopeptide repeat (TPR)-like superfamily protein					Tetratricopeptide repeat (TPR)-like superfamily protein%3B CONTAINS InterPro DOMAIN/s: Pentatricopeptide repeat (InterPro:IPR002885)%3B BEST Arabidopsis thaliana protein match is: Tetratricopeptide repeat (TPR)-like superfamily protein (TAIR:AT4G21300.1)%3B Has 52244 Blast hits to 13768 proteins in 266 species: Archae - 0%3B Bacteria - 9%3B Metazoa - 106%3B Fungi - 105%3B Plants - 51420%3B Viruse…	***	gene:2064827,UniProt:Q7XJN6		'35.1'	'not assigned.annotated'	'Pentatricopeptide repeat-containing protein At2g40720 OS=Arabidopsis thaliana (sp|q7xjn6|pp197_arath : 870.0)'
Vitvi13g00264	146.985	-3.47113	0.922737	-3.76177	0.000168712	0.00868446	VIT_13s0019g00500	AT2G39510.1	1.4e-31	136.3	1-to-1		AT2G39510.1	nodulin MtN21 /EamA-like transporter family protein	nodulin MtN21-like transporter family protein	"UMAMIT14"		Usually multiple acids move in and out Transporters 14	nodulin MtN21 /EamA-like transporter family protein%3B FUNCTIONS IN: molecular_function unknown%3B INVOLVED IN: biological_process unknown%3B LOCATED IN: endomembrane system%2C membrane%3B EXPRESSED IN: 15 plant structures%3B EXPRESSED DURING: 6 growth stages%3B CONTAINS InterPro DOMAIN/s: Protein of unknown function DUF6%2C transmembrane (InterPro:IPR000620)%3B BEST Arabidopsis thaliana protein …	****	gene:2039791,UniProt:O80638		'24.2.1.5'	'Solute transport.carrier-mediated transport.DMT superfamily.UmamiT-type solute transporter'	'Solute transport.carrier-mediated transport.DMT superfamily.UmamiT-type solute transporter (original description: none)'
Vitvi13g00292	3369.82	-1.74308	0.386964	-4.50451	6.65251e-06	0.000980725	VIT_13s0019g01180	AT3G46570.1	1.1e-124	446	1-to-1		AT3G46570.1	Glycosyl hydrolase superfamily protein					Glycosyl hydrolase superfamily protein%3B FUNCTIONS IN: cation binding%2C hydrolase activity%2C hydrolyzing O-glycosyl compounds%2C catalytic activity%3B INVOLVED IN: carbohydrate metabolic process%3B LOCATED IN: endomembrane system%3B EXPRESSED IN: synergid%3B CONTAINS InterPro DOMAIN/s: Glycoside hydrolase%2C catalytic core (InterPro:IPR017853)%2C Glycoside hydrolase%2C family 17 (InterPro:IPR0…	***	gene:2075204,UniProt:Q9SNC1		'50.3.2'	'Enzyme classification.EC_3 hydrolases.EC_3.2 glycosylase'	'Glucan endo-1,3-beta-glucosidase OS=Triticum aestivum (sp|p52409|e13b_wheat : 363.0) & Enzyme classification.EC_3 hydrolases.EC_3.2 glycosylase(50.3.2 : 303.0) (original description: none)'
Vitvi13g00410	18.866	-6.73515	1.68223	-4.0037	6.23607e-05	0.00437353	VIT_13s0019g02850	AT5G59720.1	3.2e-57	219.9	1-to-1		AT5G59720.1	heat shock protein 18.2	encodes a low molecular weight heat shock protein that contains the heat shock element in the promoter region. Expression is induced in response to heat shock.	"HSP18.2"		heat shock protein 18.2	heat shock protein 18.2 (HSP18.2)%3B CONTAINS InterPro DOMAIN/s: Heat shock protein Hsp20 (InterPro:IPR002068)%2C HSP20-like chaperone (InterPro:IPR008978)%3B BEST Arabidopsis thaliana protein match is: HSP20-like chaperones superfamily protein (TAIR:AT1G53540.1)%3B Has 1807 Blast hits to 1807 proteins in 277 species: Archae - 0%3B Bacteria - 0%3B Metazoa - 736%3B Fungi - 347%3B Plants - 385%3B V…	*****	PMID:16807682,PMID:17059409,gene:2174268,UniProt:P19037		'26.3.2.5.1'	'External stimuli response.temperature.Hsp (heat-shock-responsive protein) families.sHsp (small heat-shock-responsive protein) families.class-C-I protein'	'External stimuli response.temperature.Hsp (heat-shock-responsive protein) families.sHsp (small heat-shock-responsive protein) families.class-C-I protein (original description: none)'
Vitvi13g00578	294.094	-2.51381	0.587853	-4.27626	1.90062e-05	0.00196135	VIT_13s0019g04060	AT2G39200.1	2.6e-26	119.8	1-to-1		AT2G39200.1	Seven transmembrane MLO family protein	A member of a large family of seven-transmembrane domain proteins specific to plants%2C homologs of the barley mildew resistance locus o (MLO) protein. The Arabidopsis genome contains 15 genes encoding MLO proteins%2C with localization in plasma membrane. Phylogenetic analysis revealed four clades of closely-related AtMLO genes. ATMLO6 belongs to the clade IV%2C with AtMLO2%2C AtMLO3 and AtMLO12.…	"MLO12"	ATMLO12,MILDEW RESISTANCE LOCUS O 12	MILDEW RESISTANCE LOCUS O 12	MILDEW RESISTANCE LOCUS O 12 (MLO12)%3B FUNCTIONS IN: calmodulin binding%3B INVOLVED IN: defense response to fungus%2C incompatible interaction%2C response to cyclopentenone%2C leaf senescence%2C cell death%2C defense response%3B LOCATED IN: plasma membrane%3B EXPRESSED IN: 16 plant structures%3B EXPRESSED DURING: 7 growth stages%3B CONTAINS InterPro DOMAIN/s: Mlo-related protein (InterPro:IPR004…	****	PMID:17317660,PMID:18334669,gene:2056112,UniProt:O80961		'35.1'	'not assigned.annotated'	'MLO-like protein 6 OS=Arabidopsis thaliana (sp|q94kb7|mlo6_arath : 114.0)'
Vitvi13g00754	218.695	-1.22898	0.323112	-3.80358	0.000142622	0.00765703	VIT_13s0074g00500	AT5G03760.1	1.9e-64	246.5	1-to-1		AT5G03760.1	Nucleotide-diphospho-sugar transferases superfamily protein	encodes a beta-mannan synthase that is required for agrobacterium-mediated plant genetic transformation involves a complex interaction between the bacterium and the host plant. 3' UTR is involved in transcriptional regulation and the gene is expressed in the elongation zone of the root.	"ATCSLA09"			ATCSLA09%3B CONTAINS InterPro DOMAIN/s: Glycosyl transferase%2C family 2 (InterPro:IPR001173)%3B BEST Arabidopsis thaliana protein match is: cellulose synthase-like A02 (TAIR:AT5G22740.1)%3B Has 1807 Blast hits to 1807 proteins in 277 species: Archae - 0%3B Bacteria - 0%3B Metazoa - 736%3B Fungi - 347%3B Plants - 385%3B Viruses - 0%3B Other Eukaryotes - 339 (source: NCBI BLink).	****	gene:3440974,UniProt:Q9LZR3		'35.1'	'not assigned.annotated'	'Glucomannan 4-beta-mannosyltransferase 9 OS=Arabidopsis thaliana (sp|q9lzr3|csla9_arath : 172.0)'
Vitvi13g01234	5162.82	-1.09432	0.261297	-4.18801	2.81405e-05	0.00251094	VIT_13s0047g01210	AT5G04930.1	5.8e-271	933.7	1-to-1		AT5G04930.1	aminophospholipid ATPase 1	Encodes a putative aminophospholipid translocase (p-type ATPase) involved in chilling response. It is targeted to the plasma membrane following association in the endoplasmic reticulum with an ALIS protein beta-subunit.	"ALA1"		aminophospholipid ATPase 1	aminophospholipid ATPase 1 (ALA1)%3B FUNCTIONS IN: protein binding%2C ATPase activity%2C coupled to transmembrane movement of ions%2C phosphorylative mechanism%3B INVOLVED IN: metabolic process%2C phospholipid transport%2C ATP biosynthetic process%3B LOCATED IN: plasma membrane%3B EXPRESSED IN: 25 plant structures%3B EXPRESSED DURING: 15 growth stages%3B CONTAINS InterPro DOMAIN/s: Haloacid dehal…	*****	PMID:16618929,PMID:17317660,PMID:22514601,gene:3710722,UniProt:P98204		'5.8.5.1.1'	'Lipid metabolism.lipid transport.phospholipid transverse translocation.ALA-ALIS flippase complex.ALA active component'	'Lipid metabolism.lipid transport.phospholipid transverse translocation.ALA-ALIS flippase complex.ALA active component (original description: none)'
Vitvi13g01626	1922.75	-1.25719	0.269539	-4.66424	3.09761e-06	0.000588845	VIT_13s0158g00150	AT3G51990.1	4e-109	393.3	1-to-1		AT3G51990.1	Protein kinase superfamily protein					Protein kinase superfamily protein%3B FUNCTIONS IN: protein serine/threonine kinase activity%2C protein kinase activity%2C kinase activity%2C ATP binding%3B INVOLVED IN: protein amino acid phosphorylation%3B EXPRESSED IN: 24 plant structures%3B EXPRESSED DURING: 14 growth stages%3B CONTAINS InterPro DOMAIN/s: Protein kinase%2C ATP binding site (InterPro:IPR017441)%2C Protein kinase%2C catalytic d…	*****	gene:2083814,UniProt:Q9SV05		'50.2.7'	'Enzyme classification.EC_2 transferases.EC_2.7 transferase transferring phosphorus-containing group'	'Serine/threonine-protein kinase-like protein At3g51990 OS=Arabidopsis thaliana (sp|q9sv05|ccr35_arath : 373.0) & Enzyme classification.EC_2 transferases.EC_2.7 transferase transferring phosphorus-containing group(50.2.7 : 85.7) (original description: none)'
Vitvi13g01807	197.056	-1.54687	0.33743	-4.58428	4.55555e-06	0.00075812	VIT_13s0156g00610	AT5G60900.1	5.5e-178	623.2	1-to-1		AT5G60900.1	receptor-like protein kinase 1	Encodes a receptor-like protein kinase.	"RLK1"		receptor-like protein kinase 1	receptor-like protein kinase 1 (RLK1)%3B FUNCTIONS IN: in 6 functions%3B INVOLVED IN: protein amino acid phosphorylation%3B LOCATED IN: endomembrane system%3B EXPRESSED IN: 23 plant structures%3B EXPRESSED DURING: 13 growth stages%3B CONTAINS InterPro DOMAIN/s: Curculin-like (mannose-binding) lectin (InterPro:IPR001480)%2C Protein kinase%2C ATP binding site (InterPro:IPR017441)%2C Serine/threonin…	**	PMID:15388970,gene:2173571		'50.2.7'	'Enzyme classification.EC_2 transferases.EC_2.7 transferase transferring phosphorus-containing group'	'G-type lectin S-receptor-like serine/threonine-protein kinase LECRK3 OS=Oryza sativa subsp. japonica (sp|q0jeu6|lerk3_orysj : 676.0) & Enzyme classification.EC_2 transferases.EC_2.7 transferase transferring phosphorus-containing group(50.2.7 : 121.8) (original description: none)'
Vitvi13g01916	317.061	-1.88251	0.340377	-5.53066	3.1903e-08	1.8194e-05	VIT_13s0067g03140	AT3G56400.1	3e-09	61.6	1-to-1		AT3G56400.1	WRKY DNA-binding protein 70	member of WRKY Transcription Factor%3B Group III. Function as activator of SA-dependent defense genes and a repressor of JA-regulated genes. WRKY70-controlled suppression of JA-signaling is partly executed by NPR1.	"WRKY70"	ATWRKY70,ARABIDOPSIS THALIANA WRKY DNA-BINDING PROTEIN 70	WRKY DNA-binding protein 70	WRKY DNA-binding protein 70 (WRKY70)%3B CONTAINS InterPro DOMAIN/s: DNA-binding WRKY (InterPro:IPR003657)%3B BEST Arabidopsis thaliana protein match is: WRKY DNA-binding protein 54 (TAIR:AT2G40750.1)%3B Has 3203 Blast hits to 2772 proteins in 182 species: Archae - 0%3B Bacteria - 0%3B Metazoa - 0%3B Fungi - 0%3B Plants - 3190%3B Viruses - 0%3B Other Eukaryotes - 13 (source: NCBI BLink).	****	PMID:11118137,PMID:17313163,PMID:17310369,PMID:17096590,PMID:17722694,gene:2102538,UniProt:Q9LY00		'15.7.22'	'RNA biosynthesis.transcriptional activation.WRKY transcription factor'	'RNA biosynthesis.transcriptional activation.WRKY transcription factor (original description: none)'
Vitvi13g01954	70.5269	1.35717	0.364737	3.72097	0.000198463	0.00986442		AT2G39490.1	5e-23	107.5	1-to-1		AT2G39490.1	F-box family protein					F-box family protein%3B FUNCTIONS IN: molecular_function unknown%3B INVOLVED IN: biological_process unknown%3B LOCATED IN: endomembrane system%3B CONTAINS InterPro DOMAIN/s: F-box domain%2C cyclin-like (InterPro:IPR001810)%2C F-box domain%2C Skp2-like (InterPro:IPR022364)%3B Has 107 Blast hits to 102 proteins in 10 species: Archae - 0%3B Bacteria - 0%3B Metazoa - 0%3B Fungi - 0%3B Plants - 107%3B…	****	gene:2039761,UniProt:Q5S4V7		'35.1'	'not assigned.annotated'	'F-box protein At2g39490 OS=Arabidopsis thaliana (sp|q5s4v7|fb129_arath : 106.0)'
Vitvi13g01990	39.4133	-4.60831	1.19075	-3.87009	0.000108797	0.00633801	VIT_13s0019g01870	AT5G02220.1	9.6e-09	57.4	1-to-1		AT5G02220.1	cyclin-dependent kinase inhibitor			SMR4,SIAMESE-RELATED 4		unknown protein%3B Has 30201 Blast hits to 17322 proteins in 780 species: Archae - 12%3B Bacteria - 1396%3B Metazoa - 17338%3B Fungi - 3422%3B Plants - 5037%3B Viruses - 0%3B Other Eukaryotes - 2996 (source: NCBI BLink).	*****	gene:2185212,UniProt:Q1JPP8		'13.1.3.2'	'Cell cycle.regulation.cyclin-dependent kinase inhibitor activities.SIM-type inhibitor'	'Cell cycle.regulation.cyclin-dependent kinase inhibitor activities.SIM-type inhibitor (original description: none)'
Vitvi13g02142	1575.36	1.57406	0.325879	4.8302	1.36396e-06	0.000311141	VIT_13s0147g00120	AT5G17680.2	1.3e-78	295.4	1-to-1		AT5G17680.2	disease resistance protein (TIR-NBS-LRR class)									'26.6.2.1'	'External stimuli response.biotic stress.pathogen effector.NLR effector receptor'	'External stimuli response.biotic stress.pathogen effector.NLR effector receptor (original description: none)'
Vitvi13g02144	255.589	1.60135	0.29504	5.42756	5.71303e-08	2.94779e-05	VIT_13s0147g00150	AT5G45060.1	3.6e-11	67.8	1-to-many	AT5G45060.2	AT5G45060.1	Disease resistance protein (TIR-NBS-LRR class) family					Disease resistance protein (TIR-NBS-LRR class) family%3B FUNCTIONS IN: transmembrane receptor activity%2C nucleoside-triphosphatase activity%2C nucleotide binding%2C ATP binding%3B INVOLVED IN: signal transduction%2C apoptosis%2C defense response%2C innate immune response%3B LOCATED IN: intrinsic to membrane%3B EXPRESSED IN: 14 plant structures%3B EXPRESSED DURING: F mature embryo stage%2C petal …	***	gene:3440525,UniProt:Q9FHF0		'35.1'	'not assigned.annotated'	'Disease resistance protein RPS4 OS=Arabidopsis thaliana (sp|c4b7m7|rps4w_arath : 86.3)'
Vitvi13g02159	1911.67	1.23655	0.31529	3.92195	8.7835e-05	0.00537704	VIT_13s0101g00290	AT3G14470.1	2e-148	526.9	1-to-many	AT3G14470.2	AT3G14470.1	NB-ARC domain-containing disease resistance protein					NB-ARC domain-containing disease resistance protein%3B FUNCTIONS IN: protein binding%3B INVOLVED IN: apoptosis%2C defense response%3B LOCATED IN: endomembrane system%3B EXPRESSED IN: 23 plant structures%3B EXPRESSED DURING: 14 growth stages%3B CONTAINS InterPro DOMAIN/s: Leucine-rich repeat-containing protein (InterPro:IPR015766)%2C NB-ARC (InterPro:IPR002182)%2C Leucine-rich repeat (InterPro:IPR…	*****	gene:2091671,UniProt:Q9LRR4		'35.1'	'not assigned.annotated'	'Putative disease resistance RPP13-like protein 1 OS=Arabidopsis thaliana (sp|q9lrr4|r13l1_arath : 568.0)'
Vitvi13g02295	358.138	-2.24655	0.473519	-4.74437	2.09159e-06	0.000427612	VIT_13s0084g00670	AT3G56710.1	5.9e-05	45.8	1-to-many	AT3G56710.2	AT3G56710.1	sigma factor binding protein 1	Sig1 binding protein%3B interacts with Sig1R4. As well as Sig1%2C SibI is imported into chloroplasts and its expression is light-dependent in mature chloroplasts.	"SIB1"		sigma factor binding protein 1	sigma factor binding protein 1 (SIB1)%3B CONTAINS InterPro DOMAIN/s: VQ (InterPro:IPR008889)%3B BEST Arabidopsis thaliana protein match is: VQ motif-containing protein (TAIR:AT2G41180.1)%3B Has 66 Blast hits to 66 proteins in 11 species: Archae - 0%3B Bacteria - 0%3B Metazoa - 0%3B Fungi - 0%3B Plants - 66%3B Viruses - 0%3B Other Eukaryotes - 0 (source: NCBI BLink).	*****	PMID:18467450,gene:2103579,UniProt:Q9LDH1		'35.2'	'not assigned.not annotated'	' no hits & (original description: none)'
Vitvi13g02544	173.348	1.68707	0.425863	3.96154	7.44684e-05	0.00484496	VIT_13s0064g01820																'35.2'	'not assigned.not annotated'	' no hits & (original description: none)'
Vitvi13g02552	291.64	-3.07551	0.57529	-5.34602	8.99081e-08	4.14327e-05	VIT_13s0156g00580	AT5G60900.1	1.5e-175	614.8	1-to-1		AT5G60900.1	receptor-like protein kinase 1	Encodes a receptor-like protein kinase.	"RLK1"		receptor-like protein kinase 1	receptor-like protein kinase 1 (RLK1)%3B FUNCTIONS IN: in 6 functions%3B INVOLVED IN: protein amino acid phosphorylation%3B LOCATED IN: endomembrane system%3B EXPRESSED IN: 23 plant structures%3B EXPRESSED DURING: 13 growth stages%3B CONTAINS InterPro DOMAIN/s: Curculin-like (mannose-binding) lectin (InterPro:IPR001480)%2C Protein kinase%2C ATP binding site (InterPro:IPR017441)%2C Serine/threonin…	**	PMID:15388970,gene:2173571		'50.2.7'	'Enzyme classification.EC_2 transferases.EC_2.7 transferase transferring phosphorus-containing group'	'G-type lectin S-receptor-like serine/threonine-protein kinase LECRK1 OS=Oryza sativa subsp. japonica (sp|q7faz3|lerk1_orysj : 603.0) & Enzyme classification.EC_2 transferases.EC_2.7 transferase transferring phosphorus-containing group(50.2.7 : 118.7) (original description: none)'
Vitvi13g02560	794.277	1.37714	0.360272	3.82249	0.00013211	0.00732214	VIT_13s0156g00460	AT2G32850.1	4.8e-06	52.4	1-to-many	AT2G32850.2	AT2G32850.1	Protein kinase superfamily protein					Protein kinase superfamily protein%3B FUNCTIONS IN: protein serine/threonine kinase activity%2C protein kinase activity%2C ATP binding%3B INVOLVED IN: protein amino acid phosphorylation%3B LOCATED IN: cellular_component unknown%3B EXPRESSED IN: 22 plant structures%3B EXPRESSED DURING: 13 growth stages%3B CONTAINS InterPro DOMAIN/s: Protein kinase%2C catalytic domain (InterPro:IPR000719)%2C Serine…	****	gene:3436873,UniProt:O50071		'35.2'	'not assigned.not annotated'	' no hits & (original description: none)'
Vitvi14g00581	106.145	1.33674	0.353363	3.7829	0.000155013	0.00815358	VIT_14s0036g00120	AT4G27190.1	2e-68	261.2	1-to-1		AT4G27190.1	NB-ARC domain-containing disease resistance protein					NB-ARC domain-containing disease resistance protein%3B FUNCTIONS IN: nucleoside-triphosphatase activity%2C nucleotide binding%2C ATP binding%3B INVOLVED IN: apoptosis%2C defense response%3B LOCATED IN: cellular_component unknown%3B CONTAINS InterPro DOMAIN/s: ATPase%2C AAA+ type%2C core (InterPro:IPR003593)%2C NB-ARC (InterPro:IPR002182)%2C Disease resistance protein (InterPro:IPR000767)%3B BEST …	*****	gene:2136446,UniProt:Q9T048		'35.1'	'not assigned.annotated'	'Disease resistance protein At4g27190 OS=Arabidopsis thaliana (sp|q9t048|drl27_arath : 301.0)'
Vitvi14g00972	1385.01	-2.70079	0.505627	-5.34146	9.22017e-08	4.14327e-05	VIT_14s0006g01600	AT1G49000.1	1.7e-07	54.7	1-to-1		AT1G49000.1	transmembrane protein					unknown protein%3B FUNCTIONS IN: molecular_function unknown%3B INVOLVED IN: biological_process unknown%3B LOCATED IN: chloroplast%3B EXPRESSED IN: stem%3B BEST Arabidopsis thaliana protein match is: unknown protein (TAIR:AT3G18560.1)%3B Has 105 Blast hits to 105 proteins in 13 species: Archae - 0%3B Bacteria - 0%3B Metazoa - 0%3B Fungi - 0%3B Plants - 105%3B Viruses - 0%3B Other Eukaryotes - 0 (s…	*****	gene:2028455,UniProt:Q9M9A2		'35.2'	'not assigned.not annotated'	' no hits & (original description: none)'
Vitvi14g00997	287.615	-1.50636	0.402641	-3.74121	0.000183137	0.00922968	VIT_14s0006g01800	AT5G17450.2	2.3e-32	137.9	1-to-1		AT5G17450.2	Heavy metal transport/detoxification superfamily protein		"HIPP21"		heavy metal associated isoprenylated plant protein 21	Heavy metal transport/detoxification superfamily protein %3B FUNCTIONS IN: metal ion binding%3B INVOLVED IN: metal ion transport%3B EXPRESSED IN: 14 plant structures%3B EXPRESSED DURING: 7 growth stages%3B CONTAINS InterPro DOMAIN/s: Heavy metal transport/detoxification protein (InterPro:IPR006121)%3B BEST Arabidopsis thaliana protein match is: Heavy metal transport/detoxification superfamily pro…	*****	gene:1006229249		'35.1'	'not assigned.annotated'	'Heavy metal-associated isoprenylated plant protein 21 OS=Arabidopsis thaliana (sp|q9lf57|hip21_arath : 135.0)'
Vitvi14g01211	138.881	-3.29719	0.727956	-4.52938	5.91568e-06	0.000895074	VIT_14s0006g03050	AT1G13340.1	6e-41	167.5	1-to-1		AT1G13340.1	Regulator of Vps4 activity in the MVB pathway protein					Regulator of Vps4 activity in the MVB pathway protein%3B CONTAINS InterPro DOMAIN/s: Protein of unknown function DUF292%2C eukaryotic (InterPro:IPR005061)%3B BEST Arabidopsis thaliana protein match is: Regulator of Vps4 activity in the MVB pathway protein (TAIR:AT1G34220.2)%3B Has 628 Blast hits to 628 proteins in 152 species: Archae - 0%3B Bacteria - 0%3B Metazoa - 164%3B Fungi - 130%3B Plants -…	*****	gene:3435810,UniProt:Q9FX63		'35.2'	'not assigned.not annotated'	' no hits & (original description: none)'
Vitvi14g01420	547.694	1.25767	0.192704	6.52647	6.7337e-11	1.12251e-07	VIT_14s0068g00650																'35.2'	'not assigned.not annotated'	' no hits & (original description: none)'
Vitvi14g01472	8533.19	-1.05993	0.271178	-3.90863	9.28205e-05	0.00561875	VIT_14s0068g01190	AT3G02020.1	7.6e-54	211.8	1-to-1		AT3G02020.1	aspartate kinase 3	encodes a monofunctional aspartate kinase	"AK3"		aspartate kinase 3	aspartate kinase 3 (AK3)%3B CONTAINS InterPro DOMAIN/s: Aspartate kinase%2C conserved site (InterPro:IPR018042)%2C Aspartate/glutamate/uridylate kinase (InterPro:IPR001048)%2C Amino acid-binding ACT (InterPro:IPR002912)%2C Aspartate kinase domain (InterPro:IPR001341)%3B BEST Arabidopsis thaliana protein match is: Aspartate kinase family protein (TAIR:AT5G14060.2)%3B Has 11044 Blast hits to 11020 …	****	PMID:9207844,PMID:11569502,gene:3699373,UniProt:Q9S702		'35.1'	'not assigned.annotated'	'Aspartokinase 3, chloroplastic OS=Arabidopsis thaliana (sp|q9s702|ak3_arath : 180.0)'
Vitvi14g01701	17989.5	1.88959	0.356758	5.29655	1.18012e-07	5.11489e-05	VIT_14s0066g00610	AT5G40450.1	5e-07	58.2	1-to-many	AT5G40450.2	AT5G40450.1	A-kinase anchor-like protein					unknown protein%3B FUNCTIONS IN: molecular_function unknown%3B INVOLVED IN: biological_process unknown%3B LOCATED IN: chloroplast%2C plasma membrane%3B EXPRESSED IN: 24 plant structures%3B EXPRESSED DURING: 13 growth stages%3B Has 30201 Blast hits to 17322 proteins in 780 species: Archae - 12%3B Bacteria - 1396%3B Metazoa - 17338%3B Fungi - 3422%3B Plants - 5037%3B Viruses - 0%3B Other Eukaryotes…	****	PMID:17317660,PMID:18431481,gene:2170587,UniProt:F4KHD5		'35.2'	'not assigned.not annotated'	' no hits & (original description: none)'
Vitvi14g01868	617.705	-3.41877	0.591323	-5.78156	7.40102e-09	5.01211e-06	VIT_14s0066g02350	AT1G70090.1	1.3e-136	484.6	1-to-many	AT1G70090.2	AT1G70090.1	glucosyl transferase family 8	Encodes a protein with putative galacturonosyltransferase activity.	"LGT8"	GATL9,GALACTURONOSYLTRANSFERASE-LIKE 9	glucosyl transferase family 8	glucosyl transferase family 8 (LGT8)%3B FUNCTIONS IN: transferase activity%2C transferring hexosyl groups%2C polygalacturonate 4-alpha-galacturonosyltransferase activity%2C transferase activity%2C transferring glycosyl groups%3B INVOLVED IN: carbohydrate biosynthetic process%3B LOCATED IN: endomembrane system%3B EXPRESSED IN: 22 plant structures%3B EXPRESSED DURING: 13 growth stages%3B CONTAINS I…	*****	gene:2020637,UniProt:O04536		'21.2.2.1.1'	'Cell wall.hemicellulose.xylan.synthesis.galacturonosyltransferase'	'Cell wall.hemicellulose.xylan.synthesis.galacturonosyltransferase (original description: none)'
Vitvi14g01965	2338.68	-1.39849	0.313908	-4.45512	8.38475e-06	0.0011428	VIT_14s0108g00890	AT1G26810.1	2.5e-65	250	1-to-many	AT1G26810.2	AT1G26810.1	galactosyltransferase1	Encodes a protein with %26								'35.1'	'not assigned.annotated'	'Beta-1,3-galactosyltransferase GALT1 OS=Arabidopsis thaliana (sp|q8l7f9|b3gtf_arath : 239.0)'
Vitvi14g02430	358.059	-1.73013	0.34135	-5.06849	4.00986e-07	0.000125939	VIT_14s0006g00450	AT5G16600.1	1.7e-25	115.9	1-to-1		AT5G16600.1	myb domain protein 43	Encodes a putative transcription factor (MYB43).	"MYB43"	AtMYB43,myb domain protein 43	myb domain protein 43	myb domain protein 43 (MYB43)%3B CONTAINS InterPro DOMAIN/s: SANT%2C DNA-binding (InterPro:IPR001005)%2C Homeodomain-like (InterPro:IPR009057)%2C Myb%2C DNA-binding (InterPro:IPR014778)%2C HTH transcriptional regulator%2C Myb-type%2C DNA-binding (InterPro:IPR017930)%2C Homeodomain-related (InterPro:IPR012287)%2C Myb transcription factor (InterPro:IPR015495)%3B BEST Arabidopsis thaliana protein ma…	*****	PMID:11118137,PMID:15980264,PMID:16280546,PMID:16463103,gene:2174194,UniProt:Q9SPG7	"VviMYB189"	'35.1'	'not assigned.annotated'	'Transcription factor MYB20 OS=Arabidopsis thaliana (sp|q9c7u7|myb20_arath : 109.0)'
Vitvi14g02439	873.482	-1.05931	0.277327	-3.81971	0.00013361	0.00736756	VIT_14s0060g00280	AT3G05890.1	1e-06	52.8	1-to-1		AT3G05890.1	Low temperature and salt responsive protein family		"RCI2B"		RARE-COLD-INDUCIBLE 2B	RARE-COLD-INDUCIBLE 2B (RCI2B)%3B CONTAINS InterPro DOMAIN/s: Uncharacterised protein family UPF0057 (InterPro:IPR000612)%3B BEST Arabidopsis thaliana protein match is: Low temperature and salt responsive protein family (TAIR:AT3G05880.1)%3B Has 1391 Blast hits to 1391 proteins in 471 species: Archae - 0%3B Bacteria - 653%3B Metazoa - 37%3B Fungi - 280%3B Plants - 382%3B Viruses - 0%3B Other Euka…	*****	gene:3697741,UniProt:Q9ZNS6		'35.2'	'not assigned.not annotated'	' no hits & (original description: none)'
Vitvi14g02927	185.484	1.44895	0.345985	4.18789	2.81555e-05	0.00251094	VIT_14s0068g00100	AT3G51550.1	1.4e-218	760	1-to-1		AT3G51550.1	Malectin/receptor-like protein kinase family protein	Encodes a synergid-expressed%2C plasma-membrane localized receptor-like kinase that accumulates asymetrically in the synergid membrnane at the filiform apparatus and mediates male-female gametophyte interactions during pollen tube reception. Also involved in powdery mildew infection.	"FER"		FERONIA	FERONIA (FER)%3B FUNCTIONS IN: protein kinase activity%2C kinase activity%3B INVOLVED IN: pollen tube reception%2C post-embryonic development%2C protein amino acid autophosphorylation%3B LOCATED IN: filiform apparatus%2C plasma membrane%2C membrane%3B EXPRESSED IN: 28 plant structures%3B EXPRESSED DURING: 13 growth stages%3B CONTAINS InterPro DOMAIN/s: Protein kinase%2C ATP binding site (InterPro…	****	PMID:14506206,PMID:17317660,PMID:17432890,PMID:17644812,PMID:19736323,PMID:21075962,gene:2081894,UniProt:Q9SCZ4		'18.8.1.16'	'Protein modification.phosphorylation.TKL kinase superfamily.CrlRLK1 kinase'	'Protein modification.phosphorylation.TKL kinase superfamily.CrlRLK1 kinase (original description: none)'
Vitvi15g00844	1589.74	-2.27241	0.569002	-3.99367	6.50581e-05	0.00449005	VIT_15s0048g02070	AT2G45760.1	5.3e-26	116.3	1-to-1		AT2G45760.1	BON association protein 2	encodes a protein that is similar to BONZAI1-binding protein BAP1.	"BAP2"	BAL,BON ASSOCIATION PROTEIN 1-LIKE	BON association protein 2	BON association protein 2 (BAP2)%3B CONTAINS InterPro DOMAIN/s: C2 calcium/lipid-binding domain%2C CaLB (InterPro:IPR008973)%2C C2 calcium-dependent membrane targeting (InterPro:IPR000008)%3B BEST Arabidopsis thaliana protein match is: BON association protein 1 (TAIR:AT3G61190.2)%3B Has 35333 Blast hits to 34131 proteins in 2444 species: Archae - 798%3B Bacteria - 22429%3B Metazoa - 974%3B Fungi …	*****	gene:2050781,UniProt:Q58FX0		'35.1'	'not assigned.annotated'	'BON1-associated protein 2 OS=Arabidopsis thaliana (sp|q58fx0|bap2_arath : 115.0)'
Vitvi15g01003	1775.78	-1.87306	0.376868	-4.97008	6.69253e-07	0.00018878	VIT_15s0046g01140	AT4G23810.1	5.3e-14	78.2	1-to-1		AT4G23810.1	WRKY family transcription factor	member of WRKY Transcription Factor%3B Group III	"WRKY53"			WRKY53%3B FUNCTIONS IN: protein binding%2C DNA binding%2C transcription activator activity%2C sequence-specific DNA binding transcription factor activity%3B INVOLVED IN: in 6 processes%3B LOCATED IN: nucleus%2C chloroplast%3B EXPRESSED IN: 20 plant structures%3B EXPRESSED DURING: 12 growth stages%3B CONTAINS InterPro DOMAIN/s: DNA-binding WRKY (InterPro:IPR003657)%3B BEST Arabidopsis thaliana pro…	****	PMID:11118137,PMID:17096590,PMID:17722694,PMID:17977154,PMID:18183400,PMID:18431481,gene:3439784,UniProt:Q9SUP6		'15.7.22'	'RNA biosynthesis.transcriptional activation.WRKY transcription factor'	'RNA biosynthesis.transcriptional activation.WRKY transcription factor (original description: none)'
Vitvi15g01073	143.663	-2.25752	0.591116	-3.81908	0.000133949	0.00736756	VIT_15s0046g01970	AT2G22590.1	7e-110	397.1	1-to-1		AT2G22590.1	UDP-Glycosyltransferase superfamily protein					UDP-Glycosyltransferase superfamily protein%3B FUNCTIONS IN: transferase activity%2C transferring glycosyl groups%3B INVOLVED IN: metabolic process%3B LOCATED IN: cellular_component unknown%3B CONTAINS InterPro DOMAIN/s: UDP-glucuronosyl/UDP-glucosyltransferase (InterPro:IPR002213)%3B BEST Arabidopsis thaliana protein match is: UDP-Glycosyltransferase superfamily protein (TAIR:AT5G65550.1)%3B Has…	*****	gene:2066009,UniProt:Q940V3		'50.2.4'	'Enzyme classification.EC_2 transferases.EC_2.4 glycosyltransferase'	'Putative UDP-rhamnose:rhamnosyltransferase 1 OS=Fragaria ananassa (sp|q66pf2|urt1_fraan : 402.0) & Enzyme classification.EC_2 transferases.EC_2.4 glycosyltransferase(50.2.4 : 125.9) (original description: none)'
Vitvi15g01106	151.984	1.42362	0.361117	3.94225	8.07192e-05	0.00502663	VIT_15s0046g02380	AT4G00360.1	4e-244	842.8	1-to-1		AT4G00360.1	cytochrome P450%2C family 86%2C subfamily A%2C polypeptide 2	Encodes a member of the CYP86A subfamily of cytochrome p450 genes. Expressed at moderate levels in flowers%2C leaves%2C roots and stems.	"CYP86A2"	ATT1,ABERRANT INDUCTION OF TYPE THREE 1	cytochrome P450%2C family 86%2C subfamily A%2C polypeptide 2	cytochrome P450%2C family 86%2C subfamily A%2C polypeptide 2 (CYP86A2)%3B CONTAINS InterPro DOMAIN/s: Cytochrome P450 (InterPro:IPR001128)%2C Cytochrome P450%2C E-class%2C group I (InterPro:IPR002401)%2C Cytochrome P450%2C conserved site (InterPro:IPR017972)%3B BEST Arabidopsis thaliana protein match is: cytochrome P450%2C family 86%2C subfamily A%2C polypeptide 4 (TAIR:AT1G01600.1)%3B Has 1807 B…	****	PMID:18036199,PMID:18467450,gene:2126050,UniProt:O23066		'21.9.1.1'	'Cell wall.cutin and suberin.cuticular lipid formation.fatty acyl omega-hydroxylase'	'Cell wall.cutin and suberin.cuticular lipid formation.fatty acyl omega-hydroxylase (original description: none)'
Vitvi15g01177	62.1199	-2.7205	0.627523	-4.3353	1.4556e-05	0.00166902	VIT_15s0046g03500	AT4G05030.1	1.9e-05	48.5	1-to-many	AT4G05030.2	AT4G05030.1	Copper transport protein family					Copper transport protein family%3B FUNCTIONS IN: metal ion binding%3B LOCATED IN: mitochondrion%3B BEST Arabidopsis thaliana protein match is: Copper transport protein family (TAIR:AT3G20180.1)%3B Has 30201 Blast hits to 17322 proteins in 780 species: Archae - 12%3B Bacteria - 1396%3B Metazoa - 17338%3B Fungi - 3422%3B Plants - 5037%3B Viruses - 0%3B Other Eukaryotes - 2996 (source: NCBI BLink).	**	gene:3439804,UniProt:Q9S9T4		'35.2'	'not assigned.not annotated'	' no hits & (original description: none)'
Vitvi15g01203	2027.26	-1.96096	0.414619	-4.72955	2.25019e-06	0.000455736	VIT_15s0021g01630	AT4G17500.1	1.2e-35	148.7	1-to-1		AT4G17500.1	ethylene responsive element binding factor 1	Encodes a member of the ERF (ethylene response factor) subfamily B-3 of ERF/AP2 transcription factor family (ATERF-1). The protein contains one AP2 domain. There are 18 members in this subfamily including ATERF-1%2C ATERF-2%2C AND ATERF-5.	"ERF-1"	ATERF-1,ethylene responsive element binding factor 1,AtERF					VviERF106	'15.7.7.1'	'RNA biosynthesis.transcriptional activation.AP2/ERF superfamily.ERF-type transcription factor'	'RNA biosynthesis.transcriptional activation.AP2/ERF superfamily.ERF-type transcription factor (original description: none)'
Vitvi15g01539	1682.52	-1.18699	0.235634	-5.03744	4.71807e-07	0.000141391	VIT_15s0048g02270	AT4G35580.1	1.3e-31	137.1	1-to-many	AT4G35580.2,AT4G35580.3	AT4G35580.1	NAC transcription factor-like 9	Encodes a calmodulin-binding NAC protein (CBNAC). Contains calmodulin-binding domain in the C-terminus of the protein. Functions as a calmodulin-regulated transcriptional repressor.	"NTL9"	CBNAC,calmodulin-binding NAC protein	NAC transcription factor-like 9	NAC transcription factor-like 9 (NTL9)%3B CONTAINS InterPro DOMAIN/s: No apical meristem (NAM) protein (InterPro:IPR003441)%3B BEST Arabidopsis thaliana protein match is: NAC 014 (TAIR:AT1G33060.1)%3B Has 3027 Blast hits to 3020 proteins in 75 species: Archae - 0%3B Bacteria - 0%3B Metazoa - 0%3B Fungi - 0%3B Plants - 3027%3B Viruses - 0%3B Other Eukaryotes - 0 (source: NCBI BLink).	****	PMID:11118137,gene:2128012,UniProt:F4JN35		'15.7.17'	'RNA biosynthesis.transcriptional activation.NAC transcription factor'	'RNA biosynthesis.transcriptional activation.NAC transcription factor (original description: none)'
Vitvi15g01542	292.386	-1.85648	0.496516	-3.73901	0.000184746	0.00927652	VIT_15s0048g02300	AT4G35580.1	1.8e-36	153.3	1-to-many	AT4G35580.2,AT4G35580.3	AT4G35580.1	NAC transcription factor-like 9	Encodes a calmodulin-binding NAC protein (CBNAC). Contains calmodulin-binding domain in the C-terminus of the protein. Functions as a calmodulin-regulated transcriptional repressor.	"NTL9"	CBNAC,calmodulin-binding NAC protein	NAC transcription factor-like 9	NAC transcription factor-like 9 (NTL9)%3B CONTAINS InterPro DOMAIN/s: No apical meristem (NAM) protein (InterPro:IPR003441)%3B BEST Arabidopsis thaliana protein match is: NAC 014 (TAIR:AT1G33060.1)%3B Has 3027 Blast hits to 3020 proteins in 75 species: Archae - 0%3B Bacteria - 0%3B Metazoa - 0%3B Fungi - 0%3B Plants - 3027%3B Viruses - 0%3B Other Eukaryotes - 0 (source: NCBI BLink).	****	PMID:11118137,gene:2128012,UniProt:F4JN35		'15.7.17'	'RNA biosynthesis.transcriptional activation.NAC transcription factor'	'RNA biosynthesis.transcriptional activation.NAC transcription factor (original description: none)'
Vitvi15g01544	145.745	-2.22397	0.503915	-4.41338	1.01769e-05	0.00131639	VIT_15s0048g02320	AT4G35580.1	5.4e-24	111.7	1-to-many	AT4G35580.2,AT4G35580.3	AT4G35580.1	NAC transcription factor-like 9	Encodes a calmodulin-binding NAC protein (CBNAC). Contains calmodulin-binding domain in the C-terminus of the protein. Functions as a calmodulin-regulated transcriptional repressor.	"NTL9"	CBNAC,calmodulin-binding NAC protein	NAC transcription factor-like 9	NAC transcription factor-like 9 (NTL9)%3B CONTAINS InterPro DOMAIN/s: No apical meristem (NAM) protein (InterPro:IPR003441)%3B BEST Arabidopsis thaliana protein match is: NAC 014 (TAIR:AT1G33060.1)%3B Has 3027 Blast hits to 3020 proteins in 75 species: Archae - 0%3B Bacteria - 0%3B Metazoa - 0%3B Fungi - 0%3B Plants - 3027%3B Viruses - 0%3B Other Eukaryotes - 0 (source: NCBI BLink).	****	PMID:11118137,gene:2128012,UniProt:F4JN35		'15.7.17'	'RNA biosynthesis.transcriptional activation.NAC transcription factor'	'RNA biosynthesis.transcriptional activation.NAC transcription factor (original description: none)'
Vitvi15g01545	158.198	-2.16377	0.330706	-6.54288	6.03442e-11	1.08977e-07	TC71212	AT5G24590.2	6.2e-32	137.5	1-to-1		AT5G24590.2	TCV-interacting protein	Member of NAc protein family. Interacts with turnip crinkle virus (TCV) capsid protein. Transcription factor involved in regulating the defense response of Arabidopsis to TCV.	"TIP"	ANAC091,Arabidopsis NAC domain containing protein 91	TCV-interacting protein	TCV-interacting protein (TIP)%3B CONTAINS InterPro DOMAIN/s: No apical meristem (NAM) protein (InterPro:IPR003441)%3B BEST Arabidopsis thaliana protein match is: NAC domain containing protein 62 (TAIR:AT3G49530.1)%3B Has 2952 Blast hits to 2945 proteins in 75 species: Archae - 0%3B Bacteria - 0%3B Metazoa - 0%3B Fungi - 0%3B Plants - 2952%3B Viruses - 0%3B Other Eukaryotes - 0 (source: NCBI BLink…	*****	PMID:11118137,PMID:15629774,PMID:16280546,gene:1005027748,UniProt:Q9LKG8		'15.7.17'	'RNA biosynthesis.transcriptional activation.NAC transcription factor'	'RNA biosynthesis.transcriptional activation.NAC transcription factor (original description: none)'
Vitvi16g00071	4464.5	-1.94715	0.428672	-4.54228	5.56494e-06	0.000867611	VIT_16s0039g01420	AT1G64980.1	2.7e-124	444.5	1-to-many	AT1G64980.2,AT1G64980.3	AT1G64980.1	Nucleotide-diphospho-sugar transferases superfamily protein	Encodes a putative nucleotide-diphospho-sugar transferase required for pollen germination and tube growth.	"CDI"		cadmium 2+ induced	Nucleotide-diphospho-sugar transferases superfamily protein%3B LOCATED IN: cellular_component unknown%3B EXPRESSED IN: 23 plant structures%3B EXPRESSED DURING: 15 growth stages%3B Has 703 Blast hits to 703 proteins in 58 species: Archae - 0%3B Bacteria - 90%3B Metazoa - 0%3B Fungi - 0%3B Plants - 45%3B Viruses - 4%3B Other Eukaryotes - 564 (source: NCBI BLink).	****	PMID:16242667,gene:2010775,UniProt:Q9XIP8		'35.1'	'not assigned.annotated'	'Protein CDI OS=Arabidopsis thaliana (sp|q9xip8|cdi_arath : 420.0)'
Vitvi16g00692	8735.29	-2.70406	0.519405	-5.20606	1.92891e-07	7.46452e-05	VIT_16s0022g00540	AT3G47420.1	1.4e-126	452.6	1-to-many	AT3G47420.2,AT3G47420.3	AT3G47420.1	putative glycerol-3-phosphate transporter 1	Encodes a Pi starvation-responsive protein AtPS3. A member of the phosphate starvation-induced glycerol-3-phosphate permease gene family: AT3G47420(G3Pp1)%2C AT4G25220(G3Pp2)%2C AT1G30560(G3Pp3)%2C AT4G17550(G3Pp4) and AT2G13100(G3Pp5). Its expression is responsive to phosphate (Pi) and not phosphite (Phi) in roots and shoots.	"G3Pp1"	ATPS3,phosphate starvation-induced gene 3,AtG3Pp1,Glycerol-3-phosphate permease 1,PS3,phosphate starvation-induced gene 3	Glycerol-3-phosphate permease 1	phosphate starvation-induced gene 3 (PS3)%3B FUNCTIONS IN: sugar:hydrogen symporter activity%3B INVOLVED IN: carbohydrate transport%2C transmembrane transport%3B EXPRESSED IN: 22 plant structures%3B EXPRESSED DURING: 13 growth stages%3B CONTAINS InterPro DOMAIN/s: Major facilitator superfamily (InterPro:IPR020846)%2C Major facilitator superfamily MFS-1 (InterPro:IPR011701)%2C Major facilitator su…	****	gene:2099584,UniProt:Q9C5L3		'24.2.2.8'	'Solute transport.carrier-mediated transport.MFS superfamily.G3P organic phosphate/glycerol-3-phosphate permease'	'Solute transport.carrier-mediated transport.MFS superfamily.G3P organic phosphate/glycerol-3-phosphate permease (original description: none)'
Vitvi16g00733	548.939	2.95448	0.65878	4.48478	7.29882e-06	0.0010475	VIT_16s0022g00860	AT5G62350.1	8.3e-43	172.2	1-to-1		AT5G62350.1	Plant invertase/pectin methylesterase inhibitor superfamily protein					Plant invertase/pectin methylesterase inhibitor superfamily protein%3B FUNCTIONS IN: enzyme inhibitor activity%2C pectinesterase inhibitor activity%2C pectinesterase activity%3B INVOLVED IN: response to salt stress%3B LOCATED IN: endomembrane system%3B EXPRESSED IN: 22 plant structures%3B EXPRESSED DURING: 13 growth stages%3B CONTAINS InterPro DOMAIN/s: Pectinesterase inhibitor (InterPro:IPR00650…	*****	PMID:11351099,gene:2168002,UniProt:Q9LVA4		'35.1'	'not assigned.annotated'	'21 kDa protein OS=Daucus carota (sp|p17407|21kd_dauca : 171.0)'
Vitvi16g01111	272.962	-1.70034	0.399354	-4.25774	2.06505e-05	0.00203417	VIT_16s0050g01230	ATCG00480.1	1.6e-16	88.6	1-to-1		ATCG00480.1	ATP synthase subunit beta	chloroplast-encoded gene for beta subunit of ATP synthase	"PB"	ATPB,ATP synthase subunit beta	ATP synthase subunit beta	ATP synthase subunit beta (PB)%3B FUNCTIONS IN: hydrogen ion transmembrane transporter activity%2C zinc ion binding%3B INVOLVED IN: defense response to fungus%2C incompatible interaction%2C response to cold%2C ATP synthesis coupled proton transport%3B LOCATED IN: in 11 components%3B EXPRESSED IN: 24 plant structures%3B EXPRESSED DURING: 14 growth stages%3B CONTAINS InterPro DOMAIN/s: ATPase%2C F1…	*****	PMID:11719511,PMID:11826309,PMID:14729914,PMID:15322131,PMID:16287169,PMID:16414959,PMID:16461379,PMID:16648217,PMID:16923014,PMID:17118361,PMID:17333279,PMID:17432890,PMID:18431481,PMID:18633119,PMID:16207701,gene:1009022892		'18.7.4.1.3.2'	'Protein modification.lipidation.Glycophosphatidylinositol (GPI)-anchor addition.GPI pre-assembly.mannosyltransferase-I complex.PIG-X component'	'Protein modification.lipidation.Glycophosphatidylinositol (GPI)-anchor addition.GPI pre-assembly.mannosyltransferase-I complex.PIG-X component (original description: none)'
Vitvi16g01146	235.438	-1.6604	0.373886	-4.44094	8.95662e-06	0.00119814	VIT_16s0050g01650	AT2G46150.1	9.5e-19	92.4	1-to-1		AT2G46150.1	Late embryogenesis abundant (LEA) hydroxyproline-rich glycoprotein family					Late embryogenesis abundant (LEA) hydroxyproline-rich glycoprotein family%3B FUNCTIONS IN: molecular_function unknown%3B INVOLVED IN: biological_process unknown%3B LOCATED IN: plasma membrane%3B EXPRESSED IN: 15 plant structures%3B EXPRESSED DURING: 7 growth stages%3B CONTAINS InterPro DOMAIN/s: Late embryogenesis abundant protein%2C group 2 (InterPro:IPR004864)%3B BEST Arabidopsis thaliana prote…	*****	PMID:17644812,gene:2062916,UniProt:O82354		'35.2'	'not assigned.not annotated'	' no hits & (original description: none)'
Vitvi16g01278	388.445	1.88275	0.306504	6.14265	8.11538e-10	8.37469e-07	VIT_16s0098g00240	AT5G38280.1	9.5e-97	353.6	1-to-many	AT5G38280.2	AT5G38280.1	PR5-like receptor kinase	putative receptor serine/threonine kinase PR5K (PR5K) mRNA%2C PR5-like receptor kinase	"PR5K"		PR5-like receptor kinase	PR5-like receptor kinase (PR5K)%3B FUNCTIONS IN: transmembrane receptor protein serine/threonine kinase activity%2C kinase activity%3B INVOLVED IN: response to fungus%3B LOCATED IN: endomembrane system%3B EXPRESSED IN: 6 plant structures%3B EXPRESSED DURING: petal differentiation and expansion stage%3B CONTAINS InterPro DOMAIN/s: Protein kinase%2C ATP binding site (InterPro:IPR017441)%2C Protein …	*****	PMID:8637920,gene:2176736,UniProt:Q9FF29		'50.2.7'	'Enzyme classification.EC_2 transferases.EC_2.7 transferase transferring phosphorus-containing group'	'Rust resistance kinase Lr10 OS=Triticum aestivum (sp|p93604|lrk10_wheat : 375.0) & Enzyme classification.EC_2 transferases.EC_2.7 transferase transferring phosphorus-containing group(50.2.7 : 119.2) (original description: none)'
Vitvi16g01279	483.416	1.04156	0.274507	3.79428	0.00014807	0.00786476	VIT_16s0098g00250	AT5G53110.1	1.8e-51	202.6	1-to-1		AT5G53110.1	RING/U-box superfamily protein					RING/U-box superfamily protein%3B FUNCTIONS IN: zinc ion binding%3B INVOLVED IN: biological_process unknown%3B LOCATED IN: endomembrane system%3B EXPRESSED IN: 8 plant structures%3B EXPRESSED DURING: 4 anthesis%2C C globular stage%2C petal differentiation and expansion stage%3B CONTAINS InterPro DOMAIN/s: Zinc finger%2C RING-type (InterPro:IPR001841)%2C Zinc finger%2C C3HC4 RING-type (InterPro:IP…	****	gene:3441385,UniProt:F4KJ04		'19.4.1.5.3.4'	'Protein degradation.peptide tagging.Ubiquitin (UBQ)-anchor addition (ubiquitylation).UBQ-ligase E3 activities.RING-domain E3 ligase activities.RING-H2-type E3 ligase'	'Protein degradation.peptide tagging.Ubiquitin (UBQ)-anchor addition (ubiquitylation).UBQ-ligase E3 activities.RING-domain E3 ligase activities.RING-H2-type E3 ligase (original description: none)'
Vitvi16g01285	1544.23	1.02857	0.172154	5.9747	2.30514e-09	1.98167e-06	VIT_16s0098g00330	AT5G53450.1	3.7e-66	252.7	1-to-many	AT5G53450.2	AT5G53450.1	OBP3-responsive protein 1		"ORG1"		OBP3-responsive gene 1	OBP3-responsive gene 1 (ORG1)%3B FUNCTIONS IN: structural molecule activity%2C protein kinase activity%2C kinase activity%2C ATP binding%3B INVOLVED IN: protein amino acid phosphorylation%3B LOCATED IN: chloroplast%3B EXPRESSED IN: 23 plant structures%3B EXPRESSED DURING: 13 growth stages%3B CONTAINS InterPro DOMAIN/s: Protein kinase%2C catalytic domain (InterPro:IPR000719)%2C Serine/threonine-pr…	****	gene:2178455,UniProt:Q9LV04		'35.1'	'not assigned.annotated'	'Probable plastid-lipid-associated protein 14, chloroplastic OS=Arabidopsis thaliana (sp|q9lv04|pap14_arath : 224.0)'
Vitvi16g01298	142.015	-2.41168	0.622486	-3.87427	0.000106945	0.00626379	VIT_16s0098g00460	AT5G24230.1	2.2e-56	218	1-to-many	AT5G24230.2,AT5G24230.3	AT5G24230.1	Lipase class 3-related protein					Lipase class 3-related protein%3B FUNCTIONS IN: triglyceride lipase activity%3B INVOLVED IN: lipid metabolic process%3B LOCATED IN: cellular_component unknown%3B EXPRESSED IN: root%3B CONTAINS InterPro DOMAIN/s: Lipase%2C class 3 (InterPro:IPR002921)%3B BEST Arabidopsis thaliana protein match is: Lipase class 3-related protein (TAIR:AT5G24220.1)%3B Has 233 Blast hits to 232 proteins in 26 species…	****	gene:2169763,UniProt:Q8GW37		'35.1'	'not assigned.annotated'	'GDSL esterase/lipase At4g10955 OS=Arabidopsis thaliana (sp|q680c0|gdl62_arath : 193.0)'
Vitvi16g01326	690.606	-1.12773	0.278409	-4.05061	5.10849e-05	0.00380434	VIT_16s0098g00750	AT5G54130.2	5.2e-73	274.6	1-to-1		AT5G54130.2	Calcium-binding endonuclease/exonuclease/phosphatase family					Calcium-binding endonuclease/exonuclease/phosphatase family%3B FUNCTIONS IN: calcium ion binding%3B EXPRESSED IN: 24 plant structures%3B EXPRESSED DURING: 15 growth stages%3B CONTAINS InterPro DOMAIN/s: EF-Hand 1%2C calcium-binding site (InterPro:IPR018247)%2C EF-HAND 2 (InterPro:IPR018249)%2C EF-hand-like domain (InterPro:IPR011992)%2C Endonuclease/exonuclease/phosphatase (InterPro:IPR005135)%3B…	****	gene:4010713332,UniProt:Q8GUH8		'35.1'	'not assigned.annotated'	'Uncharacterized calcium-binding protein At1g02270 OS=Arabidopsis thaliana (sp|o81916|yc22_arath : 182.0)'
Vitvi16g01327	5030.3	-1.02759	0.208513	-4.92817	8.30054e-07	0.000214144	VIT_16s0098g00760	AT1G33060.1	2.1e-63	242.7	1-to-many	AT1G33060.2	AT1G33060.1	NAC 014		"NAC014"	ANAC014,NAC 014	NAC 014	NAC 014 (NAC014)%3B FUNCTIONS IN: sequence-specific DNA binding transcription factor activity%3B INVOLVED IN: multicellular organismal development%2C regulation of transcription%3B LOCATED IN: cellular_component unknown%3B EXPRESSED IN: 14 plant structures%3B EXPRESSED DURING: 8 growth stages%3B CONTAINS InterPro DOMAIN/s: No apical meristem (NAM) protein (InterPro:IPR003441)%3B BEST Arabidopsis …	*****	PMID:11118137,gene:3436056,UniProt:F4HPG6		'15.7.17'	'RNA biosynthesis.transcriptional activation.NAC transcription factor'	'RNA biosynthesis.transcriptional activation.NAC transcription factor (original description: none)'
Vitvi16g01328	109.018	-4.26902	0.672491	-6.34808	2.18023e-10	3.14985e-07	VIT_16s0098g00800	AT4G23160.2	3.9e-20	100.1	1-to-many	AT4G23160.3	AT4G23160.2	cysteine-rich RECEPTOR-like kinase		"CRK8"		cysteine-rich RLK (RECEPTOR-like protein kinase) 8					'35.1'	'not assigned.annotated'	'Retrovirus-related Pol polyprotein from transposon TNT 1-94 OS=Nicotiana tabacum (sp|p10978|polx_tobac : 138.0)'
Vitvi16g01442	223.281	-2.92372	0.532946	-5.48595	4.11253e-08	2.17372e-05		AT4G17490.1	2.3e-33	141	1-to-1		AT4G17490.1	ethylene responsive element binding factor 6	Encodes a member of the ERF (ethylene response factor) subfamily B-3 of ERF/AP2 transcription factor family (ATERF-6). The protein contains one AP2 domain. There are 18 members in this subfamily including ATERF-1%2C ATERF-2%2C AND ATERF-5. It is involved in the response to reactive oxygen species and light stress.	"ERF6"	ATERF6,ethylene responsive element binding factor 6,ERF-6-6	ethylene responsive element binding factor 6	ethylene responsive element binding factor 6 (ERF6)%3B CONTAINS InterPro DOMAIN/s: DNA-binding%2C integrase-type (InterPro:IPR016177)%2C Pathogenesis-related transcriptional factor/ERF%2C DNA-binding (InterPro:IPR001471)%3B BEST Arabidopsis thaliana protein match is: ethylene responsive element binding factor 5 (TAIR:AT5G47230.1)%3B Has 30201 Blast hits to 17322 proteins in 780 species: Archae - …	*****	PMID:9687012,PMID:11118137,PMID:16280546,PMID:16407444,PMID:17722694,gene:2129105,UniProt:Q8VZ91		'15.7.7.1'	'RNA biosynthesis.transcriptional activation.AP2/ERF superfamily.ERF-type transcription factor'	'RNA biosynthesis.transcriptional activation.AP2/ERF superfamily.ERF-type transcription factor (original description: none)'
Vitvi16g01923	6885.91	-1.84716	0.375996	-4.91272	8.98209e-07	0.000223737	VIT_16s0050g01190	AT1G01490.1	9.2e-13	73.2	1-to-many	AT1G01490.2,AT1G01490.4	AT1G01490.1	Heavy metal transport/detoxification superfamily protein					Heavy metal transport/detoxification superfamily protein %3B FUNCTIONS IN: metal ion binding%3B INVOLVED IN: metal ion transport%3B LOCATED IN: cellular_component unknown%3B EXPRESSED IN: 22 plant structures%3B EXPRESSED DURING: 14 growth stages%3B CONTAINS InterPro DOMAIN/s: Heavy metal transport/detoxification protein (InterPro:IPR006121)%3B BEST Arabidopsis thaliana protein match is: Heavy met…	****	gene:2025420,UniProt:O03982		'35.2'	'not assigned.not annotated'	' no hits & (original description: none)'
Vitvi17g00131	99.4348	-1.82376	0.405942	-4.49265	7.03436e-06	0.0010231	VIT_17s0000g01630	AT5G42380.1	1.5e-23	107.5	1-to-1		AT5G42380.1	calmodulin like 37		"CML37"	AtCML37	calmodulin like 37	calmodulin like 37 (CML37)%3B FUNCTIONS IN: calcium ion binding%3B INVOLVED IN: response to ozone%3B LOCATED IN: chloroplast%3B EXPRESSED IN: 12 plant structures%3B EXPRESSED DURING: 8 growth stages%3B CONTAINS InterPro DOMAIN/s: EF-Hand 1%2C calcium-binding site (InterPro:IPR018247)%2C EF-HAND 2 (InterPro:IPR018249)%2C EF-hand-like domain (InterPro:IPR011992)%2C Calcium-binding EF-hand (InterPro…	*****	PMID:16023399,PMID:17579812,gene:2162325,UniProt:Q9FIH9		'35.1'	'not assigned.annotated'	'Putative calcium-binding protein CML19 OS=Oryza sativa subsp. japonica (sp|q8ryj8|cml19_orysj : 115.0)'
Vitvi17g00173	286.125	-1.76096	0.446389	-3.9449	7.98322e-05	0.00500013	VIT_17s0000g02050	AT2G01670.1	5.5e-21	100.9	1-to-1		AT2G01670.1	nudix hydrolase homolog 17		"NUDT17"	atnudt17,nudix hydrolase homolog 17	nudix hydrolase homolog 17	nudix hydrolase homolog 17 (NUDT17)%3B FUNCTIONS IN: hydrolase activity%3B INVOLVED IN: biological_process unknown%3B EXPRESSED IN: 23 plant structures%3B EXPRESSED DURING: 15 growth stages%3B CONTAINS InterPro DOMAIN/s: NUDIX hydrolase domain-like (InterPro:IPR015797)%2C NUDIX hydrolase domain (InterPro:IPR000086)%3B BEST Arabidopsis thaliana protein match is: nudix hydrolase homolog 18 (TAIR:AT…	****	gene:2065439,UniProt:Q9ZU95		'35.1'	'not assigned.annotated'	'Nudix hydrolase 17, mitochondrial OS=Arabidopsis thaliana (sp|q9zu95|nud17_arath : 95.9)'
Vitvi17g00290	273.895	-3.64354	0.868194	-4.19669	2.7085e-05	0.00246123		AT1G18390.2	2.2e-20	97.8	1-to-1		AT1G18390.2	Serine/Threonine kinase family catalytic domain protein			LRK10L1.1,Leaf rust 10 disease-resistance locus receptor- like protein kinase-like 1.1,LRK10L1.2,Leaf rust 10 disease-resistance locus receptor- like protein kinase-like 1.2		Protein kinase superfamily protein%3B FUNCTIONS IN: protein serine/threonine kinase activity%2C protein kinase activity%2C kinase activity%2C ATP binding%3B INVOLVED IN: protein amino acid phosphorylation%3B EXPRESSED IN: 22 plant structures%3B EXPRESSED DURING: 13 growth stages%3B CONTAINS InterPro DOMAIN/s: Protein kinase%2C ATP binding site (InterPro:IPR017441)%2C Protein kinase%2C catalytic d…	**	PMID:25533478,PMID:25510357,gene:5019473908		'35.1'	'not assigned.annotated'	'LEAF RUST 10 DISEASE-RESISTANCE LOCUS RECEPTOR-LIKE PROTEIN KINASE-like 1.2 OS=Arabidopsis thaliana (sp|p0c5e2|lrl12_arath : 97.1)'
Vitvi17g00293	254.212	-2.00301	0.379242	-5.28162	1.28044e-07	5.2906e-05	VIT_17s0000g03390	AT1G73805.1	4.1e-44	178.7	1-to-1		AT1G73805.1	Calmodulin binding protein-like protein	Encodes SAR Deficient 1 (SARD1)%2C a key regulator for ICS1 (Isochorismate Synthase 1) induction and salicylic acid (SA) synthesis.	"SARD1"		SAR Deficient 1	Calmodulin binding protein-like%3B CONTAINS InterPro DOMAIN/s: Calmodulin binding protein-like (InterPro:IPR012416)%3B BEST Arabidopsis thaliana protein match is: Calmodulin-binding protein (TAIR:AT5G57580.1)%3B Has 30201 Blast hits to 17322 proteins in 780 species: Archae - 12%3B Bacteria - 1396%3B Metazoa - 17338%3B Fungi - 3422%3B Plants - 5037%3B Viruses - 0%3B Other Eukaryotes - 2996 (source…	****	gene:3689797,UniProt:Q9C9T2		'35.1'	'not assigned.annotated'	'Protein SAR DEFICIENT 1 OS=Arabidopsis thaliana (sp|q9c9t2|sard1_arath : 181.0)'
Vitvi17g00788	505.426	-2.05522	0.440981	-4.66057	3.1533e-06	0.000592323	VIT_17s0000g08100	AT2G16890.2	1.3e-79	297	1-to-many	AT2G16890.3	AT2G16890.2	UDP-Glycosyltransferase superfamily protein					UDP-Glycosyltransferase superfamily protein%3B FUNCTIONS IN: transferase activity%2C transferring hexosyl groups%2C UDP-glycosyltransferase activity%2C transferase activity%2C transferring glycosyl groups%3B INVOLVED IN: metabolic process%3B LOCATED IN: endomembrane system%3B EXPRESSED IN: 17 plant structures%3B EXPRESSED DURING: 7 growth stages%3B CONTAINS InterPro DOMAIN/s: UDP-glucuronosyl/UDP…	****	gene:1005027844,UniProt:Q9ZVX4		'50.2.4'	'Enzyme classification.EC_2 transferases.EC_2.4 glycosyltransferase'	'UDP-glycosyltransferase 90A1 OS=Arabidopsis thaliana (sp|q9zvx4|u90a1_arath : 283.0) & Enzyme classification.EC_2 transferases.EC_2.4 glycosyltransferase(50.2.4 : 100.1) (original description: none)'
Vitvi17g01380	1163.02	-1.51191	0.357562	-4.22839	2.35371e-05	0.00220383	VIT_17s0000g02930	AT2G29420.1	9.1e-58	222.2	1-to-1		AT2G29420.1	glutathione S-transferase tau 7	Encodes glutathione transferase belonging to the tau class of GSTs. Naming convention according to Wagner et al. (2002). Induced by Salicylic acid. Independent of NPR1 for their induction by salicylic acid.	"GSTU7"	ATGSTU7,glutathione S-transferase tau 7,GST25,GLUTATHIONE S-TRANSFERASE 25	glutathione S-transferase tau 7	glutathione S-transferase tau 7 (GSTU7)%3B CONTAINS InterPro DOMAIN/s: Thioredoxin fold (InterPro:IPR012335)%2C Glutathione S-transferase%2C C-terminal (InterPro:IPR004046)%2C Glutathione S-transferase%2C C-terminal-like (InterPro:IPR010987)%2C Glutathione S-transferase/chloride channel%2C C-terminal (InterPro:IPR017933)%2C Glutathione S-transferase%2C N-terminal (InterPro:IPR004045)%2C Thioredox…	*****	PMID:18334669,gene:2043111,UniProt:Q9ZW24		'18.12.1.4'	'Protein modification.S-glutathionylation and deglutathionylation.glutathione S-transferase activities.class tau'	'Protein modification.S-glutathionylation and deglutathionylation.glutathione S-transferase activities.class tau (original description: none)'
Vitvi17g01515	5256.78	-1.28577	0.263555	-4.87856	1.06861e-06	0.000254483		AT3G48090.1	3.1e-50	198.4	1-to-1		AT3G48090.1	alpha/beta-Hydrolases superfamily protein	Component of R gene-mediated disease resistance in Arabidopsis thaliana with homology to eukaryotic lipases.	"EDS1"	ATEDS1	enhanced disease susceptibility 1	enhanced disease susceptibility 1 (EDS1)%3B CONTAINS InterPro DOMAIN/s: Lipase%2C class 3 (InterPro:IPR002921)%3B BEST Arabidopsis thaliana protein match is: alpha/beta-Hydrolases superfamily protein (TAIR:AT3G48080.1)%3B Has 536 Blast hits to 485 proteins in 45 species: Archae - 0%3B Bacteria - 4%3B Metazoa - 2%3B Fungi - 2%3B Plants - 491%3B Viruses - 0%3B Other Eukaryotes - 37 (source: NCBI BL…	****	PMID:10077677,PMID:18065690,gene:2097854,UniProt:Q9SU72		'26.6.2.2.3'	'External stimuli response.biotic stress.pathogen effector.ETI (effector-triggered immunity) network.EDS1 regulator'	'External stimuli response.biotic stress.pathogen effector.ETI (effector-triggered immunity) network.EDS1 regulator (original description: none)'
Vitvi17g01520	6048.3	-2.17297	0.331961	-6.54586	5.9155e-11	1.08977e-07	VIT_17s0000g07420	AT3G48090.1	6.7e-93	340.1	1-to-1		AT3G48090.1	alpha/beta-Hydrolases superfamily protein	Component of R gene-mediated disease resistance in Arabidopsis thaliana with homology to eukaryotic lipases.	"EDS1"	ATEDS1	enhanced disease susceptibility 1	enhanced disease susceptibility 1 (EDS1)%3B CONTAINS InterPro DOMAIN/s: Lipase%2C class 3 (InterPro:IPR002921)%3B BEST Arabidopsis thaliana protein match is: alpha/beta-Hydrolases superfamily protein (TAIR:AT3G48080.1)%3B Has 536 Blast hits to 485 proteins in 45 species: Archae - 0%3B Bacteria - 4%3B Metazoa - 2%3B Fungi - 2%3B Plants - 491%3B Viruses - 0%3B Other Eukaryotes - 37 (source: NCBI BL…	****	PMID:10077677,PMID:18065690,gene:2097854,UniProt:Q9SU72		'26.6.2.2.3'	'External stimuli response.biotic stress.pathogen effector.ETI (effector-triggered immunity) network.EDS1 regulator'	'External stimuli response.biotic stress.pathogen effector.ETI (effector-triggered immunity) network.EDS1 regulator (original description: none)'
Vitvi17g01577	656.335	1.75757	0.413141	4.25416	2.09832e-05	0.00204832		AT3G48270.1	3.6e-61	234.2	1-to-1		AT3G48270.1	cytochrome P450%2C family 71%2C subfamily A%2C polypeptide 26	putative cytochrome P450	"CYP71A26"		cytochrome P450%2C family 71%2C subfamily A%2C polypeptide 26	cytochrome P450%2C family 71%2C subfamily A%2C polypeptide 26 (CYP71A26)%3B FUNCTIONS IN: electron carrier activity%2C monooxygenase activity%2C iron ion binding%2C oxygen binding%2C heme binding%3B INVOLVED IN: oxidation reduction%3B CONTAINS InterPro DOMAIN/s: Cytochrome P450 (InterPro:IPR001128)%2C Cytochrome P450%2C conserved site (InterPro:IPR017972)%2C Cytochrome P450%2C E-class%2C group I …	****	gene:504953486,UniProt:Q9STK7		'50.1.13'	'Enzyme classification.EC_1 oxidoreductases.EC_1.14 oxidoreductase acting on paired donor with incorporation or reduction of molecular oxygen'	'Cytochrome P450 71A9 OS=Glycine max (sp|o81970|c71a9_soybn : 286.0) & Enzyme classification.EC_1 oxidoreductases.EC_1.14 oxidoreductase acting on paired donor with incorporation or reduction of molecular oxygen(50.1.13 : 243.4) (original description: none)'
Vitvi18g00014	164.633	2.25164	0.486791	4.62547	3.73758e-06	0.000647977	VIT_18s0122g00240	AT2G33580.1	2.7e-156	550.8	1-to-1		AT2G33580.1	Protein kinase superfamily protein	Encodes a LysM-containing receptor-like kinase. LYK5 is a major chitin receptor and forms a chitin-induced complex with related kinase CERK1.	"LYK5"	AtLYK5	LysM-containing receptor-like kinase 5	Protein kinase superfamily protein%3B FUNCTIONS IN: kinase activity%3B INVOLVED IN: protein amino acid phosphorylation%2C cell wall macromolecule catabolic process%3B LOCATED IN: plasma membrane%3B EXPRESSED IN: 21 plant structures%3B EXPRESSED DURING: 13 growth stages%3B CONTAINS InterPro DOMAIN/s: Peptidoglycan-binding lysin domain (InterPro:IPR018392)%2C Protein kinase%2C catalytic domain (Int…	*****	PMID:17317660,gene:2050986,UniProt:O22808		'18.8.1.21'	'Protein modification.phosphorylation.TKL kinase superfamily.LysM kinase'	'Protein modification.phosphorylation.TKL kinase superfamily.LysM kinase (original description: none)'
Vitvi18g00425	1353.49	-3.35555	0.81938	-4.09523	4.21752e-05	0.00336021	VIT_18s0001g06030	AT5G64260.1	3.6e-108	389.8	1-to-1		AT5G64260.1	EXORDIUM like 2		"EXL2"		EXORDIUM like 2	EXORDIUM like 2 (EXL2)%3B FUNCTIONS IN: molecular_function unknown%3B INVOLVED IN: biological_process unknown%3B LOCATED IN: cell wall%2C plant-type cell wall%3B EXPRESSED IN: 23 plant structures%3B EXPRESSED DURING: 13 growth stages%3B CONTAINS InterPro DOMAIN/s: Phosphate-induced protein 1 (InterPro:IPR006766)%3B BEST Arabidopsis thaliana protein match is: EXORDIUM like 4 (TAIR:AT5G09440.1)%3B …	*****	PMID:16287169,PMID:19216774,gene:2173427,UniProt:Q9FE06		'35.1'	'not assigned.annotated'	'Protein EXORDIUM-like 2 OS=Arabidopsis thaliana (sp|q9fe06|exol2_arath : 389.0)'
Vitvi18g00430	598.49	1.99809	0.344994	5.79168	6.96839e-09	4.87136e-06	VIT_18s0001g06120	AT1G22400.1	3.9e-119	426.8	1-to-1		AT1G22400.1	UDP-Glycosyltransferase superfamily protein		"UGT85A1"			UGT85A1%3B FUNCTIONS IN: in 6 functions%3B INVOLVED IN: metabolic process%3B LOCATED IN: cellular_component unknown%3B EXPRESSED IN: 22 plant structures%3B EXPRESSED DURING: 10 growth stages%3B CONTAINS InterPro DOMAIN/s: UDP-glucuronosyl/UDP-glucosyltransferase (InterPro:IPR002213)%3B BEST Arabidopsis thaliana protein match is: UDP-glucosyl transferase 85A3 (TAIR:AT1G22380.1)%3B Has 7940 Blast h…	****	PMID:15342621,gene:2009556,UniProt:Q9SK82		'50.2.4'	'Enzyme classification.EC_2 transferases.EC_2.4 glycosyltransferase'	'7-deoxyloganetin glucosyltransferase OS=Catharanthus roseus (sp|f8wls6|ugt6_catro : 432.0) & Enzyme classification.EC_2 transferases.EC_2.4 glycosyltransferase(50.2.4 : 206.6) (original description: none)'
Vitvi18g00433	5840.55	-3.61623	0.803409	-4.5011	6.76022e-06	0.00098987	VIT_18s0001g06180	AT5G64260.1	1e-108	393.3	1-to-1		AT5G64260.1	EXORDIUM like 2		"EXL2"		EXORDIUM like 2	EXORDIUM like 2 (EXL2)%3B FUNCTIONS IN: molecular_function unknown%3B INVOLVED IN: biological_process unknown%3B LOCATED IN: cell wall%2C plant-type cell wall%3B EXPRESSED IN: 23 plant structures%3B EXPRESSED DURING: 13 growth stages%3B CONTAINS InterPro DOMAIN/s: Phosphate-induced protein 1 (InterPro:IPR006766)%3B BEST Arabidopsis thaliana protein match is: EXORDIUM like 4 (TAIR:AT5G09440.1)%3B …	*****	PMID:16287169,PMID:19216774,gene:2173427,UniProt:Q9FE06		'35.1'	'not assigned.annotated'	'Protein EXORDIUM-like 2 OS=Arabidopsis thaliana (sp|q9fe06|exol2_arath : 395.0)'
Vitvi18g00463	1491.63	-1.4049	0.313682	-4.47872	7.50909e-06	0.00105669	VIT_18s0001g06650	AT1G22490.1	7.8e-45	180.3	1-to-1		AT1G22490.1	basic helix-loop-helix (bHLH) DNA-binding superfamily protein			bHLH094,bHLH94		basic helix-loop-helix (bHLH) DNA-binding superfamily protein%3B FUNCTIONS IN: DNA binding%2C sequence-specific DNA binding transcription factor activity%3B INVOLVED IN: regulation of transcription%3B LOCATED IN: nucleus%3B EXPRESSED IN: 17 plant structures%3B EXPRESSED DURING: 8 growth stages%3B CONTAINS InterPro DOMAIN/s: Helix-loop-helix DNA-binding domain (InterPro:IPR001092)%2C Helix-loop-he…	****	PMID:11118137,PMID:12679534,gene:2009536,UniProt:Q9SK91		'15.7.33'	'RNA biosynthesis.transcriptional activation.bHLH transcription factor'	'RNA biosynthesis.transcriptional activation.bHLH transcription factor (original description: none)'
Vitvi18g00685	1464.04	-1.10087	0.22287	-4.93949	7.83276e-07	0.000209815	VIT_18s0001g09380	AT1G27700.1	3.8e-39	162.5	1-to-1		AT1G27700.1	Syntaxin/t-SNARE family protein					Syntaxin/t-SNARE family protein%3B INVOLVED IN: Golgi vesicle transport%2C vesicle-mediated transport%3B LOCATED IN: nucleus%3B EXPRESSED IN: 24 plant structures%3B EXPRESSED DURING: 15 growth stages%3B CONTAINS InterPro DOMAIN/s: t-SNARE (InterPro:IPR010989)%2C Syntaxin 6%2C N-terminal (InterPro:IPR015260)%3B BEST Arabidopsis thaliana protein match is: Syntaxin/t-SNARE family protein (TAIR:AT4G3…	****	PMID:14617066,gene:2199195,UniProt:Q940U5		'35.2'	'not assigned.not annotated'	' no hits & (original description: none)'
Vitvi18g01063	681.572	-3.09799	0.719415	-4.30626	1.66039e-05	0.00179796	VIT_18s0001g13670	AT1G75620.1	2.8e-202	703	1-to-1		AT1G75620.1	glyoxal oxidase-related protein					glyoxal oxidase-related protein%3B FUNCTIONS IN: molecular_function unknown%3B INVOLVED IN: biological_process unknown%3B LOCATED IN: endomembrane system%3B EXPRESSED IN: root%2C flower%3B EXPRESSED DURING: 4 anthesis%3B CONTAINS InterPro DOMAIN/s: Galactose oxidase/kelch%2C beta-propeller (InterPro:IPR011043)%2C Galactose oxidase%2C beta-propeller (InterPro:IPR015916)%2C Immunoglobulin E-set (In…	*****	gene:2005663,UniProt:Q9LR03		'35.1'	'not assigned.annotated'	'Aldehyde oxidase GLOX1 OS=Arabidopsis thaliana (sp|q9fyg4|glox1_arath : 467.0)'
Vitvi18g01091	594.536	-1.45593	0.356087	-4.08869	4.33822e-05	0.00339801	VIT_18s0001g13960	AT1G75590.1	5e-54	209.9	1-to-1		AT1G75590.1	SAUR-like auxin-responsive protein family			SAUR52,SMALL AUXIN UPREGULATED RNA 52		SAUR-like auxin-responsive protein family %3B CONTAINS InterPro DOMAIN/s: Auxin responsive SAUR protein (InterPro:IPR003676)%3B BEST Arabidopsis thaliana protein match is: SAUR-like auxin-responsive protein family (TAIR:AT5G10990.1)%3B Has 1416 Blast hits to 1399 proteins in 25 species: Archae - 0%3B Bacteria - 0%3B Metazoa - 0%3B Fungi - 0%3B Plants - 1415%3B Viruses - 0%3B Other Eukaryotes - 1 …	*****	gene:2005693,UniProt:F4HZ54		'35.2'	'not assigned.not annotated'	' no hits & (original description: none)'
Vitvi18g01210	2494.53	-1.22891	0.320173	-3.83827	0.000123902	0.00697855	VIT_18s0001g15270	AT1G21450.1	4.3e-174	609.4	1-to-1		AT1G21450.1	SCARECROW-like 1	Encodes a scarecrow-like protein (SCL1). Member of GRAS gene family.	"SCL1"		SCARECROW-like 1	SCARECROW-like 1 (SCL1)%3B FUNCTIONS IN: sequence-specific DNA binding transcription factor activity%3B INVOLVED IN: regulation of transcription%3B EXPRESSED IN: 22 plant structures%3B EXPRESSED DURING: 14 growth stages%3B CONTAINS InterPro DOMAIN/s: Transcription factor GRAS (InterPro:IPR005202)%3B BEST Arabidopsis thaliana protein match is: GRAS family transcription factor (TAIR:AT5G48150.2)%3B…	****	PMID:11118137,gene:2026981,UniProt:Q9SDQ3	"VviPAT8"	'15.7.12'	'RNA biosynthesis.transcriptional activation.GRAS transcription factor'	'RNA biosynthesis.transcriptional activation.GRAS transcription factor (original description: none)'
Vitvi18g01585	208.779	-3.90113	0.922938	-4.22686	2.36975e-05	0.00220407	VIT_18s0001g00930	AT5G09360.1	6.7e-103	373.6	1-to-many	AT5G48100.1	AT5G09360.1	laccase 14	putative laccase%2C a member of laccase family of genes (17 members in Arabidopsis).	"LAC14"		laccase 14	laccase 14 (LAC14)%3B FUNCTIONS IN: laccase activity%3B INVOLVED IN: oxidation reduction%2C lignin catabolic process%3B LOCATED IN: endomembrane system%2C apoplast%3B EXPRESSED IN: central cell%2C fruit%3B CONTAINS InterPro DOMAIN/s: Multicopper oxidase%2C type 3 (InterPro:IPR011707)%2C Laccase (InterPro:IPR017761)%2C Multicopper oxidase%2C type 2 (InterPro:IPR011706)%2C Cupredoxin (InterPro:IPR0…	*****	PMID:9914531,gene:2184801,UniProt:Q9FY79		'50.1.10'	'Enzyme classification.EC_1 oxidoreductases.EC_1.10 oxidoreductase acting on diphenol or related substance as donor'	'Laccase-14 OS=Arabidopsis thaliana (sp|q9fy79|lac14_arath : 358.0) & Enzyme classification.EC_1 oxidoreductases.EC_1.10 oxidoreductase acting on diphenol or related substance as donor(50.1.10 : 143.8) (original description: none)'
Vitvi18g01610	914.652	-1.05038	0.265188	-3.96089	7.46719e-05	0.00484496	VIT_18s0072g00170	AT5G42440.1	2.6e-104	377.9	1-to-1		AT5G42440.1	Protein kinase superfamily protein					Protein kinase superfamily protein%3B FUNCTIONS IN: protein serine/threonine kinase activity%2C protein kinase activity%2C kinase activity%2C ATP binding%3B INVOLVED IN: protein amino acid phosphorylation%3B LOCATED IN: endomembrane system%3B EXPRESSED IN: 17 plant structures%3B EXPRESSED DURING: 10 growth stages%3B CONTAINS InterPro DOMAIN/s: Protein kinase%2C ATP binding site (InterPro:IPR01744…	*****	gene:2162295,UniProt:Q9FIH3		'18.8.1.10.2'	'Protein modification.phosphorylation.TKL kinase superfamily.LRR-X kinase families.LRR-Xb kinase'	'Protein modification.phosphorylation.TKL kinase superfamily.LRR-X kinase families.LRR-Xb kinase (original description: none)'
Vitvi18g01639	2024.59	-1.75279	0.440162	-3.98215	6.82941e-05	0.00459628	TC71118	AT1G18740.1	8.1e-132	469.5	1-to-1		AT1G18740.1	ROH1%2C putative (DUF793)					FUNCTIONS IN: molecular_function unknown%3B INVOLVED IN: biological_process unknown%3B EXPRESSED IN: 23 plant structures%3B EXPRESSED DURING: 13 growth stages%3B CONTAINS InterPro DOMAIN/s: Protein BYPASS related (InterPro:IPR008511)%3B BEST Arabidopsis thaliana protein match is: Protein of unknown function (DUF793) (TAIR:AT1G74450.1)%3B Has 167 Blast hits to 164 proteins in 20 species: Archae - …	*****	gene:2034958,UniProt:Q9M9U5		'35.2'	'not assigned.not annotated'	' no hits & (original description: none)'
Vitvi18g01743	192.266	2.45057	0.606795	4.03855	5.37825e-05	0.00396436	VIT_18s0075g00320	AT4G12020.1	7.4e-12	70.1	1-to-many	AT4G12020.11,AT4G12020.2,AT4G12020.3,AT4G12020.9	AT4G12020.1	protein kinase family protein	Encodes a member of the A1 subgroup of the MEKK (MAPK/ERK kinase kinase) family. MEKK is another name for Mitogen-Activated Protein Kinase Kinase Kinase (MAPKKK or MAP3K). This subgroup has four members: At4g08500 (MEKK1%2C also known as ARAKIN%2C MAP3Kb1%2C MAPKKK8)%2C At4g08480 (MEKK2%2C also known as MAP3Kb4%2C MAPKKK9)%2C At4g08470 (MEKK3%2C also known as MAP3Kb3%2C MAPKKK10) and At4g12020 (M…	"WRKY19"			WRKY19%3B FUNCTIONS IN: protein binding%2C sequence-specific DNA binding transcription factor activity%3B INVOLVED IN: in 7 processes%3B LOCATED IN: chloroplast envelope%3B EXPRESSED IN: 22 plant structures%3B EXPRESSED DURING: 14 growth stages%3B CONTAINS InterPro DOMAIN/s: NB-ARC (InterPro:IPR002182)%2C Leucine-rich repeat (InterPro:IPR001611)%2C Disease resistance protein (InterPro:IPR000767)%…	**	PMID:11118137,PMID:12938931,gene:2118115,UniProt:B3H4T8		'35.1'	'not assigned.annotated'	'Disease resistance-like protein DSC1 OS=Arabidopsis thaliana (sp|q9sz66|dsc1_arath : 166.0)'
Vitvi18g01766	1283.93	-1.235	0.206879	-5.96966	2.37753e-09	1.98167e-06	VIT_18s0075g00520	AT3G57750.1	2.3e-65	249.2	1-to-many	AT3G57750.2	AT3G57750.1	Protein kinase superfamily protein			ZED1,hopZ-ETI-deficient 1		Protein kinase superfamily protein%3B FUNCTIONS IN: protein kinase activity%2C kinase activity%2C ATP binding%3B INVOLVED IN: protein amino acid phosphorylation%3B LOCATED IN: cellular_component unknown%3B EXPRESSED IN: 21 plant structures%3B EXPRESSED DURING: 12 growth stages%3B CONTAINS InterPro DOMAIN/s: Protein kinase%2C catalytic domain (InterPro:IPR000719)%2C Serine/threonine-protein kinase…	*****	gene:2076645,UniProt:Q8LGB6		'50.2.7'	'Enzyme classification.EC_2 transferases.EC_2.7 transferase transferring phosphorus-containing group'	'Non-functional pseudokinase ZED1 OS=Arabidopsis thaliana (sp|q8lgb6|zed1_arath : 247.0) & Enzyme classification.EC_2 transferases.EC_2.7 transferase transferring phosphorus-containing group(50.2.7 : 38.0) (original description: none)'
Vitvi18g01845	26.7209	-3.47891	0.803887	-4.32761	1.50734e-05	0.00169252	VIT_18s0117g00020	AT5G36930.1	7e-68	258.1	1-to-many	AT5G36930.2,AT5G36930.3,AT5G36930.4	AT5G36930.1	Disease resistance protein (TIR-NBS-LRR class) family					Disease resistance protein (TIR-NBS-LRR class) family%3B FUNCTIONS IN: transmembrane receptor activity%2C ATP binding%3B INVOLVED IN: signal transduction%2C defense response%2C apoptosis%2C innate immune response%3B LOCATED IN: intrinsic to membrane%3B EXPRESSED IN: 19 plant structures%3B EXPRESSED DURING: 13 growth stages%3B CONTAINS InterPro DOMAIN/s: NB-ARC (InterPro:IPR002182)%2C Disease resi…	***	gene:2167456,UniProt:F4K5U7		'26.6.2.1'	'External stimuli response.biotic stress.pathogen effector.NLR effector receptor'	'External stimuli response.biotic stress.pathogen effector.NLR effector receptor (original description: none)'
Vitvi18g01846	237.907	-2.27904	0.408316	-5.58154	2.38392e-08	1.47606e-05	GSVIVT00038677001	AT5G36930.1	1.3e-69	265.8	1-to-many	AT5G36930.2,AT5G36930.3,AT5G36930.4	AT5G36930.1	Disease resistance protein (TIR-NBS-LRR class) family					Disease resistance protein (TIR-NBS-LRR class) family%3B FUNCTIONS IN: transmembrane receptor activity%2C ATP binding%3B INVOLVED IN: signal transduction%2C defense response%2C apoptosis%2C innate immune response%3B LOCATED IN: intrinsic to membrane%3B EXPRESSED IN: 19 plant structures%3B EXPRESSED DURING: 13 growth stages%3B CONTAINS InterPro DOMAIN/s: NB-ARC (InterPro:IPR002182)%2C Disease resi…	***	gene:2167456,UniProt:F4K5U7		'26.6.2.1'	'External stimuli response.biotic stress.pathogen effector.NLR effector receptor'	'External stimuli response.biotic stress.pathogen effector.NLR effector receptor (original description: none)'
Vitvi18g01888	80.8197	-1.74063	0.408279	-4.26334	2.01396e-05	0.00202058		AT5G36930.1	2.8e-86	319.7	1-to-many	AT5G36930.2,AT5G36930.3,AT5G36930.4	AT5G36930.1	Disease resistance protein (TIR-NBS-LRR class) family					Disease resistance protein (TIR-NBS-LRR class) family%3B FUNCTIONS IN: transmembrane receptor activity%2C ATP binding%3B INVOLVED IN: signal transduction%2C defense response%2C apoptosis%2C innate immune response%3B LOCATED IN: intrinsic to membrane%3B EXPRESSED IN: 19 plant structures%3B EXPRESSED DURING: 13 growth stages%3B CONTAINS InterPro DOMAIN/s: NB-ARC (InterPro:IPR002182)%2C Disease resi…	***	gene:2167456,UniProt:F4K5U7		'26.6.2.1'	'External stimuli response.biotic stress.pathogen effector.NLR effector receptor'	'External stimuli response.biotic stress.pathogen effector.NLR effector receptor (original description: none)'
Vitvi18g02138	1550.74	-1.9683	0.498212	-3.95072	7.7917e-05	0.00495286	VIT_18s0041g02010	AT1G76680.2	5.1e-110	396.7	1-to-1		AT1G76680.2	12-oxophytodienoate reductase 1	Encodes a member of an alpha/beta barrel fold family of FMN-containing oxidoreductases. One of the closely related 12-oxophytodienoic acid reductases. This enzyme is not expected to participate in jasmonic acid biosynthesis because during in vitro assays%2C it shows very little activity with the naturally occurring OPDA isomer. Shows activity towards 2%2C4%2C6-trinitrotoluene. Expressed predomina…	"OPR1"	ATOPR1,ARABIDOPSIS 12-OXOPHYTODIENOATE REDUCTASE 1	12-oxophytodienoate reductase 1	12-oxophytodienoate reductase 1 (OPR1)%3B FUNCTIONS IN: 12-oxophytodienoate reductase activity%3B INVOLVED IN: in 7 processes%3B LOCATED IN: cellular_component unknown%3B EXPRESSED IN: 11 plant structures%3B EXPRESSED DURING: seedling growth%2C developing seed stage%3B CONTAINS InterPro DOMAIN/s: Aldolase-type TIM barrel (InterPro:IPR013785)%2C NADH:flavin oxidoreductase/NADH oxidase%2C N-termina…	****	PMID:16502469,gene:1006229773,UniProt:F4I403		'50.1.3'	'Enzyme classification.EC_1 oxidoreductases.EC_1.3 oxidoreductase acting on CH-CH group of donor'	'Enzyme classification.EC_1 oxidoreductases.EC_1.3 oxidoreductase acting on CH-CH group of donor(50.1.3 : 463.6) & 12-oxophytodienoate reductase 1 OS=Solanum lycopersicum (sp|q9xg54|opr1_sollc : 391.0) (original description: none)'
Vitvi18g02159	186.48	-2.19503	0.515402	-4.25888	2.05456e-05	0.00203417	VIT_18s0041g02350	AT5G17680.2	1.3e-67	257.3	1-to-1		AT5G17680.2	disease resistance protein (TIR-NBS-LRR class)									'26.6.2.1'	'External stimuli response.biotic stress.pathogen effector.NLR effector receptor'	'External stimuli response.biotic stress.pathogen effector.NLR effector receptor (original description: none)'
Vitvi18g02161	567.395	-2.13191	0.359162	-5.93578	2.92452e-09	2.3473e-06		AT5G46450.1	4e-38	158.3	1-to-many	AT5G46450.2,AT5G46450.3	AT5G46450.1	Disease resistance protein (TIR-NBS-LRR class) family					Disease resistance protein (TIR-NBS-LRR class) family%3B FUNCTIONS IN: transmembrane receptor activity%2C nucleoside-triphosphatase activity%2C nucleotide binding%2C ATP binding%3B INVOLVED IN: signal transduction%2C defense response%2C apoptosis%2C innate immune response%3B LOCATED IN: intrinsic to membrane%3B EXPRESSED IN: 18 plant structures%3B EXPRESSED DURING: 11 growth stages%3B CONTAINS In…	***	gene:2151490,UniProt:Q9FHG0		'26.6.2.1'	'External stimuli response.biotic stress.pathogen effector.NLR effector receptor'	'External stimuli response.biotic stress.pathogen effector.NLR effector receptor (original description: none)'
Vitvi18g02362	26.3639	-2.87143	0.677394	-4.23893	2.24591e-05	0.00215648	VIT_18s0089g00390	AT5G23530.1	6e-104	375.6	1-to-1		AT5G23530.1	carboxyesterase 18		"CXE18"	AtCXE18,carboxyesterase 18	carboxyesterase 18	carboxyesterase 18 (CXE18)%3B CONTAINS InterPro DOMAIN/s: Alpha/beta hydrolase fold-3 (InterPro:IPR013094)%3B BEST Arabidopsis thaliana protein match is: alpha/beta-Hydrolases superfamily protein (TAIR:AT5G27320.1)%3B Has 1807 Blast hits to 1807 proteins in 277 species: Archae - 0%3B Bacteria - 0%3B Metazoa - 736%3B Fungi - 347%3B Plants - 385%3B Viruses - 0%3B Other Eukaryotes - 339 (source: NCB…	*****	gene:2171680,UniProt:Q9LT10		'35.1'	'not assigned.annotated'	'Probable carboxylesterase 18 OS=Arabidopsis thaliana (sp|q9lt10|cxe18_arath : 363.0)'
Vitvi18g02447	64.5397	2.75703	0.700094	3.93808	8.21346e-05	0.00510011	VIT_18s0001g04550	AT5G23960.2	1.9e-47	190.7	1-to-1		AT5G23960.2	terpene synthase 21	Encodes a sesquiterpene synthase involved in generating all of the group A sesquiterpenes found in the Arabidopsis floral volatile blend. Strongly expressed in the stigma.	"TPS21"	ATTPS21	terpene synthase 21	terpene synthase 21 (TPS21)%3B CONTAINS InterPro DOMAIN/s: Terpene synthase%2C metal-binding domain (InterPro:IPR005630)%2C Terpenoid synthase (InterPro:IPR008949)%2C Terpenoid cylases/protein prenyltransferase alpha-alpha toroid (InterPro:IPR008930)%2C Terpene synthase-like (InterPro:IPR001906)%3B BEST Arabidopsis thaliana protein match is: Terpenoid cyclases/Protein prenyltransferases superfami…	****	gene:6530297851,UniProt:Q84UU4-2	"VviTPS08 and VviTPS78"	'9.1.3.1'	'Secondary metabolism.terpenoids.terpenoid synthesis.mono-/sesquiterpene-/diterpene synthase'	'Secondary metabolism.terpenoids.terpenoid synthesis.mono-/sesquiterpene-/diterpene synthase (original description: none)'
Vitvi18g02468	2585.07	-2.65224	0.655615	-4.04542	5.2229e-05	0.00386299	VIT_18s0122g00180	AT5G42380.1	2.2e-40	164.1	1-to-1		AT5G42380.1	calmodulin like 37		"CML37"	AtCML37	calmodulin like 37	calmodulin like 37 (CML37)%3B FUNCTIONS IN: calcium ion binding%3B INVOLVED IN: response to ozone%3B LOCATED IN: chloroplast%3B EXPRESSED IN: 12 plant structures%3B EXPRESSED DURING: 8 growth stages%3B CONTAINS InterPro DOMAIN/s: EF-Hand 1%2C calcium-binding site (InterPro:IPR018247)%2C EF-HAND 2 (InterPro:IPR018249)%2C EF-hand-like domain (InterPro:IPR011992)%2C Calcium-binding EF-hand (InterPro…	*****	PMID:16023399,PMID:17579812,gene:2162325,UniProt:Q9FIH9		'35.1'	'not assigned.annotated'	'Calcium-binding protein CML37 OS=Arabidopsis thaliana (sp|q9fih9|cml37_arath : 121.0)'
Vitvi18g02535	249.996	-1.33899	0.350745	-3.81754	0.000134787	0.00739485	VIT_18s0001g03200	AT1G21900.1	2.2e-25	115.9	1-to-1		AT1G21900.1	emp24/gp25L/p24 family/GOLD family protein	Encodes an ER-localized p24 protein. Interacts with p24beta2 at ER export sites for ER exit and coupled transport to the Golgi apparatus. Once in the Golgi%2C p24delta5 interacts very efficiently with the COPI machinery for retrograde transport back to the ER.	"p24delta5"		p24 subfamily delta 5	emp24/gp25L/p24 family/GOLD family protein%3B FUNCTIONS IN: protein transmembrane transporter activity%3B INVOLVED IN: intracellular protein transport%2C transport%3B LOCATED IN: endomembrane system%2C integral to membrane%2C membrane%3B EXPRESSED IN: 23 plant structures%3B EXPRESSED DURING: 15 growth stages%3B CONTAINS InterPro DOMAIN/s: GOLD (InterPro:IPR009038)%2C emp24/gp25L/p24 (InterPro:IPR…	****	gene:2201097,UniProt:Q8RWM6		'35.1'	'not assigned.annotated'	'Transmembrane emp24 domain-containing protein p24delta5 OS=Arabidopsis thaliana (sp|q8rwm6|p24d5_arath : 108.0)'
Vitvi18g02695	210.583	-3.25077	0.774696	-4.19619	2.71439e-05	0.00246123	VIT_18s0001g10870	AT2G26560.1	3.1e-86	317.8	1-to-1		AT2G26560.1	phospholipase A 2A	Encodes a lipid acyl hydrolase with wide substrate specificity that accumulates upon infection by fungal and bacterial pathogens. Protein is localized in the cytoplasm in healthy leaves%2C and in membranes in infected cells. Plays a role in cell death and differentially affects the accumulation of oxylipins. Contributes to resistance to virus.	"PLA2A"	PLA IIA,PHOSPHOLIPASE A 2A,PLAII alpha,PLP2,PATATIN-LIKE PROTEIN 2,PLP2,PHOSPHOLIPASE A 2A	phospholipase A 2A	phospholipase A 2A (PLA2A)%3B FUNCTIONS IN: lipase activity%2C nutrient reservoir activity%3B INVOLVED IN: in 6 processes%3B LOCATED IN: membrane%2C cytoplasm%3B EXPRESSED IN: 11 plant structures%3B EXPRESSED DURING: 8 growth stages%3B CONTAINS InterPro DOMAIN/s: Acyl transferase/acyl hydrolase/lysophospholipase (InterPro:IPR016035)%2C Patatin (InterPro:IPR002641)%3B BEST Arabidopsis thaliana pro…	****	PMID:17075075,PMID:18467450,gene:2066285,UniProt:O48723		'5.7.2.2.3'	'Lipid metabolism.lipid degradation.phospholipase activities.phospholipase A2 activities.pPLA2-II-type phospholipase A2'	'Lipid metabolism.lipid degradation.phospholipase activities.phospholipase A2 activities.pPLA2-II-type phospholipase A2 (original description: none)'
Vitvi18g02733	575.477	-1.85111	0.395835	-4.67646	2.91876e-06	0.000560367	VIT_18s0001g12050	AT1G47750.1	1.7e-93	341.3	1-to-1		AT1G47750.1	peroxin 11A	member of the peroxin11 (PEX11) gene family%2C integral to peroxisome membrane%2C controls peroxisome proliferation.	"PEX11A"		peroxin 11A	peroxin 11A (PEX11A)%3B CONTAINS InterPro DOMAIN/s: Peroxisomal biogenesis factor 11 (InterPro:IPR008733)%3B BEST Arabidopsis thaliana protein match is: peroxin 11B (TAIR:AT3G47430.1)%3B Has 271 Blast hits to 271 proteins in 59 species: Archae - 0%3B Bacteria - 0%3B Metazoa - 49%3B Fungi - 15%3B Plants - 188%3B Viruses - 0%3B Other Eukaryotes - 19 (source: NCBI BLink).	*****	PMID:16636080,PMID:17478547,PMID:18539750,gene:2202429,UniProt:Q9FZF1		'35.1'	'not assigned.annotated'	'Peroxisomal membrane protein 11A OS=Arabidopsis thaliana (sp|q9fzf1|px11a_arath : 316.0)'
Vitvi18g02739	487.698	1.20257	0.294828	4.07889	4.52509e-05	0.00351481	VIT_18s0001g12180	AT1G75130.1	9.2e-47	186	1-to-1		AT1G75130.1	cytochrome P450%2C family 721%2C subfamily A%2C polypeptide 1	member of CYP721A	"CYP721A1"		cytochrome P450%2C family 721%2C subfamily A%2C polypeptide 1	cytochrome P450%2C family 721%2C subfamily A%2C polypeptide 1 (CYP721A1)%3B FUNCTIONS IN: electron carrier activity%2C monooxygenase activity%2C iron ion binding%2C oxygen binding%2C heme binding%3B INVOLVED IN: oxidation reduction%3B LOCATED IN: endomembrane system%3B EXPRESSED IN: 12 plant structures%3B EXPRESSED DURING: 8 growth stages%3B CONTAINS InterPro DOMAIN/s: Cytochrome P450 (InterPro:I…	*****	gene:3434798,UniProt:Q9FRK4		'50.1.13'	'Enzyme classification.EC_1 oxidoreductases.EC_1.14 oxidoreductase acting on paired donor with incorporation or reduction of molecular oxygen'	'Cytochrome P450 734A1 OS=Arabidopsis thaliana (sp|o48786|c734a_arath : 157.0) & Enzyme classification.EC_1 oxidoreductases.EC_1.14 oxidoreductase acting on paired donor with incorporation or reduction of molecular oxygen(50.1.13 : 57.0) (original description: none)'
Vitvi18g02740	450.271	1.0623	0.247901	4.28517	1.82604e-05	0.00190583	VIT_18s0001g12190	AT1G75130.1	1.6e-50	198.4	1-to-1		AT1G75130.1	cytochrome P450%2C family 721%2C subfamily A%2C polypeptide 1	member of CYP721A	"CYP721A1"		cytochrome P450%2C family 721%2C subfamily A%2C polypeptide 1	cytochrome P450%2C family 721%2C subfamily A%2C polypeptide 1 (CYP721A1)%3B FUNCTIONS IN: electron carrier activity%2C monooxygenase activity%2C iron ion binding%2C oxygen binding%2C heme binding%3B INVOLVED IN: oxidation reduction%3B LOCATED IN: endomembrane system%3B EXPRESSED IN: 12 plant structures%3B EXPRESSED DURING: 8 growth stages%3B CONTAINS InterPro DOMAIN/s: Cytochrome P450 (InterPro:I…	*****	gene:3434798,UniProt:Q9FRK4		'35.1'	'not assigned.annotated'	'Cytochrome P450 734A1 OS=Arabidopsis thaliana (sp|o48786|c734a_arath : 135.0)'
Vitvi18g02823	888.968	-2.69605	0.525863	-5.12691	2.9454e-07	0.000101317	VIT_18s0001g15120	AT1G31130.1	4.8e-40	163.3	1-to-1		AT1G31130.1	polyadenylate-binding protein 1-B-binding protein					unknown protein%3B FUNCTIONS IN: molecular_function unknown%3B INVOLVED IN: biological_process unknown%3B LOCATED IN: cellular_component unknown%3B EXPRESSED IN: 23 plant structures%3B EXPRESSED DURING: 13 growth stages%3B BEST Arabidopsis thaliana protein match is: unknown protein (TAIR:AT4G19950.1)%3B Has 246 Blast hits to 244 proteins in 29 species: Archae - 2%3B Bacteria - 16%3B Metazoa - 0%3…	***	gene:2029528,UniProt:Q9SA06		'35.2'	'not assigned.not annotated'	' no hits & (original description: none)'
Vitvi18g02824	1212.21	-2.57086	0.642294	-4.00262	6.26446e-05	0.00437926	VIT_18s0001g15130	AT1G31130.1	3.2e-36	151	1-to-1		AT1G31130.1	polyadenylate-binding protein 1-B-binding protein					unknown protein%3B FUNCTIONS IN: molecular_function unknown%3B INVOLVED IN: biological_process unknown%3B LOCATED IN: cellular_component unknown%3B EXPRESSED IN: 23 plant structures%3B EXPRESSED DURING: 13 growth stages%3B BEST Arabidopsis thaliana protein match is: unknown protein (TAIR:AT4G19950.1)%3B Has 246 Blast hits to 244 proteins in 29 species: Archae - 2%3B Bacteria - 16%3B Metazoa - 0%3…	***	gene:2029528,UniProt:Q9SA06		'35.2'	'not assigned.not annotated'	' no hits & (original description: none)'
Vitvi18g02896	776.735	-5.47268	0.772507	-7.08431	1.3974e-12	3.78539e-09	VIT_18s0001g00310	AT5G09360.1	2.3e-87	322	1-to-1		AT5G09360.1	laccase 14	putative laccase%2C a member of laccase family of genes (17 members in Arabidopsis).	"LAC14"		laccase 14	laccase 14 (LAC14)%3B FUNCTIONS IN: laccase activity%3B INVOLVED IN: oxidation reduction%2C lignin catabolic process%3B LOCATED IN: endomembrane system%2C apoplast%3B EXPRESSED IN: central cell%2C fruit%3B CONTAINS InterPro DOMAIN/s: Multicopper oxidase%2C type 3 (InterPro:IPR011707)%2C Laccase (InterPro:IPR017761)%2C Multicopper oxidase%2C type 2 (InterPro:IPR011706)%2C Cupredoxin (InterPro:IPR0…	*****	PMID:9914531,gene:2184801,UniProt:Q9FY79		'50.1.10'	'Enzyme classification.EC_1 oxidoreductases.EC_1.10 oxidoreductase acting on diphenol or related substance as donor'	'Laccase-14 OS=Arabidopsis thaliana (sp|q9fy79|lac14_arath : 320.0) & Enzyme classification.EC_1 oxidoreductases.EC_1.10 oxidoreductase acting on diphenol or related substance as donor(50.1.10 : 131.3) (original description: none)'
Vitvi18g03087	141.72	1.30556	0.335346	3.89317	9.89433e-05	0.00585847	VIT_18s0041g00070																'35.2'	'not assigned.not annotated'	' no hits & (original description: none)'
Vitvi18g03169	39.432	-2.5183	0.632369	-3.98233	6.82442e-05	0.00459628	VIT_18s0041g02210	AT5G36930.1	4.8e-35	147.9	1-to-many	AT5G36930.2,AT5G36930.3,AT5G36930.4	AT5G36930.1	Disease resistance protein (TIR-NBS-LRR class) family					Disease resistance protein (TIR-NBS-LRR class) family%3B FUNCTIONS IN: transmembrane receptor activity%2C ATP binding%3B INVOLVED IN: signal transduction%2C defense response%2C apoptosis%2C innate immune response%3B LOCATED IN: intrinsic to membrane%3B EXPRESSED IN: 19 plant structures%3B EXPRESSED DURING: 13 growth stages%3B CONTAINS InterPro DOMAIN/s: NB-ARC (InterPro:IPR002182)%2C Disease resi…	***	gene:2167456,UniProt:F4K5U7		'26.6.2.1'	'External stimuli response.biotic stress.pathogen effector.NLR effector receptor'	'External stimuli response.biotic stress.pathogen effector.NLR effector receptor (original description: none)'
Vitvi18g03182	667.817	-1.08765	0.227588	-4.77901	1.76158e-06	0.000370633	VIT_18s0001g06700	AT5G36930.1	2.7e-122	438.7	1-to-many	AT5G36930.2,AT5G36930.3,AT5G36930.4	AT5G36930.1	Disease resistance protein (TIR-NBS-LRR class) family					Disease resistance protein (TIR-NBS-LRR class) family%3B FUNCTIONS IN: transmembrane receptor activity%2C ATP binding%3B INVOLVED IN: signal transduction%2C defense response%2C apoptosis%2C innate immune response%3B LOCATED IN: intrinsic to membrane%3B EXPRESSED IN: 19 plant structures%3B EXPRESSED DURING: 13 growth stages%3B CONTAINS InterPro DOMAIN/s: NB-ARC (InterPro:IPR002182)%2C Disease resi…	***	gene:2167456,UniProt:F4K5U7		'26.6.2.1'	'External stimuli response.biotic stress.pathogen effector.NLR effector receptor'	'External stimuli response.biotic stress.pathogen effector.NLR effector receptor (original description: none)'
Vitvi18g03341	894.494	-3.67083	0.742338	-4.94495	7.61615e-07	0.000208924	VIT_00s0444g00010	AT5G09360.1	1.7e-126	453.8	1-to-1		AT5G09360.1	laccase 14	putative laccase%2C a member of laccase family of genes (17 members in Arabidopsis).	"LAC14"		laccase 14	laccase 14 (LAC14)%3B FUNCTIONS IN: laccase activity%3B INVOLVED IN: oxidation reduction%2C lignin catabolic process%3B LOCATED IN: endomembrane system%2C apoplast%3B EXPRESSED IN: central cell%2C fruit%3B CONTAINS InterPro DOMAIN/s: Multicopper oxidase%2C type 3 (InterPro:IPR011707)%2C Laccase (InterPro:IPR017761)%2C Multicopper oxidase%2C type 2 (InterPro:IPR011706)%2C Cupredoxin (InterPro:IPR0…	*****	PMID:9914531,gene:2184801,UniProt:Q9FY79		'50.1.10'	'Enzyme classification.EC_1 oxidoreductases.EC_1.10 oxidoreductase acting on diphenol or related substance as donor'	'Laccase-14 OS=Arabidopsis thaliana (sp|q9fy79|lac14_arath : 341.0) & Enzyme classification.EC_1 oxidoreductases.EC_1.10 oxidoreductase acting on diphenol or related substance as donor(50.1.10 : 205.1) (original description: none)'
Vitvi18g03345	884.299	-3.96576	0.813845	-4.87287	1.0999e-06	0.000259087	VIT_00s0731g00010	AT5G09360.1	1.1e-89	329.7	1-to-1		AT5G09360.1	laccase 14	putative laccase%2C a member of laccase family of genes (17 members in Arabidopsis).	"LAC14"		laccase 14	laccase 14 (LAC14)%3B FUNCTIONS IN: laccase activity%3B INVOLVED IN: oxidation reduction%2C lignin catabolic process%3B LOCATED IN: endomembrane system%2C apoplast%3B EXPRESSED IN: central cell%2C fruit%3B CONTAINS InterPro DOMAIN/s: Multicopper oxidase%2C type 3 (InterPro:IPR011707)%2C Laccase (InterPro:IPR017761)%2C Multicopper oxidase%2C type 2 (InterPro:IPR011706)%2C Cupredoxin (InterPro:IPR0…	*****	PMID:9914531,gene:2184801,UniProt:Q9FY79		'50.1.10'	'Enzyme classification.EC_1 oxidoreductases.EC_1.10 oxidoreductase acting on diphenol or related substance as donor'	'Laccase-14 OS=Arabidopsis thaliana (sp|q9fy79|lac14_arath : 313.0) & Enzyme classification.EC_1 oxidoreductases.EC_1.10 oxidoreductase acting on diphenol or related substance as donor(50.1.10 : 133.4) (original description: none)'
Vitvi18g03351	23.7414	-4.59385	0.939303	-4.8907	1.00479e-06	0.00024466	VIT_00s0481g00020	AT5G09360.1	1.3e-63	242.7	1-to-1		AT5G09360.1	laccase 14	putative laccase%2C a member of laccase family of genes (17 members in Arabidopsis).	"LAC14"		laccase 14	laccase 14 (LAC14)%3B FUNCTIONS IN: laccase activity%3B INVOLVED IN: oxidation reduction%2C lignin catabolic process%3B LOCATED IN: endomembrane system%2C apoplast%3B EXPRESSED IN: central cell%2C fruit%3B CONTAINS InterPro DOMAIN/s: Multicopper oxidase%2C type 3 (InterPro:IPR011707)%2C Laccase (InterPro:IPR017761)%2C Multicopper oxidase%2C type 2 (InterPro:IPR011706)%2C Cupredoxin (InterPro:IPR0…	*****	PMID:9914531,gene:2184801,UniProt:Q9FY79		'50.1.10'	'Enzyme classification.EC_1 oxidoreductases.EC_1.10 oxidoreductase acting on diphenol or related substance as donor'	'Enzyme classification.EC_1 oxidoreductases.EC_1.10 oxidoreductase acting on diphenol or related substance as donor(50.1.10 : 162.7) & Laccase-21 OS=Oryza sativa subsp. japonica (sp|q2qz80|lac21_orysj : 162.0) (original description: none)'
Vitvi18g03380	125.434	2.12949	0.502151	4.24073	2.22791e-05	0.0021554	VIT_00s0238g00070	AT5G17680.2	7.6e-68	258.1	1-to-1		AT5G17680.2	disease resistance protein (TIR-NBS-LRR class)									'26.6.2.1'	'External stimuli response.biotic stress.pathogen effector.NLR effector receptor'	'External stimuli response.biotic stress.pathogen effector.NLR effector receptor (original description: none)'
Vitvi18g03399	193.518	-4.45838	0.904462	-4.92932	8.25166e-07	0.000214144	VIT_00s2280g00010	AT5G09360.1	1.4e-102	371.7	1-to-1		AT5G09360.1	laccase 14	putative laccase%2C a member of laccase family of genes (17 members in Arabidopsis).	"LAC14"		laccase 14	laccase 14 (LAC14)%3B FUNCTIONS IN: laccase activity%3B INVOLVED IN: oxidation reduction%2C lignin catabolic process%3B LOCATED IN: endomembrane system%2C apoplast%3B EXPRESSED IN: central cell%2C fruit%3B CONTAINS InterPro DOMAIN/s: Multicopper oxidase%2C type 3 (InterPro:IPR011707)%2C Laccase (InterPro:IPR017761)%2C Multicopper oxidase%2C type 2 (InterPro:IPR011706)%2C Cupredoxin (InterPro:IPR0…	*****	PMID:9914531,gene:2184801,UniProt:Q9FY79		'50.1.10'	'Enzyme classification.EC_1 oxidoreductases.EC_1.10 oxidoreductase acting on diphenol or related substance as donor'	'Laccase-14 OS=Arabidopsis thaliana (sp|q9fy79|lac14_arath : 340.0) & Enzyme classification.EC_1 oxidoreductases.EC_1.10 oxidoreductase acting on diphenol or related substance as donor(50.1.10 : 151.7) (original description: none)'
Vitvi19g00057	7010.95	-1.50215	0.359513	-4.17828	2.93718e-05	0.00258746		AT1G53440.1	4.9e-60	233	1-to-1		AT1G53440.1	Leucine-rich repeat transmembrane protein kinase					Leucine-rich repeat transmembrane protein kinase%3B FUNCTIONS IN: kinase activity%3B INVOLVED IN: protein amino acid phosphorylation%3B LOCATED IN: plasma membrane%3B EXPRESSED IN: 22 plant structures%3B EXPRESSED DURING: 13 growth stages%3B CONTAINS InterPro DOMAIN/s: Serine/threonine-protein kinase domain (InterPro:IPR002290)%2C Leucine-rich repeat (InterPro:IPR001611)%2C Serine-threonine/tyros…	****	PMID:17317660,gene:2203717,UniProt:C0LGG9		'50.2.7'	'Enzyme classification.EC_2 transferases.EC_2.7 transferase transferring phosphorus-containing group'	'Probable LRR receptor-like serine/threonine-protein kinase At1g53440 OS=Arabidopsis thaliana (sp|c0lgg9|y5344_arath : 155.0) & Enzyme classification.EC_2 transferases.EC_2.7 transferase transferring phosphorus-containing group(50.2.7 : 43.7) (original description: none)'
Vitvi19g00318	100.941	-1.98826	0.403671	-4.92546	8.41617e-07	0.000214573	VVTU10757_at																'35.2'	'not assigned.not annotated'	' no hits & (original description: none)'
Vitvi19g00323	802.055	1.78804	0.473881	3.77319	0.000161177	0.00841653	VIT_19s0014g03990	AT4G27290.1	4.1e-70	267.3	1-to-many	AT4G27290.2	AT4G27290.1	S-locus lectin protein kinase family protein					S-locus lectin protein kinase family protein%3B FUNCTIONS IN: sugar binding%2C protein serine/threonine kinase activity%2C protein kinase activity%2C ATP binding%3B INVOLVED IN: protein amino acid phosphorylation%2C recognition of pollen%3B LOCATED IN: endomembrane system%3B CONTAINS InterPro DOMAIN/s: Curculin-like (mannose-binding) lectin (InterPro:IPR001480)%2C Apple-like (InterPro:IPR003609)%…	****	gene:2131683,UniProt:O81832		'50.2.7'	'Enzyme classification.EC_2 transferases.EC_2.7 transferase transferring phosphorus-containing group'	'G-type lectin S-receptor-like serine/threonine-protein kinase At4g27290 OS=Arabidopsis thaliana (sp|o81832|y4729_arath : 263.0) & Enzyme classification.EC_2 transferases.EC_2.7 transferase transferring phosphorus-containing group(50.2.7 : 60.7) (original description: none)'
Vitvi19g00344	70.0696	2.37353	0.632646	3.75176	0.000175601	0.00895398	VIT_19s0014g04320	AT4G27300.1	1e-36	153.7	1-to-1		AT4G27300.1	S-locus lectin protein kinase family protein					S-locus lectin protein kinase family protein%3B FUNCTIONS IN: in 6 functions%3B INVOLVED IN: protein amino acid phosphorylation%2C recognition of pollen%3B LOCATED IN: endomembrane system%3B EXPRESSED IN: 21 plant structures%3B EXPRESSED DURING: 11 growth stages%3B CONTAINS InterPro DOMAIN/s: Curculin-like (mannose-binding) lectin (InterPro:IPR001480)%2C PAN-2 domain (InterPro:IPR013227)%2C Apple…	***	gene:2131693,UniProt:O81833		'50.2.7'	'Enzyme classification.EC_2 transferases.EC_2.7 transferase transferring phosphorus-containing group'	'G-type lectin S-receptor-like serine/threonine-protein kinase SD1-1 OS=Arabidopsis thaliana (sp|o81833|sd11_arath : 154.0) & Enzyme classification.EC_2 transferases.EC_2.7 transferase transferring phosphorus-containing group(50.2.7 : 45.7) (original description: none)'
Vitvi19g00700	2015.3	1.35804	0.314453	4.31875	1.56917e-05	0.00174387	VIT_19s0015g00730	AT1G55850.1	4.2e-65	248.4	1-to-1		AT1G55850.1	cellulose synthase like E1	encodes a protein similar to cellulose synthase	"CSLE1"	ATCSLE1	cellulose synthase like E1	cellulose synthase like E1 (CSLE1)%3B FUNCTIONS IN: cellulose synthase activity%2C transferase activity%2C transferring glycosyl groups%3B INVOLVED IN: plant-type cell wall biogenesis%2C cellulose biosynthetic process%2C polysaccharide biosynthetic process%3B LOCATED IN: endoplasmic reticulum%2C plasma membrane%3B EXPRESSED IN: 24 plant structures%3B EXPRESSED DURING: 13 growth stages%3B CONTAINS…	****	PMID:15647349,PMID:16618929,PMID:17317660,gene:2012049,UniProt:Q8VZK9		'35.1'	'not assigned.annotated'	'Cellulose synthase-like protein E1 OS=Oryza sativa subsp. japonica (sp|q651x7|csle1_orysj : 206.0)'
Vitvi19g00759	962.471	-1.13547	0.264299	-4.29616	1.73778e-05	0.00183705	VIT_19s0015g01290	AT5G23810.1	1.1e-72	273.9	1-to-1		AT5G23810.1	amino acid permease 7	Encodes nonfunctional amino acid transporter. AAP7 is the most distantly related member of the AAP family%2C a group of well characterized amino acid transporters within the ATF1 superfamily. Expression of this gene has not been detected with RNA gel blots or promoter GUS studies.	"AAP7"		amino acid permease 7	amino acid permease 7 (AAP7)%3B CONTAINS InterPro DOMAIN/s: Amino acid transporter%2C transmembrane (InterPro:IPR013057)%3B BEST Arabidopsis thaliana protein match is: amino acid permease 8 (TAIR:AT1G10010.1)%3B Has 1807 Blast hits to 1807 proteins in 277 species: Archae - 0%3B Bacteria - 0%3B Metazoa - 736%3B Fungi - 347%3B Plants - 385%3B Viruses - 0%3B Other Eukaryotes - 339 (source: NCBI BLin…	*****	PMID:12244056,gene:2172867,UniProt:Q9FF99		'35.1'	'not assigned.annotated'	'Probable amino acid permease 7 OS=Arabidopsis thaliana (sp|q9ff99|aap7_arath : 160.0)'
Vitvi19g01696	113.737	1.03967	0.267822	3.88194	0.000103629	0.006086	VIT_19s0085g00410																'35.1'	'not assigned.annotated'	'RNA-directed DNA polymerase homolog OS=Oenothera berteroana (sp|p31843|rrpo_oenbe : 118.0)'
Vitvi19g01807	283.718	1.38585	0.340541	4.06955	4.7104e-05	0.00361983	VIT_19s0014g00530	AT1G07650.1	3.3e-46	186.8	1-to-many	AT1G07650.2,AT1G07650.4	AT1G07650.1	Leucine-rich repeat transmembrane protein kinase					Leucine-rich repeat transmembrane protein kinase%3B FUNCTIONS IN: protein serine/threonine kinase activity%2C kinase activity%2C ATP binding%3B INVOLVED IN: protein amino acid phosphorylation%2C transmembrane receptor protein tyrosine kinase signaling pathway%3B LOCATED IN: endomembrane system%3B EXPRESSED IN: 22 plant structures%3B EXPRESSED DURING: 13 growth stages%3B BEST Arabidopsis thaliana …	****	gene:2026584,UniProt:C0LGE0		'50.2.7'	'Enzyme classification.EC_2 transferases.EC_2.7 transferase transferring phosphorus-containing group'	'Probable leucine-rich repeat receptor-like serine/threonine-protein kinase At3g14840 OS=Arabidopsis thaliana (sp|c0lgn2|y3148_arath : 154.0) & Enzyme classification.EC_2 transferases.EC_2.7 transferase transferring phosphorus-containing group(50.2.7 : 40.0) (original description: none)'
Vitvi19g02068	83.482	-1.47554	0.393397	-3.75077	0.00017629	0.008968	VIT_19s0015g00660	AT1G55865.1	3.1e-06	52.4	1-to-1		AT1G55865.1	ubiquitin-protein ligase									'35.2'	'not assigned.not annotated'	' no hits & (original description: none)'
