# Supplementary material for: Scion genotypes exert long distance control over rootstock transcriptome responses to low phosphate in grafted grapevine
Source: BMC Plant Biol. 2020 Aug 3;20:367. doi: 10.1186/s12870-020-02578-y (PMC7398338; doi:10.1186/s12870-020-02578-y)
Supplement: Supplementary file 9 — Additional file 9. Genes with a significant interaction in their gene expression response to low versus high phosphate supply between the scion/rootstock combinations 1103P/PN and PN/PN. PN: Vitis vinifera cv. Pinot noir; 1103P: V. rupestris x V. berlandieri cv. 1103 Paulsen. [file 12870_2020_2578_MOESM9_ESM.xlsx]

## Sheet: Sheet 1
Additional File 9. Genes with a significant interaction in their gene expression response to low versus high phosphate supply between two heterografts of grapevine: 1103P/PN and PN/PN. PN: Vitis vinifera cv. Pinot noir; 1103P: V. rupestris x V. berlandieri cv. 1103 Paulsen.
								Araport11 Annotation															MapMan Annotation from Mercator 4
Gene identifier V3	baseMean	log2 Fold Change	Standard error	stat	p-value	Adjusted p-values	V1 gene identifier	Ara11.sseqid	Ara11.evalue	Ara11.bitscore	Ara11.hit.nb	Ara11.other.hits	Ara11.Name	Ara11.Note	Ara11.curator_summary	Ara11.symbol	Ara11.Alias	Ara11.full_name	Ara11.computational_description	Ara11.conf_rating	Ara11.Dbxref	manual	BINCODE	NAME	DESCRIPTION
Vitvi09g00473	2806.27	-1.92573	0.396776	-4.85346	1.21329e-06	0.00552532	VIT_09s0002g05530	AT1G15520.1	5.4e-178	624.4	1-to-1		AT1G15520.1	pleiotropic drug resistance 12	ABC transporter family involved in ABA transport and resistance to lead. Localizes to plasma membrane. Upregulated by lead. Expressed in leaves%2C flowers%2C stomata and roots.	"ABCG40"	ATABCG40,Arabidopsis thaliana ATP-binding cassette G40,ATPDR12,PLEIOTROPIC DRUG RESISTANCE 12,PDR12,pleiotropic drug resistance 12	ATP-binding cassette G40	pleiotropic drug resistance 12 (PDR12)%3B CONTAINS InterPro DOMAIN/s: ATPase%2C AAA+ type%2C core (InterPro:IPR003593)%2C ABC transporter-like (InterPro:IPR003439)%2C Plant PDR ABC transporter associated (InterPro:IPR013581)%2C ABC-2 type transporter (InterPro:IPR013525)%3B BEST Arabidopsis thaliana protein match is: pleiotropic drug resistance 11 (TAIR:AT1G66950.1)%3B Has 377983 Blast hits to 27…	****	PMID:12430018,PMID:16506311,PMID:17164256,PMID:18334669,gene:2196592,UniProt:Q9M9E1		'35.1'	'not assigned.annotated'	'ABC transporter G family member 40 OS=Arabidopsis thaliana (sp|q9m9e1|ab40g_arath : 300.0)'
Vitvi09g00478	1915.3	-2.06857	0.38462	-5.37822	7.52247e-08	0.000685147	VIT_09s0002g05590	AT1G15520.1	1.1e-191	669.8	1-to-1		AT1G15520.1	pleiotropic drug resistance 12	ABC transporter family involved in ABA transport and resistance to lead. Localizes to plasma membrane. Upregulated by lead. Expressed in leaves%2C flowers%2C stomata and roots.	"ABCG40"	ATABCG40,Arabidopsis thaliana ATP-binding cassette G40,ATPDR12,PLEIOTROPIC DRUG RESISTANCE 12,PDR12,pleiotropic drug resistance 12	ATP-binding cassette G40	pleiotropic drug resistance 12 (PDR12)%3B CONTAINS InterPro DOMAIN/s: ATPase%2C AAA+ type%2C core (InterPro:IPR003593)%2C ABC transporter-like (InterPro:IPR003439)%2C Plant PDR ABC transporter associated (InterPro:IPR013581)%2C ABC-2 type transporter (InterPro:IPR013525)%3B BEST Arabidopsis thaliana protein match is: pleiotropic drug resistance 11 (TAIR:AT1G66950.1)%3B Has 377983 Blast hits to 27…	****	PMID:12430018,PMID:16506311,PMID:17164256,PMID:18334669,gene:2196592,UniProt:Q9M9E1		'35.1'	'not assigned.annotated'	'Pleiotropic drug resistance protein 1 OS=Nicotiana tabacum (sp|q76cu2|pdr1_tobac : 274.0)'
Vitvi12g00272	667.056	-3.61571	0.602473	-6.00145	1.95563e-09	5.34355e-05	VIT_12s0028g03260	AT5G36160.1	1.2e-50	199.9	1-to-1		AT5G36160.1	Tyrosine transaminase family protein	Encodes an L-tyrosine aminotransferase.				Tyrosine transaminase family protein%3B FUNCTIONS IN: 1-aminocyclopropane-1-carboxylate synthase activity%2C pyridoxal phosphate binding%2C transferase activity%2C transferring nitrogenous groups%2C transaminase activity%2C catalytic activity%3B INVOLVED IN: tyrosine catabolic process to phosphoenolpyruvate%2C cellular amino acid and derivative metabolic process%2C biosynthetic process%3B LOCATED…	****	gene:2158925,UniProt:Q9LVY1		'50.2.6'	'Enzyme classification.EC_2 transferases.EC_2.6 transferase transferring nitrogenous group'	'S-alkyl-thiohydroximate lyase SUR1 OS=Arabidopsis thaliana (sp|q9siv0|sur1_arath : 176.0) & Enzyme classification.EC_2 transferases.EC_2.6 transferase transferring nitrogenous group(50.2.6 : 113.3) (original description: none)'
Vitvi12g01724	2040.77	-1.62166	0.331638	-4.88984	1.00917e-06	0.00551491	VIT_12s0034g00130	AT3G21760.1	1.2e-125	448.4	1-to-1		AT3G21760.1	UDP-Glycosyltransferase superfamily protein	Encodes HYR1%2C a UDP glycosyltransferase (UGT). HYR1 glucosylates hypostatin%2C an inhibitor of cell expansion in vivo to form a bioactive glucoside.	"HYR1"		HYPOSTATIN RESISTANCE 1	HYPOSTATIN RESISTANCE 1 (HYR1)%3B FUNCTIONS IN: UDP-glycosyltransferase activity%2C transferase activity%2C transferring glycosyl groups%3B INVOLVED IN: metabolic process%3B LOCATED IN: cellular_component unknown%3B EXPRESSED IN: 21 plant structures%3B EXPRESSED DURING: 13 growth stages%3B CONTAINS InterPro DOMAIN/s: UDP-glucuronosyl/UDP-glucosyltransferase (InterPro:IPR002213)%3B BEST Arabidopsi…	*****	gene:2093088,UniProt:Q9LSY8		'50.2.4'	'Enzyme classification.EC_2 transferases.EC_2.4 glycosyltransferase'	'UDP-glucose flavonoid 3-O-glucosyltransferase 6 OS=Fragaria ananassa (sp|q2v6k0|ufog6_fraan : 506.0) & Enzyme classification.EC_2 transferases.EC_2.4 glycosyltransferase(50.2.4 : 271.7) (original description: none)'
Vitvi16g01807	3.17977	49.5803	8.70667	5.69452	1.23722e-08	0.000169029		AT5G53670.1	1.1e-35	149.1	1-to-1		AT5G53670.1	transmembrane protein					unknown protein%3B FUNCTIONS IN: molecular_function unknown%3B INVOLVED IN: biological_process unknown%3B LOCATED IN: endomembrane system%3B EXPRESSED IN: sperm cell%3B Has 1807 Blast hits to 1807 proteins in 277 species: Archae - 0%3B Bacteria - 0%3B Metazoa - 736%3B Fungi - 347%3B Plants - 385%3B Viruses - 0%3B Other Eukaryotes - 339 (source: NCBI BLink).	***	gene:3441405,UniProt:Q9FI09		'35.2'	'not assigned.not annotated'	' no hits & (original description: none)'
