# Supplementary material for: Scion genotypes exert long distance control over rootstock transcriptome responses to low phosphate in grafted grapevine
Source: BMC Plant Biol. 2020 Aug 3;20:367. doi: 10.1186/s12870-020-02578-y (PMC7398338; doi:10.1186/s12870-020-02578-y)
Supplement: Supplementary file 10 — Additional file 10. Genes with a significant interaction in their gene expression response to low versus high phosphate supply between the scion/rootstock combinations PN/1103P and 1103P/1103P. PN: Vitis vinifera cv. Pinot noir; 1103P: V. rupestris x V. berlandieri cv. 1103 Paulsen. [file 12870_2020_2578_MOESM10_ESM.xlsx]

## Sheet: Sheet 1
Supplementary Table 11.			Additional File 10. Genes with a significant interaction in their gene expression response to low versus high phosphate supply between two heterografts of grapevine: PN/1103P and 1103P/1103P. PN: Vitis vinifera cv. Pinot noir; 1103P: V. rupestris x V. berlandieri cv. 1103 Paulsen
								Araport11 Annotation															MapMan Annotation from Mercator 4
Gene identifier V3	baseMean	log2 Fold Change	Standard error	stat	p-value	Adjusted p-values	V1 gene identifier	Ara11.sseqid	Ara11.evalue	Ara11.bitscore	Ara11.hit.nb	Ara11.other.hits	Ara11.Name	Ara11.Note	Ara11.curator_summary	Ara11.symbol	Ara11.Alias	Ara11.full_name	Ara11.computational_description	Ara11.conf_rating	Ara11.Dbxref	manual	BINCODE	NAME	DESCRIPTION
Vitvi00g00671	67.5121	-2.31663	0.622215	-3.7232	0.000196717	0.00765594	VIT_00s0438g00010	ATMG00160.1	1.9e-46	186	1-to-1		ATMG00160.1	cytochrome oxidase 2	cytochrome c oxidase subunit 2	"COX2"		cytochrome oxidase 2	cytochrome oxidase 2 (COX2)%3B FUNCTIONS IN: cytochrome-c oxidase activity%3B INVOLVED IN: respiratory electron transport chain%3B LOCATED IN: mitochondrion%2C chloroplast%2C mitochondrial respiratory chain complex IV%3B EXPRESSED IN: 22 plant structures%3B EXPRESSED DURING: 12 growth stages%3B CONTAINS InterPro DOMAIN/s: Cytochrome C oxidase subunit II-like%2C transmembrane domain (InterPro:IPR0…	****	PMID:15028209,PMID:16857195,gene:1009022695		'35.1'	'not assigned.annotated'	'Cytochrome c oxidase subunit 2 OS=Oryza sativa subsp. japonica (sp|p04373|cox2_orysj : 173.0)'
Vitvi00g00921	474.669	1.0874	0.258511	4.20639	2.59478e-05	0.00195017	VIT_00s0762g00040	AT1G11330.1	2.6e-149	527.7	1-to-1		AT1G11330.1	S-locus lectin protein kinase family protein					S-locus lectin protein kinase family protein%3B FUNCTIONS IN: in 6 functions%3B INVOLVED IN: protein amino acid phosphorylation%2C recognition of pollen%3B LOCATED IN: plasma membrane%3B EXPRESSED IN: 23 plant structures%3B EXPRESSED DURING: 13 growth stages%3B CONTAINS InterPro DOMAIN/s: Curculin-like (mannose-binding) lectin (InterPro:IPR001480)%2C PAN-2 domain (InterPro:IPR013227)%2C Apple-lik…	****	PMID:16618929,PMID:17317660,PMID:17644812,PMID:21075962,gene:2202053,UniProt:F4I8U6		'50.2.7'	'Enzyme classification.EC_2 transferases.EC_2.7 transferase transferring phosphorus-containing group'	'G-type lectin S-receptor-like serine/threonine-protein kinase At1g11330 OS=Arabidopsis thaliana (sp|q9sxb8|y1133_arath : 379.0) & Enzyme classification.EC_2 transferases.EC_2.7 transferase transferring phosphorus-containing group(50.2.7 : 74.8) (original description: none)'
Vitvi00g01151	1057.78	-1.86016	0.367111	-5.06703	4.0408e-07	0.000117578	VIT_00s1566g00010	AT2G22590.1	8.9e-87	318.9	1-to-1		AT2G22590.1	UDP-Glycosyltransferase superfamily protein					UDP-Glycosyltransferase superfamily protein%3B FUNCTIONS IN: transferase activity%2C transferring glycosyl groups%3B INVOLVED IN: metabolic process%3B LOCATED IN: cellular_component unknown%3B CONTAINS InterPro DOMAIN/s: UDP-glucuronosyl/UDP-glucosyltransferase (InterPro:IPR002213)%3B BEST Arabidopsis thaliana protein match is: UDP-Glycosyltransferase superfamily protein (TAIR:AT5G65550.1)%3B Has…	*****	gene:2066009,UniProt:Q940V3		'50.2.4'	'Enzyme classification.EC_2 transferases.EC_2.4 glycosyltransferase'	'Putative UDP-rhamnose:rhamnosyltransferase 1 OS=Fragaria ananassa (sp|q66pf2|urt1_fraan : 325.0) & Enzyme classification.EC_2 transferases.EC_2.4 glycosyltransferase(50.2.4 : 41.9) (original description: none)'
Vitvi00g01309	22.993	-7.33773	1.92599	-3.80985	0.000139051	0.00611796	VIT_00s2304g00010	AT3G49170.1	2.3e-250	863.2	1-to-1		AT3G49170.1	Tetratricopeptide repeat (TPR)-like superfamily protein		"EMB2261"		embryo defective 2261	embryo defective 2261 (EMB2261)%3B INVOLVED IN: embryo development ending in seed dormancy%3B LOCATED IN: chloroplast%3B CONTAINS InterPro DOMAIN/s: Pentatricopeptide repeat (InterPro:IPR002885)%3B BEST Arabidopsis thaliana protein match is: Tetratricopeptide repeat (TPR)-like superfamily protein (TAIR:AT3G57430.1)%3B Has 48732 Blast hits to 14187 proteins in 273 species: Archae - 0%3B Bacteria -…	*****	PMID:15647901,gene:2082885,UniProt:Q5G1T1		'16.10.3.4.19'	'RNA processing.organelle machineries.RNA editing.plastidial RNA editing.ECD1 RNA editing factor'	'RNA processing.organelle machineries.RNA editing.plastidial RNA editing.ECD1 RNA editing factor (original description: none)'
Vitvi00g01383	9580.88	-1.14077	0.213391	-5.3459	8.99695e-08	3.8192e-05	VIT_00s2579g00010	AT2G17630.1	5.9e-192	668.7	1-to-1		AT2G17630.1	Pyridoxal phosphate (PLP)-dependent transferases superfamily protein			PSAT2,phosphoserine aminotransferase 2		Pyridoxal phosphate (PLP)-dependent transferases superfamily protein%3B FUNCTIONS IN: pyridoxal phosphate binding%2C transaminase activity%2C catalytic activity%2C O-phospho-L-serine:2-oxoglutarate aminotransferase activity%3B INVOLVED IN: response to cadmium ion%3B LOCATED IN: chloroplast%3B EXPRESSED IN: 23 plant structures%3B EXPRESSED DURING: 13 growth stages%3B CONTAINS InterPro DOMAIN/s: Py…	*****	PMID:16247729,PMID:16502469,PMID:18431481,gene:2057258,UniProt:Q9SHP0		'4.1.4.1.2'	'Amino acid metabolism.biosynthesis.serine family.non-photorespiratory serine.phosphoserine aminotransferase'	'Amino acid metabolism.biosynthesis.serine family.non-photorespiratory serine.phosphoserine aminotransferase (original description: none)'
Vitvi01g00012	581.925	-1.55652	0.399631	-3.89488	9.82465e-05	0.00489588	VIT_01s0011g00120	AT1G69160.1	2.8e-23	108.2	1-to-1		AT1G69160.1	suppressor					unknown protein%3B BEST Arabidopsis thaliana protein match is: unknown protein (TAIR:AT3G13980.1)%3B Has 173 Blast hits to 172 proteins in 54 species: Archae - 0%3B Bacteria - 0%3B Metazoa - 25%3B Fungi - 33%3B Plants - 84%3B Viruses - 2%3B Other Eukaryotes - 29 (source: NCBI BLink).	*****	gene:2033227,UniProt:Q93Z37		'35.1'	'not assigned.annotated'	'Protein BIG GRAIN 1-like E OS=Arabidopsis thaliana (sp|q93z37|big1e_arath : 145.0)'
Vitvi01g00091	9077.05	-1.69217	0.415925	-4.06845	4.73269e-05	0.00290756	VIT_01s0011g01160	AT5G44730.1	1.4e-58	227.3	1-to-many	AT5G44730.2	AT5G44730.1	Haloacid dehalogenase-like hydrolase (HAD) superfamily protein					Haloacid dehalogenase-like hydrolase (HAD) superfamily protein%3B FUNCTIONS IN: hydrolase activity%2C phosphoglycolate phosphatase activity%2C catalytic activity%3B INVOLVED IN: metabolic process%3B LOCATED IN: endomembrane system%3B EXPRESSED IN: 21 plant structures%3B EXPRESSED DURING: 13 growth stages%3B CONTAINS InterPro DOMAIN/s: Haloacid dehalogenase-like hydrolase (InterPro:IPR005834)%2C H…	****	gene:2156298,UniProt:O48587		'35.2'	'not assigned.not annotated'	' no hits & (original description: none)'
Vitvi01g00152	657.48	1.13542	0.297423	3.81754	0.000134789	0.00601123	VIT_01s0011g01940	AT2G35140.6	1.8e-28	127.1	1-to-1		AT2G35140.6	DCD (Development and Cell Death) domain protein									'35.2'	'not assigned.not annotated'	' no hits & (original description: none)'
Vitvi01g00244	15458.7	-2.01107	0.442163	-4.54826	5.40912e-06	0.000670234	VIT_01s0011g03070	AT1G13260.1	4.7e-116	416	1-to-1		AT1G13260.1	related to ABI3/VP1 1	Encodes an AP2/B3 domain transcription factor which is upregulated in response to low temperature. It contains a B3 DNA binding domain. It has circadian regulation and may function as a negative growth regulator.	"RAV1"	AtRAV1,EDF4,ETHYLENE RESPONSE DNA BINDING FACTOR 4	related to ABI3/VP1 1	related to ABI3/VP1 1 (RAV1)%3B CONTAINS InterPro DOMAIN/s: DNA-binding%2C integrase-type (InterPro:IPR016177)%2C Transcriptional factor B3 (InterPro:IPR003340)%2C Pathogenesis-related transcriptional factor/ERF%2C DNA-binding (InterPro:IPR001471)%3B BEST Arabidopsis thaliana protein match is: ethylene response DNA binding factor 3 (TAIR:AT3G25730.1)%3B Has 6277 Blast hits to 6015 proteins in 258…	*****	PMID:9862967,PMID:11118137,gene:2205318,UniProt:Q9ZWM9	VviRAV2	'15.7.5.3'	'RNA biosynthesis.transcriptional activation.B3 superfamily.RAV/NGATHA transcription factor'	'RNA biosynthesis.transcriptional activation.B3 superfamily.RAV/NGATHA transcription factor (original description: none)'
Vitvi01g00249	12264.4	-1.50592	0.407019	-3.69987	0.000215708	0.00807953	VIT_01s0011g03110	AT1G25550.1	5.1e-13	74.7	1-to-many	AT1G25550.2	AT1G25550.1	myb-like transcription factor family protein					myb-like transcription factor family protein%3B CONTAINS InterPro DOMAIN/s: Homeodomain-like (InterPro:IPR009057)%2C Myb%2C DNA-binding (InterPro:IPR014778)%2C Myb-like DNA-binding domain%2C SHAQKYF class (InterPro:IPR006447)%2C HTH transcriptional regulator%2C Myb-type%2C DNA-binding (InterPro:IPR017930)%2C Homeodomain-related (InterPro:IPR012287)%3B BEST Arabidopsis thaliana protein match is: m…	****	PMID:11118137,gene:2031209,UniProt:Q9FPE8		'15.7.2.3'	'RNA biosynthesis.transcriptional activation.MYB superfamily.G2-like GARP transcription factor'	'RNA biosynthesis.transcriptional activation.MYB superfamily.G2-like GARP transcription factor (original description: none)'
Vitvi01g00290	466.606	-2.32844	0.451126	-5.16139	2.45124e-07	8.38655e-05	VIT_01s0011g03530	AT3G02550.1	2e-50	198	1-to-1		AT3G02550.1	LOB domain-containing protein 41		"LBD41"		LOB domain-containing protein 41	LOB domain-containing protein 41 (LBD41)%3B CONTAINS InterPro DOMAIN/s: Lateral organ boundaries%2C LOB (InterPro:IPR004883)%2C Asymmetric leaves%2C AS2/LOB (InterPro:IPR017414)%3B BEST Arabidopsis thaliana protein match is: LOB domain-containing protein 40 (TAIR:AT1G67100.1)%3B Has 601 Blast hits to 600 proteins in 23 species: Archae - 0%3B Bacteria - 0%3B Metazoa - 0%3B Fungi - 0%3B Plants - 60…	****	gene:2076828,UniProt:Q9M886		'15.7.24'	'RNA biosynthesis.transcriptional activation.AS2/LOB transcription factor'	'RNA biosynthesis.transcriptional activation.AS2/LOB transcription factor (original description: none)'
Vitvi01g00474	3478.25	-1.24122	0.318733	-3.89424	9.85066e-05	0.00489819	VIT_01s0011g05570	AT2G01650.1	3e-68	259.6	1-to-many	AT2G01650.2,AT2G01650.3	AT2G01650.1	plant UBX domain-containing protein 2	encodes a peripheral membrane protein that contains UBX domain and interacts with AtCDC48 in vitro and co-fractionates with membrane-associated but not soluble AtCDC48 in vivo.	"PUX2"		plant UBX domain-containing protein 2	plant UBX domain-containing protein 2 (PUX2)%3B CONTAINS InterPro DOMAIN/s: PUB domain (InterPro:IPR018997)%2C UBX (InterPro:IPR001012)%2C PUG domain (InterPro:IPR006567)%3B BEST Arabidopsis thaliana protein match is: ubiquitin-associated (UBA)/TS-N domain-containing protein (TAIR:AT1G04850.1)%3B Has 563 Blast hits to 563 proteins in 115 species: Archae - 0%3B Bacteria - 15%3B Metazoa - 269%3B Fu…	****	gene:2065362,UniProt:Q9ZU93		'35.1'	'not assigned.annotated'	'Plant UBX domain-containing protein 2 OS=Arabidopsis thaliana (sp|q9zu93|pux2_arath : 231.0)'
Vitvi01g00475	1271.09	-1.9874	0.387003	-5.13537	2.81597e-07	9.35514e-05	VIT_01s0011g05580	AT3G17840.1	9.8e-79	293.5	1-to-1		AT3G17840.1	receptor-like kinase 902	Encodes a receptor-like kinase found at the cell surface of various tissues. Its function remains unknown.	"RLK902"		receptor-like kinase 902	receptor-like kinase 902 (RLK902)%3B FUNCTIONS IN: protein serine/threonine kinase activity%2C kinase activity%2C ATP binding%3B INVOLVED IN: transmembrane receptor protein tyrosine kinase signaling pathway%2C protein amino acid phosphorylation%3B LOCATED IN: plasma membrane%3B EXPRESSED IN: 28 plant structures%3B EXPRESSED DURING: 13 growth stages%3B CONTAINS InterPro DOMAIN/s: Protein kinase%2C…	****	PMID:14506206,PMID:15388970,PMID:16280546,PMID:16618929,PMID:17317660,PMID:17397506,PMID:17644812,PMID:21075962,gene:2088499,UniProt:Q9LVI6		'50.2.7'	'Enzyme classification.EC_2 transferases.EC_2.7 transferase transferring phosphorus-containing group'	'Probable inactive receptor kinase RLK902 OS=Arabidopsis thaliana (sp|q9lvi6|rlk90_arath : 325.0) & Enzyme classification.EC_2 transferases.EC_2.7 transferase transferring phosphorus-containing group(50.2.7 : 54.2) (original description: none)'
Vitvi01g00568	17162.4	-2.66047	0.381902	-6.96635	3.25269e-12	1.06516e-08	VIT_01s0011g06600	AT5G17330.1	3.6e-105	380.9	1-to-1		AT5G17330.1	glutamate decarboxylase	Encodes one of two isoforms of glutamate decarboxylase.	"GAD"	AtGAD1,GAD1,GLUTAMATE DECARBOXYLASE 1	glutamate decarboxylase	glutamate decarboxylase (GAD)%3B FUNCTIONS IN: calmodulin binding%2C glutamate decarboxylase activity%3B INVOLVED IN: response to cadmium ion%3B EXPRESSED IN: 13 plant structures%3B EXPRESSED DURING: 6 growth stages%3B CONTAINS InterPro DOMAIN/s: Pyridoxal phosphate-dependent transferase%2C major domain (InterPro:IPR015424)%2C Pyridoxal phosphate-dependent decarboxylase (InterPro:IPR002129)%2C Gl…	****	PMID:11782485,PMID:16502469,gene:2167239,UniProt:Q42521		'35.1'	'not assigned.annotated'	'Glutamate decarboxylase OS=Petunia hybrida (sp|q07346|dce_pethy : 242.0)'
Vitvi01g00680	1671.46	-3.05435	0.581305	-5.2543	1.48585e-07	6.08217e-05	VIT_01s0127g00050	AT1G17100.1	5.7e-18	90.5	1-to-1		AT1G17100.1	SOUL heme-binding family protein		"HBP1"	AtHBP1	haem-binding protein 1	SOUL heme-binding family protein%3B FUNCTIONS IN: binding%3B INVOLVED IN: biological_process unknown%3B LOCATED IN: plasma membrane%2C vacuole%3B EXPRESSED IN: 24 plant structures%3B EXPRESSED DURING: 14 growth stages%3B CONTAINS InterPro DOMAIN/s: SOUL haem-binding protein (InterPro:IPR006917)%3B BEST Arabidopsis thaliana protein match is: SOUL heme-binding family protein (TAIR:AT1G78450.1)%3B H…	****	PMID:15539469,PMID:17151019,gene:3434576,UniProt:Q9SHG8		'35.2'	'not assigned.not annotated'	' no hits & (original description: none)'
Vitvi01g00845	3612.5	-1.5791	0.385065	-4.10085	4.1163e-05	0.00265051	VIT_01s0026g00850	AT1G10480.1	7.7e-19	92.4	1-to-1		AT1G10480.1	zinc finger protein 5	Encodes a zinc finger protein containing only a single zinc finger that acts downstream of ZFP6 in regulating trichome development by integrating GA and cytokinin signaling.	"ZFP5"		zinc finger protein 5	zinc finger protein 5 (ZFP5)%3B FUNCTIONS IN: sequence-specific DNA binding transcription factor activity%2C zinc ion binding%2C nucleic acid binding%3B INVOLVED IN: regulation of transcription%3B LOCATED IN: intracellular%2C chloroplast%3B EXPRESSED IN: inflorescence meristem%2C hypocotyl%2C root%2C flower%3B EXPRESSED DURING: petal differentiation and expansion stage%3B CONTAINS InterPro DOMAIN…	*****	PMID:11118137,gene:2194598,UniProt:Q39264		'15.7.15'	'RNA biosynthesis.transcriptional activation.C2H2 zinc finger transcription factor'	'RNA biosynthesis.transcriptional activation.C2H2 zinc finger transcription factor (original description: none)'
Vitvi01g00857	439.71	-1.77468	0.376015	-4.7197	2.36196e-06	0.000378623	VIT_01s0026g00940	AT1G10470.1	2.9e-27	121.7	1-to-many	AT1G10470.3	AT1G10470.1	response regulator 4	Encodes a two-component response regulator. Acts redundantly with ARR3 in the control of circadian period in a cytokinin-independent manner.	"ARR4"	ATRR1,RESPONCE REGULATOR 1,IBC7,INDUCED BY CYTOKININ 7,MEE7,maternal effect embryo arrest 7	response regulator 4	response regulator 4 (ARR4)%3B CONTAINS InterPro DOMAIN/s: CheY-like (InterPro:IPR011006)%2C Signal transduction response regulator%2C receiver domain (InterPro:IPR001789)%3B BEST Arabidopsis thaliana protein match is: response regulator 3 (TAIR:AT1G59940.1)%3B Has 56806 Blast hits to 56102 proteins in 2778 species: Archae - 292%3B Bacteria - 49762%3B Metazoa - 41%3B Fungi - 583%3B Plants - 1526%…	****	PMID:12068096,gene:2194583,UniProt:O82798		'35.1'	'not assigned.annotated'	'Two-component response regulator ARR3 OS=Arabidopsis thaliana (sp|q9zws9|arr3_arath : 82.8)'
Vitvi01g00889	1764.28	-1.36474	0.28506	-4.78756	1.68825e-06	0.000293283	VIT_01s0026g01340	AT1G10370.1	6e-81	299.7	1-to-1		AT1G10370.1	Glutathione S-transferase family protein	Encodes GSTU17 (Glutathione S-Transferase U17). Functions as a negative component of stress-mediated signal transduction pathways in drought and salt stress responses.	"ERD9"	ATGSTU17,GLUTATHIONE S-TRANSFERASE TAU 17,GST30B,GLUTATHIONE S-TRANSFERASE 30B,GST30,GLUTATHIONE S-TRANSFERASE 30,GSTU17,GLUTATHIONE S-TRANSFERASE U17	EARLY-RESPONSIVE TO DEHYDRATION 9	EARLY-RESPONSIVE TO DEHYDRATION 9 (ERD9)%3B FUNCTIONS IN: glutathione transferase activity%3B INVOLVED IN: response to water deprivation%2C response to karrikin%2C toxin catabolic process%3B LOCATED IN: chloroplast%2C cytoplasm%3B EXPRESSED IN: 21 plant structures%3B EXPRESSED DURING: 14 growth stages%3B CONTAINS InterPro DOMAIN/s: Thioredoxin fold (InterPro:IPR012335)%2C Glutathione S-transferas…	****	PMID:10712528,PMID:10344203,PMID:10205911,PMID:9817846,PMID:9461499,PMID:9449849,PMID:9417926,PMID:9165087,PMID:9011080,PMID:8624414,PMID:8551521,PMID:7760932,PMID:8290582,PMID:8375395,PMID:11706174,PMID:11352584,PMID:11862948,PMID:12232267,PMID:18431481,gene:2012772,UniProt:Q9FUS8		'18.12.1.4'	'Protein modification.S-glutathionylation and deglutathionylation.glutathione S-transferase activities.class tau'	'Protein modification.S-glutathionylation and deglutathionylation.glutathione S-transferase activities.class tau (original description: none)'
Vitvi01g00993	6416.37	-1.6477	0.407981	-4.03867	5.37552e-05	0.00314344	VIT_01s0026g02310	AT1G69640.1	2e-90	332.8	1-to-1		AT1G69640.1	sphingoid base hydroxylase 1	Encodes one of the two redundant sphingoid base hydroxylases (SBH). Involved in sphingolipid trihydroxy long-chain base (4-hydroxysphinganine) biosynthesis. Double mutants of SBHs were dwarfed and not able to progress from vegetative to reproductive growth.	"SBH1"		sphingoid base hydroxylase 1	sphingoid base hydroxylase 1 (SBH1)%3B CONTAINS InterPro DOMAIN/s: Fatty acid hydroxylase (InterPro:IPR006694)%3B BEST Arabidopsis thaliana protein match is: sphingoid base hydroxylase 2 (TAIR:AT1G14290.1)%3B Has 2400 Blast hits to 2339 proteins in 395 species: Archae - 0%3B Bacteria - 406%3B Metazoa - 416%3B Fungi - 708%3B Plants - 429%3B Viruses - 3%3B Other Eukaryotes - 438 (source: NCBI BLink…	****	PMID:11297741,PMID:18643979,gene:3435758,UniProt:Q8VYI1		'5.4.3'	'Lipid metabolism.sphingolipid metabolism.sphingobase hydroxylase'	'Lipid metabolism.sphingolipid metabolism.sphingobase hydroxylase (original description: none)'
Vitvi01g01007	12893	-1.23557	0.331096	-3.73174	0.000190162	0.00748671	VIT_01s0026g02370	AT1G74590.1	4.3e-38	156.8	1-to-1		AT1G74590.1	glutathione S-transferase TAU 10	Encodes glutathione transferase belonging to the tau class of GSTs. Naming convention according to Wagner et al. (2002).	"GSTU10"	ATGSTU10,GLUTATHIONE S-TRANSFERASE TAU 10	glutathione S-transferase TAU 10	glutathione S-transferase TAU 10 (GSTU10)%3B CONTAINS InterPro DOMAIN/s: Thioredoxin fold (InterPro:IPR012335)%2C Glutathione S-transferase%2C C-terminal-like (InterPro:IPR010987)%2C Glutathione S-transferase/chloride channel%2C C-terminal (InterPro:IPR017933)%2C Glutathione S-transferase%2C N-terminal (InterPro:IPR004045)%2C Thioredoxin-like fold (InterPro:IPR012336)%3B BEST Arabidopsis thaliana…	****	PMID:12090627,PMID:18334669,gene:2019094,UniProt:Q9CA57		'18.12.1.4'	'Protein modification.S-glutathionylation and deglutathionylation.glutathione S-transferase activities.class tau'	'Protein modification.S-glutathionylation and deglutathionylation.glutathione S-transferase activities.class tau (original description: none)'
Vitvi01g01320	231.554	-2.12768	0.514057	-4.13899	3.4884e-05	0.00241438	VIT_01s0010g00760																'35.2'	'not assigned.not annotated'	' no hits & (original description: none)'
Vitvi01g01538	85860	-2.13152	0.418999	-5.08718	3.63431e-07	0.000109617	VIT_01s0010g02460	AT3G04120.1	3.6e-61	235	1-to-1		AT3G04120.1	glyceraldehyde-3-phosphate dehydrogenase C subunit 1	encodes cytosolic GADPH (C subunit) involved in the glycolytic pathway but also interacts with H2O2 potentially placing it in a signalling cascade induced by ROS.	"GAPC1"	GAPC-1,GAPC,GLYCERALDEHYDE-3-PHOSPHATE DEHYDROGENASE C SUBUNIT	glyceraldehyde-3-phosphate dehydrogenase C subunit 1	glyceraldehyde-3-phosphate dehydrogenase C subunit 1 (GAPC1)%3B FUNCTIONS IN: glyceraldehyde-3-phosphate dehydrogenase (phosphorylating) activity%2C copper ion binding%2C glyceraldehyde-3-phosphate dehydrogenase activity%3B INVOLVED IN: in 11 processes%3B LOCATED IN: in 8 components%3B EXPRESSED IN: 28 plant structures%3B EXPRESSED DURING: 16 growth stages%3B CONTAINS InterPro DOMAIN/s: Glycerald…	****	PMID:12492832,PMID:12953116,PMID:14617066,PMID:14671022,PMID:15971193,PMID:16247729,PMID:16289945,PMID:16502469,PMID:17151019,PMID:17317660,PMID:17432890,PMID:17644812,PMID:17916636,PMID:18324730,PMID:18431481,PMID:18424615,PMID:18538804,PMID:23289948,gene:2103084,UniProt:P25858		'35.1'	'not assigned.annotated'	'Glyceraldehyde-3-phosphate dehydrogenase, cytosolic OS=Antirrhinum majus (sp|p25861|g3pc_antma : 232.0)'
Vitvi01g01640	168.52	1.18153	0.310437	3.80603	0.000141215	0.00618943	VIT_01s0010g03530	AT1G67400.1	2.9e-18	93.6	1-to-1		AT1G67400.1	ELMO/CED-12 family protein					ELMO/CED-12 family protein%3B INVOLVED IN: phagocytosis%3B LOCATED IN: cytoskeleton%3B CONTAINS InterPro DOMAIN/s: Engulfment/cell motility%2C ELMO (InterPro:IPR006816)%3B BEST Arabidopsis thaliana protein match is: ELMO/CED-12 family protein (TAIR:AT2G44770.1)%3B Has 873 Blast hits to 873 proteins in 155 species: Archae - 0%3B Bacteria - 0%3B Metazoa - 490%3B Fungi - 72%3B Plants - 180%3B Viruse…	*****	gene:2019543,UniProt:F4HRW0		'35.2'	'not assigned.not annotated'	' no hits & (original description: none)'
Vitvi01g01711	3001.37	-1.08012	0.290396	-3.71948	0.000199632	0.00768201	VIT_01s0146g00180	AT5G50760.1	1.1e-21	102.4	1-to-1		AT5G50760.1	SAUR-like auxin-responsive protein family			SAUR55,SMALL AUXIN UPREGULATED RNA 55		SAUR-like auxin-responsive protein family %3B CONTAINS InterPro DOMAIN/s: Auxin responsive SAUR protein (InterPro:IPR003676)%3B BEST Arabidopsis thaliana protein match is: SAUR-like auxin-responsive protein family (TAIR:AT3G43120.1)%3B Has 1807 Blast hits to 1807 proteins in 277 species: Archae - 0%3B Bacteria - 0%3B Metazoa - 736%3B Fungi - 347%3B Plants - 385%3B Viruses - 0%3B Other Eukaryotes …	*****	gene:2163309,UniProt:Q9LUE5		'35.2'	'not assigned.not annotated'	' no hits & (original description: none)'
Vitvi01g01782	11484.3	-1.05265	0.264093	-3.98589	6.72273e-05	0.00371723	VIT_01s0150g00210	AT1G11680.1	6.3e-171	600.1	1-to-1		AT1G11680.1	CYTOCHROME P450 51G1	putative obtusifoliol 14-alpha demethylase involved in sterol biosynthesis.	"CYP51G1"	CYP51A2,CYTOCHROME P450 51A2,CYP51,CYTOCHROME P450 51,EMB1738,embryo defective 1738,atCYP51,CYTOCHROME P450 51	CYTOCHROME P450 51G1	CYTOCHROME P450 51G1 (CYP51G1)%3B FUNCTIONS IN: sterol 14-demethylase activity%2C oxygen binding%3B INVOLVED IN: sterol biosynthetic process%2C embryo development ending in seed dormancy%3B LOCATED IN: endoplasmic reticulum%2C plasma membrane%3B EXPRESSED IN: 23 plant structures%3B EXPRESSED DURING: 13 growth stages%3B CONTAINS InterPro DOMAIN/s: Cytochrome P450 (InterPro:IPR001128)%2C Cytochrome…	****	PMID:16618929,PMID:17317660,gene:2027311,UniProt:Q9SAA9		'5.5.1.2'	'Lipid metabolism.phytosterols.campesterol synthesis.obtusifoliol 14-alpha demethylase'	'Lipid metabolism.phytosterols.campesterol synthesis.obtusifoliol 14-alpha demethylase (original description: none)'
Vitvi01g01940	26.3143	6.63411	1.45953	4.54536	5.48407e-06	0.000674817		AT5G53670.1	2e-35	148.3	1-to-1		AT5G53670.1	transmembrane protein					unknown protein%3B FUNCTIONS IN: molecular_function unknown%3B INVOLVED IN: biological_process unknown%3B LOCATED IN: endomembrane system%3B EXPRESSED IN: sperm cell%3B Has 1807 Blast hits to 1807 proteins in 277 species: Archae - 0%3B Bacteria - 0%3B Metazoa - 736%3B Fungi - 347%3B Plants - 385%3B Viruses - 0%3B Other Eukaryotes - 339 (source: NCBI BLink).	***	gene:3441405,UniProt:Q9FI09		'35.2'	'not assigned.not annotated'	' no hits & (original description: none)'
Vitvi01g02137	39.2642	1.65197	0.430305	3.83907	0.000123502	0.00566207	VIT_01s0026g02670																'35.2'	'not assigned.not annotated'	' no hits & (original description: none)'
Vitvi02g00060	313.462	1.05482	0.267993	3.93599	8.28547e-05	0.00433625	VIT_02s0025g00650	AT1G64110.1	7.8e-136	485	1-to-many	AT1G64110.2,AT1G64110.3,AT1G64110.4,AT1G64110.5	AT1G64110.1	P-loop containing nucleoside triphosphate hydrolases superfamily protein	Target promoter of the male germline-specific transcription factor DUO1.	"DAA1"		DUO1-activated ATPase 1	P-loop containing nucleoside triphosphate hydrolases superfamily protein%3B FUNCTIONS IN: nucleoside-triphosphatase activity%2C ATPase activity%2C nucleotide binding%2C ATP binding%3B LOCATED IN: endomembrane system%3B EXPRESSED IN: 8 plant structures%3B EXPRESSED DURING: L mature pollen stage%2C M germinated pollen stage%2C LP.04 four leaves visible%2C 4 anthesis%2C petal differentiation and exp…	****	gene:2024521,UniProt:Q940D1		'35.1'	'not assigned.annotated'	'Protein Ycf2 OS=Vitis vinifera (sp|q0ziv6|ycf2_vitvi : 184.0)'
Vitvi02g00095	989.449	-1.94802	0.478368	-4.07223	4.65658e-05	0.00287716	VIT_02s0025g01070	AT4G23760.1	1.1e-11	70.1	1-to-1		AT4G23760.1	Cox19-like CHCH family protein					Cox19-like CHCH family protein%3B CONTAINS InterPro DOMAIN/s: CHCH (InterPro:IPR010625)%3B Has 3 Blast hits to 3 proteins in 2 species: Archae - 0%3B Bacteria - 0%3B Metazoa - 0%3B Fungi - 0%3B Plants - 3%3B Viruses - 0%3B Other Eukaryotes - 0 (source: NCBI BLink).	***	gene:2128443,UniProt:F4JPC0		'35.2'	'not assigned.not annotated'	' no hits & (original description: none)'
Vitvi02g00219	4078.29	-2.4677	0.643132	-3.83701	0.000124543	0.00568831	VIT_02s0025g02490	AT4G24110.1	4.6e-29	127.1	1-to-1		AT4G24110.1	NADP-specific glutamate dehydrogenase					unknown protein%3B Has 76 Blast hits to 76 proteins in 13 species: Archae - 0%3B Bacteria - 0%3B Metazoa - 1%3B Fungi - 0%3B Plants - 75%3B Viruses - 0%3B Other Eukaryotes - 0 (source: NCBI BLink).	*****	gene:2134945,UniProt:O22980		'35.2'	'not assigned.not annotated'	' no hits & (original description: none)'
Vitvi02g00226	2129.57	-2.48597	0.674616	-3.68501	0.000228694	0.00840121	VIT_02s0025g02570	AT3G61880.1	6e-196	682.2	1-to-many	AT3G61880.2	AT3G61880.1	cytochrome p450 78a9	Encodes a cytochrome p450 monooxygenase. Overexpression of this gene allows fruit growth independently of fertilization. The gene is normally expressed only in floral organs(during the Arabidopsis stage 14 flower) and in the funiculus at anthesis.	"CYP78A9"		cytochrome p450 78a9	cytochrome p450 78a9 (CYP78A9)%3B FUNCTIONS IN: monooxygenase activity%2C oxygen binding%3B INVOLVED IN: fruit development%3B LOCATED IN: endomembrane system%3B EXPRESSED IN: 7 plant structures%3B EXPRESSED DURING: 4 anthesis%2C flower development stages%3B CONTAINS InterPro DOMAIN/s: Cytochrome P450 (InterPro:IPR001128)%2C Cytochrome P450%2C E-class%2C group I (InterPro:IPR002401)%2C Cytochrome …	****	gene:2079531,UniProt:Q9SLP1		'50.1.13'	'Enzyme classification.EC_1 oxidoreductases.EC_1.14 oxidoreductase acting on paired donor with incorporation or reduction of molecular oxygen'	'Cytochrome P450 78A3 OS=Glycine max (sp|o48927|c78a3_soybn : 654.0) & Enzyme classification.EC_1 oxidoreductases.EC_1.14 oxidoreductase acting on paired donor with incorporation or reduction of molecular oxygen(50.1.13 : 278.2) (original description: none)'
Vitvi02g00481	9039.58	-1.81372	0.460734	-3.93659	8.26476e-05	0.00433531	VIT_02s0241g00100	AT3G60780.1	3.6e-57	220.3	1-to-1		AT3G60780.1	hypothetical protein (DUF1442)					Protein of unknown function (DUF1442)%3B CONTAINS InterPro DOMAIN/s: Protein of unknown function DUF1442 (InterPro:IPR009902)%3B BEST Arabidopsis thaliana protein match is: Protein of unknown function (DUF1442) (TAIR:AT2G45360.1)%3B Has 105 Blast hits to 105 proteins in 11 species: Archae - 0%3B Bacteria - 0%3B Metazoa - 0%3B Fungi - 0%3B Plants - 105%3B Viruses - 0%3B Other Eukaryotes - 0 (sourc…	*****	gene:2101910,UniProt:Q9LZY5		'35.2'	'not assigned.not annotated'	' no hits & (original description: none)'
Vitvi02g00533	7763.65	-1.61445	0.370262	-4.36029	1.29887e-05	0.00123033	VIT_02s0154g00350	AT4G17260.1	7.7e-89	326.6	1-to-1		AT4G17260.1	Lactate/malate dehydrogenase family protein					Lactate/malate dehydrogenase family protein%3B FUNCTIONS IN: in 6 functions%3B INVOLVED IN: response to salt stress%2C response to abscisic acid stimulus%3B LOCATED IN: plasma membrane%3B EXPRESSED IN: 24 plant structures%3B EXPRESSED DURING: 13 growth stages%3B CONTAINS InterPro DOMAIN/s: L-lactate dehydrogenase (InterPro:IPR011304)%2C Lactate/malate dehydrogenase%2C C-terminal (InterPro:IPR0223…	****	PMID:16258012,PMID:17644812,PMID:17916636,gene:2130763,UniProt:O23569		'3.9.2.1'	'Carbohydrate metabolism.fermentation.lactic acid fermentation.L-lactate dehydrogenase'	'Carbohydrate metabolism.fermentation.lactic acid fermentation.L-lactate dehydrogenase (original description: none)'
Vitvi02g00614	2725.54	-1.83575	0.375552	-4.88815	1.0179e-06	0.00021605	VIT_02s0012g00280	AT4G17670.1	4.2e-18	90.9	1-to-1		AT4G17670.1	senescence-associated family protein (DUF581)					Protein of unknown function (DUF581)%3B CONTAINS InterPro DOMAIN/s: Protein of unknown function DUF581 (InterPro:IPR007650)%3B BEST Arabidopsis thaliana protein match is: Protein of unknown function (DUF581) (TAIR:AT5G47060.1)%3B Has 30201 Blast hits to 17322 proteins in 780 species: Archae - 12%3B Bacteria - 1396%3B Metazoa - 17338%3B Fungi - 3422%3B Plants - 5037%3B Viruses - 0%3B Other Eukaryo…	****	gene:2129330,UniProt:Q8VZM9		'27.3.3'	'Multi-process regulation.SnRK1 metabolic regulator system.FLZ SnRK1-interacting factor'	'Multi-process regulation.SnRK1 metabolic regulator system.FLZ SnRK1-interacting factor (original description: none)'
Vitvi02g00972	51.1181	1.87741	0.515925	3.63892	0.00027378	0.00964035	VIT_02s0033g00030	AT4G23160.2	2.3e-16	89.4	1-to-many	AT4G23160.3	AT4G23160.2	cysteine-rich RECEPTOR-like kinase		"CRK8"		cysteine-rich RLK (RECEPTOR-like protein kinase) 8					'35.2'	'not assigned.not annotated'
Vitvi02g01222	2151.26	-1.23825	0.332546	-3.72355	0.000196441	0.00765594	VIT_02s0087g00330	AT4G19460.1	4e-179	625.9	1-to-1		AT4G19460.1	UDP-Glycosyltransferase superfamily protein					UDP-Glycosyltransferase superfamily protein%3B FUNCTIONS IN: transferase activity%2C transferring glycosyl groups%3B INVOLVED IN: biosynthetic process%3B LOCATED IN: cellular_component unknown%3B EXPRESSED IN: 10 plant structures%3B EXPRESSED DURING: 4 anthesis%2C C globular stage%2C petal differentiation and expansion stage%3B CONTAINS InterPro DOMAIN/s: Glycosyl transferase%2C group 1 (InterPro…	*****	gene:3439984,UniProt:F4JT73		'35.2'	'not assigned.not annotated'	' no hits & (original description: none)'
Vitvi02g01273	13340.7	-2.66547	0.570742	-4.67018	3.00931e-06	0.000456836	VIT_02s0087g00750	AT1G55230.1	3.1e-110	397.1	1-to-1		AT1G55230.1	proteinase inhibitor I4%2C serpin (DUF716)					Family of unknown function (DUF716) %3B INVOLVED IN: biological_process unknown%3B LOCATED IN: endomembrane system%3B CONTAINS InterPro DOMAIN/s: Protein of unknown function DUF716 (InterPro:IPR006904)%3B BEST Arabidopsis thaliana protein match is: Family of unknown function (DUF716) (TAIR:AT1G55240.1)%3B Has 423 Blast hits to 422 proteins in 52 species: Archae - 0%3B Bacteria - 0%3B Metazoa - 17…	*****	gene:2035745,UniProt:Q9C893		'35.2'	'not assigned.not annotated'	' no hits & (original description: none)'
Vitvi02g01370	5295.27	-3.15634	0.73392	-4.30065	1.70295e-05	0.00147009		AT1G33055.1	3.5e-10	63.2	1-to-1		AT1G33055.1	hypothetical protein					unknown protein%3B FUNCTIONS IN: molecular_function unknown%3B INVOLVED IN: anaerobic respiration%3B LOCATED IN: endomembrane system%3B EXPRESSED IN: 13 plant structures%3B EXPRESSED DURING: 6 growth stages%3B Has 20 Blast hits to 20 proteins in 8 species: Archae - 0%3B Bacteria - 0%3B Metazoa - 0%3B Fungi - 0%3B Plants - 20%3B Viruses - 0%3B Other Eukaryotes - 0 (source: NCBI BLink).	*****	gene:3693495,UniProt:Q94K21		'35.2'	'not assigned.not annotated'	' no hits & (original description: none)'
Vitvi02g01459	3603.65	-6.3106	1.63021	-3.87104	0.000108372	0.00524097	VIT_02s0236g00060	AT4G33550.1	8.5e-08	55.8	1-to-1		AT4G33550.1	Bifunctional inhibitor/lipid-transfer protein/seed storage 2S albumin superfamily protein					Bifunctional inhibitor/lipid-transfer protein/seed storage 2S albumin superfamily protein%3B FUNCTIONS IN: lipid binding%3B INVOLVED IN: lipid transport%3B LOCATED IN: endomembrane system%3B EXPRESSED IN: 15 plant structures%3B EXPRESSED DURING: 6 growth stages%3B CONTAINS InterPro DOMAIN/s: Bifunctional inhibitor/plant lipid transfer protein/seed storage (InterPro:IPR016140)%2C Plant lipid trans…	*****	gene:2134172,UniProt:Q6NLG8		'35.2'	'not assigned.not annotated'	' no hits & (original description: none)'
Vitvi03g00353	1736.06	-1.05853	0.229991	-4.6025	4.17445e-06	0.000592343	VIT_03s0063g02330																'35.2'	'not assigned.not annotated'	' no hits & (original description: none)'
Vitvi03g00354	1780.59	-1.13915	0.149534	-7.61797	2.57688e-14	4.39566e-10	VIT_03s0063g02320	AT1G49320.1	3.9e-57	220.3	1-to-1		AT1G49320.1	unknown seed protein like 1	Encodes USPL1%2C a BURP domain protein targeted to the protein storage vacuoles. Overexpression of USPL1 affects seed development%2C protein storage vacuoles and lipid vesicles morphology and function.	"USPL1"	ATUSPL1,unknown seed protein like 1	unknown seed protein like 1	unknown seed protein like 1 (USPL1)%3B CONTAINS InterPro DOMAIN/s: BURP (InterPro:IPR004873)%3B BEST Arabidopsis thaliana protein match is: BURP domain-containing protein (TAIR:AT5G25610.1)%3B Has 493 Blast hits to 491 proteins in 39 species: Archae - 0%3B Bacteria - 0%3B Metazoa - 0%3B Fungi - 0%3B Plants - 493%3B Viruses - 0%3B Other Eukaryotes - 0 (source: NCBI BLink).	****	gene:2010236,UniProt:Q9XI99		'35.1'	'not assigned.annotated'	'BURP domain-containing protein BNM2A OS=Brassica napus (sp|o65009|bnm2a_brana : 228.0)'
Vitvi03g00405	1383.38	-1.98379	0.351179	-5.64895	1.61431e-08	9.48842e-06		AT1G49470.1	2.5e-65	248.1	1-to-1		AT1G49470.1	transmembrane epididymal protein (DUF716)					Family of unknown function (DUF716) %3B FUNCTIONS IN: molecular_function unknown%3B INVOLVED IN: biological_process unknown%3B LOCATED IN: endomembrane system%3B EXPRESSED IN: 20 plant structures%3B EXPRESSED DURING: 10 growth stages%3B CONTAINS InterPro DOMAIN/s: Protein of unknown function DUF716 (InterPro:IPR006904)%3B BEST Arabidopsis thaliana protein match is: Family of unknown function (DUF…	*****	gene:2010251,UniProt:Q9XIB3		'35.2'	'not assigned.not annotated'	' no hits & (original description: none)'
Vitvi03g00470	53.6246	1.30661	0.360069	3.62878	0.000284761	0.00995058	CF405078																'35.2'	'not assigned.not annotated'	' no hits & (original description: none)'
Vitvi03g00586	7992.1	-1.63887	0.434351	-3.77314	0.000161208	0.00668239	VIT_03s0091g00310	AT2G14960.1	1.8e-234	810.4	1-to-1		AT2G14960.1	Auxin-responsive GH3 family protein	encodes a protein similar to IAA-amido synthases. Lines carrying an insertion in this gene are hypersensitive to auxin.	"GH3.1"			GH3.1%3B CONTAINS InterPro DOMAIN/s: GH3 auxin-responsive promoter (InterPro:IPR004993)%3B BEST Arabidopsis thaliana protein match is: Auxin-responsive GH3 family protein (TAIR:AT4G37390.1)%3B Has 1628 Blast hits to 1412 proteins in 230 species: Archae - 1%3B Bacteria - 595%3B Metazoa - 55%3B Fungi - 2%3B Plants - 676%3B Viruses - 0%3B Other Eukaryotes - 299 (source: NCBI BLink).	****	gene:2060499,UniProt:O82333		'11.2.3.1'	'Phytohormones.auxin.conjugation and degradation.indole-3-acetic acid-amido synthetase'	'Phytohormones.auxin.conjugation and degradation.indole-3-acetic acid-amido synthetase (original description: none)'
Vitvi03g00604	320.728	-3.85608	0.818078	-4.71359	2.43389e-06	0.000382138	GSVIVT00001431001	AT3G14470.1	5.4e-60	231.1	1-to-many	AT3G14470.2	AT3G14470.1	NB-ARC domain-containing disease resistance protein					NB-ARC domain-containing disease resistance protein%3B FUNCTIONS IN: protein binding%3B INVOLVED IN: apoptosis%2C defense response%3B LOCATED IN: endomembrane system%3B EXPRESSED IN: 23 plant structures%3B EXPRESSED DURING: 14 growth stages%3B CONTAINS InterPro DOMAIN/s: Leucine-rich repeat-containing protein (InterPro:IPR015766)%2C NB-ARC (InterPro:IPR002182)%2C Leucine-rich repeat (InterPro:IPR…	*****	gene:2091671,UniProt:Q9LRR4		'35.1'	'not assigned.annotated'	'Putative disease resistance protein RGA3 OS=Solanum bulbocastanum (sp|q7xa40|rga3_solbu : 348.0)'
Vitvi03g01374	829.743	1.34402	0.349211	3.84874	0.000118729	0.00550936	VIT_03s0038g01530	AT1G50180.1	3.7e-108	392.5	1-to-1		AT1G50180.1	NB-ARC domain-containing disease resistance protein					NB-ARC domain-containing disease resistance protein%3B FUNCTIONS IN: ATP binding%3B INVOLVED IN: apoptosis%2C defense response%3B LOCATED IN: cellular_component unknown%3B EXPRESSED IN: shoot%3B CONTAINS InterPro DOMAIN/s: NB-ARC (InterPro:IPR002182)%2C Disease resistance protein (InterPro:IPR000767)%3B BEST Arabidopsis thaliana protein match is: Disease resistance protein (CC-NBS-LRR class) fami…	**	gene:2011981,UniProt:Q9SX38		'35.1'	'not assigned.annotated'	'Putative disease resistance protein At1g50180 OS=Arabidopsis thaliana (sp|q9sx38|drl4_arath : 386.0)'
Vitvi03g01377	145.439	1.12825	0.263571	4.28063	1.86366e-05	0.00155348	VIT_03s0038g01550	AT3G46530.1	4.1e-115	414.1	1-to-1		AT3G46530.1	NB-ARC domain-containing disease resistance protein	Confers resistance to the biotrophic oomycete%2C Peronospora parasitica. Encodes an NBS-LRR type R protein with a putative amino-terminal leucine zipper. Fungal protein ATR13 induces RPP13 gene expression and disease resistance.	"RPP13"		RECOGNITION OF PERONOSPORA PARASITICA 13	RECOGNITION OF PERONOSPORA PARASITICA 13 (RPP13)%3B FUNCTIONS IN: ATP binding%3B INVOLVED IN: defense response%2C incompatible interaction%2C defense response%2C plant-type hypersensitive response%3B LOCATED IN: plasma membrane%2C cytoplasm%3B EXPRESSED IN: 22 plant structures%3B EXPRESSED DURING: 13 growth stages%3B CONTAINS InterPro DOMAIN/s: NB-ARC (InterPro:IPR002182)%2C Disease resistance pr…	*****	PMID:10743658,PMID:17317660,gene:2075169,UniProt:Q9M667		'35.1'	'not assigned.annotated'	'Disease resistance protein RPP13 OS=Arabidopsis thaliana (sp|q9m667|rpp13_arath : 406.0)'
Vitvi03g01517	29088.1	-1.28638	0.311154	-4.13422	3.56159e-05	0.00242983	VIT_03s0063g01960	AT2G16060.1	7.3e-13	73.9	1-to-1		AT2G16060.1	hemoglobin 1	Encodes a class 1 nonsymbiotic hemoglobin induced by low oxygen levels with very high oxygen affinity. It is not likely to be a hemoglobin transporter because of its extremely high affinity for oxygen. Overexpression impairs cold stress-induced nitric oxide (NO) production.	"HB1"	AHB1,hemoglobin 1,ARATH GLB1,ATGLB1,GLB1,CLASS I HEMOGLOBIN,NSHB1	hemoglobin 1	hemoglobin 1 (HB1)%3B FUNCTIONS IN: oxygen binding%3B INVOLVED IN: response to hypoxia%3B LOCATED IN: cell wall%2C plasma membrane%3B EXPRESSED IN: 22 plant structures%3B EXPRESSED DURING: 14 growth stages%3B CONTAINS InterPro DOMAIN/s: Leghaemoglobin (InterPro:IPR001032)%2C Globin-like (InterPro:IPR009050)%2C Leghaemoglobin%2C iron-binding site (InterPro:IPR019824)%2C Globin%2C subset (InterPro:…	****	PMID:16287169,PMID:17644812,PMID:18433649,gene:2052980,UniProt:O24520		'35.1'	'not assigned.annotated'	'Non-symbiotic hemoglobin OS=Trema tomentosa (sp|p07803|hbl_treto : 82.8)'
Vitvi03g01547	120.918	-1.23612	0.283635	-4.35812	1.31182e-05	0.00123749		AT2G26520.1	1.3e-06	53.9	1-to-1		AT2G26520.1	transmembrane protein					unknown protein%3B BEST Arabidopsis thaliana protein match is: unknown protein (TAIR:AT3G57500.1)%3B Has 51 Blast hits to 51 proteins in 11 species: Archae - 0%3B Bacteria - 1%3B Metazoa - 0%3B Fungi - 0%3B Plants - 50%3B Viruses - 0%3B Other Eukaryotes - 0 (source: NCBI BLink).	*****	gene:2066204,UniProt:O48719		'35.2'	'not assigned.not annotated'	' no hits & (original description: none)'
Vitvi03g01740	105.944	1.58678	0.384521	4.12663	3.68112e-05	0.00247552	VIT_03s0110g00020																'35.2'	'not assigned.not annotated'	' no hits & (original description: none)'
Vitvi03g01741	757.887	1.74736	0.358475	4.87443	1.09121e-06	0.000227397	VIT_03s0110g00080	AT5G35810.1	4.9e-20	100.9	1-to-1		AT5G35810.1	Ankyrin repeat family protein					Ankyrin repeat family protein%3B FUNCTIONS IN: molecular_function unknown%3B INVOLVED IN: biological_process unknown%3B LOCATED IN: endomembrane system%3B CONTAINS InterPro DOMAIN/s: Ankyrin repeat-containing domain (InterPro:IPR020683)%3B BEST Arabidopsis thaliana protein match is: Ankyrin repeat family protein (TAIR:AT3G54070.1)%3B Has 1807 Blast hits to 1807 proteins in 277 species: Archae - 0…	***	gene:2165173,UniProt:Q9FFM1		'35.2'	'not assigned.not annotated'	' no hits & (original description: none)'
Vitvi03g01897	936.325	-3.03487	0.705146	-4.30388	1.67833e-05	0.00145947	VIT_00s2300g00010	AT3G51970.1	1.2e-89	328.6	1-to-1		AT3G51970.1	acyl-CoA sterol acyl transferase 1		"ASAT1"	ATASAT1,ATSAT1,ARABIDOPSIS THALIANA STEROL O-ACYLTRANSFERASE 1	acyl-CoA sterol acyl transferase 1	acyl-CoA sterol acyl transferase 1 (ASAT1)%3B FUNCTIONS IN: acyltransferase activity%3B INVOLVED IN: biological_process unknown%3B LOCATED IN: endomembrane system%3B EXPRESSED IN: 10 plant structures%3B EXPRESSED DURING: 6 growth stages%3B CONTAINS InterPro DOMAIN/s: Wax synthase (InterPro:IPR017088)%3B BEST Arabidopsis thaliana protein match is: MBOAT (membrane bound O-acyl transferase) family p…	*****	gene:2083779,UniProt:Q9SV07		'5.5.2.3.2'	'Lipid metabolism.phytosterols.phytosterol conjugation.phytosterol esterification.acyl-CoA:cholesterol acyltransferase'	'Lipid metabolism.phytosterols.phytosterol conjugation.phytosterol esterification.acyl-CoA:cholesterol acyltransferase (original description: none)'
Vitvi04g00009	7570.16	-2.20126	0.589334	-3.73517	0.000187589	0.00744366	VIT_04s0008g00180	AT5G11670.1	7.7e-39	161.8	1-to-1		AT5G11670.1	NADP-malic enzyme 2	The malic enzyme (EC 1.1.1.40) encoded by AtNADP-ME2 is presumably a cytosolic enzyme involved in malate metabolism and possibly assisting the oxidative pentose phosphate pathway. AtNADP-ME2 counts for the major part of NADP-ME activity in mature tissues of Arabidopsis.	"NADP-ME2"	ATNADP-ME2,Arabidopsis thaliana NADP-malic enzyme 2	NADP-malic enzyme 2	NADP-malic enzyme 2 (NADP-ME2)%3B FUNCTIONS IN: malate dehydrogenase (oxaloacetate-decarboxylating) (NADP+) activity%2C oxidoreductase activity%2C acting on NADH or NADPH%2C NAD or NADP as acceptor%2C malic enzyme activity%3B INVOLVED IN: response to cadmium ion%2C malate metabolic process%2C pentose-phosphate shunt%2C oxidative branch%2C protein homooligomerization%3B LOCATED IN: in 6 components…	****	PMID:15028209,PMID:16287169,PMID:16502469,PMID:17075075,PMID:17151019,PMID:17317660,PMID:17432890,PMID:17644812,PMID:18431481,PMID:18538804,gene:2181979,UniProt:Q9LYG3		'35.1'	'not assigned.annotated'	'NADP-dependent malic enzyme OS=Phaseolus vulgaris (sp|p12628|maox_phavu : 134.0)'
Vitvi04g00039	1894.86	-1.42622	0.365595	-3.90109	9.57605e-05	0.00483506	VIT_04s0008g00510	AT4G29330.2	3.9e-53	209.1	1-to-1		AT4G29330.2	DERLIN-1		"DER1"		DERLIN-1					'19.1.8'	'Protein degradation.ER-associated protein degradation (ERAD) machinery.DFM1 component'	'Protein degradation.ER-associated protein degradation (ERAD) machinery.DFM1 component (original description: none)'
Vitvi04g00056	1010.59	-1.69235	0.400688	-4.22362	2.40413e-05	0.00185555	VIT_04s0008g00690	AT5G11730.1	4.5e-96	351.7	1-to-1		AT5G11730.1	Core-2/I-branching beta-1%2C6-N-acetylglucosaminyltransferase family protein					Core-2/I-branching beta-1%2C6-N-acetylglucosaminyltransferase family protein%3B INVOLVED IN: biological_process unknown%3B EXPRESSED IN: 23 plant structures%3B EXPRESSED DURING: 13 growth stages%3B CONTAINS InterPro DOMAIN/s: Core-2/I-Branching enzyme (InterPro:IPR021141)%3B BEST Arabidopsis thaliana protein match is: Core-2/I-branching beta-1%2C6-N-acetylglucosaminyltransferase family protein (T…	****	gene:2181944,UniProt:Q9LYF7		'35.2'	'not assigned.not annotated'	' no hits & (original description: none)'
Vitvi04g01160	2268.09	-2.36515	0.521199	-4.5379	5.68162e-06	0.000674817	VIT_04s0023g00430	AT5G16480.1	1.2e-25	117.1	1-to-1		AT5G16480.1	Phosphotyrosine protein phosphatases superfamily protein	Encodes an atypical dual-speci%26								'35.1'	'not assigned.annotated'	'Tyrosine-protein phosphatase DSP5 OS=Arabidopsis thaliana (sp|q9ffd7|dsp5_arath : 115.0)'
Vitvi04g01223	484.841	-1.00768	0.257555	-3.91248	9.13522e-05	0.00470577	VIT_04s0023g01130	AT1G19310.1	1.8e-65	248.4	1-to-1		AT1G19310.1	RING/U-box superfamily protein					RING/U-box superfamily protein%3B FUNCTIONS IN: zinc ion binding%3B EXPRESSED IN: 24 plant structures%3B EXPRESSED DURING: 15 growth stages%3B CONTAINS InterPro DOMAIN/s: Zinc finger%2C RING-type%2C conserved site (InterPro:IPR017907)%2C Zinc finger%2C RING-type (InterPro:IPR001841)%2C Zinc finger%2C C3HC4 RING-type (InterPro:IPR018957)%3B BEST Arabidopsis thaliana protein match is: RING/U-box su…	****	gene:2016436,UniProt:Q9LN67		'19.4.1.5.3.2'	'Protein degradation.peptide tagging.Ubiquitin (UBQ)-anchor addition (ubiquitylation).UBQ-ligase E3 activities.RING-domain E3 ligase activities.RING-HCa-type E3 ligase'	'Protein degradation.peptide tagging.Ubiquitin (UBQ)-anchor addition (ubiquitylation).UBQ-ligase E3 activities.RING-domain E3 ligase activities.RING-HCa-type E3 ligase (original description: none)'
Vitvi04g01440	338.358	1.00726	0.248317	4.05637	4.98418e-05	0.00300664	VIT_04s0023g03220	AT1G19835.1	5.9e-122	438.3	1-to-many	AT1G19835.2,AT1G19835.3,AT1G19835.4,AT1G19835.5,AT1G19835.6	AT1G19835.1	filament-like protein (DUF869)					Plant protein of unknown function (DUF869)%3B FUNCTIONS IN: molecular_function unknown%3B INVOLVED IN: biological_process unknown%3B LOCATED IN: plasma membrane%3B EXPRESSED IN: 22 plant structures%3B EXPRESSED DURING: 13 growth stages%3B CONTAINS InterPro DOMAIN/s: Protein of unknown function DUF869%2C plant (InterPro:IPR008587)%3B BEST Arabidopsis thaliana protein match is: Plant protein of unk…	****	PMID:17317660,gene:3434460,UniProt:Q0WSY2		'35.1'	'not assigned.annotated'	'Filament-like plant protein 4 OS=Arabidopsis thaliana (sp|q0wsy2|fpp4_arath : 622.0)'
Vitvi04g01580	1553.07	1.04188	0.248911	4.18575	2.8423e-05	0.00210174	VIT_04s0044g00170	AT4G35520.7	2.4e-20	101.3	1-to-many	AT4G35520.8	AT4G35520.7	MUTL protein homolog 3		"MLH3"	ATMLH3	MUTL protein homolog 3					'35.2'	'not assigned.not annotated'	' no hits & (original description: none)'
Vitvi04g01668	112235	-2.13753	0.394456	-5.41894	5.99526e-08	2.83244e-05	VIT_04s0044g01110	AT1G77120.1	2.2e-58	225.7	1-to-1		AT1G77120.1	alcohol dehydrogenase 1	Catalyzes the reduction of acetaldehyde using NADH as reductant. Requires zinc for activity. Dimer. Anaerobic response polypeptide (ANP). Fermentation. The protein undergoes thiolation following treatment with the oxidant tert-butylhydroperoxide.	"ADH1"	ADH,ALCOHOL DEHYDROGENASE,ATADH1,ATADH,ARABIDOPSIS THALIANA ALCOHOL DEHYDROGENASE	alcohol dehydrogenase 1	alcohol dehydrogenase 1 (ADH1)%3B FUNCTIONS IN: alcohol dehydrogenase (NAD) activity%3B INVOLVED IN: response to cadmium ion%2C cellular respiration%2C response to salt stress%2C response to hypoxia%2C response to osmotic stress%3B LOCATED IN: cytosol%2C plasma membrane%3B EXPRESSED IN: 24 plant structures%3B EXPRESSED DURING: 12 growth stages%3B CONTAINS InterPro DOMAIN/s: GroES-like (InterPro:I…	****	PMID:2937058,PMID:11351099,PMID:16502469,PMID:16553903,PMID:17317660,PMID:17644812,PMID:17929052,PMID:17916636,PMID:18433157,PMID:23289948,gene:3433665,UniProt:P06525		'35.1'	'not assigned.annotated'	'Alcohol dehydrogenase 1 OS=Oryza sativa subsp. japonica (sp|q2r8z5|adh1_orysj : 218.0)'
Vitvi04g01669	66955.3	-3.39726	0.615476	-5.51973	3.39515e-08	1.7688e-05	VIT_04s0044g01120	AT1G77120.1	6.8e-89	327	1-to-1		AT1G77120.1	alcohol dehydrogenase 1	Catalyzes the reduction of acetaldehyde using NADH as reductant. Requires zinc for activity. Dimer. Anaerobic response polypeptide (ANP). Fermentation. The protein undergoes thiolation following treatment with the oxidant tert-butylhydroperoxide.	"ADH1"	ADH,ALCOHOL DEHYDROGENASE,ATADH1,ATADH,ARABIDOPSIS THALIANA ALCOHOL DEHYDROGENASE	alcohol dehydrogenase 1	alcohol dehydrogenase 1 (ADH1)%3B FUNCTIONS IN: alcohol dehydrogenase (NAD) activity%3B INVOLVED IN: response to cadmium ion%2C cellular respiration%2C response to salt stress%2C response to hypoxia%2C response to osmotic stress%3B LOCATED IN: cytosol%2C plasma membrane%3B EXPRESSED IN: 24 plant structures%3B EXPRESSED DURING: 12 growth stages%3B CONTAINS InterPro DOMAIN/s: GroES-like (InterPro:I…	****	PMID:2937058,PMID:11351099,PMID:16502469,PMID:16553903,PMID:17317660,PMID:17644812,PMID:17929052,PMID:17916636,PMID:18433157,PMID:23289948,gene:3433665,UniProt:P06525		'35.1'	'not assigned.annotated'	'Alcohol dehydrogenase 2 OS=Solanum lycopersicum (sp|p28032|adh2_sollc : 221.0)'
Vitvi04g01670	54305.1	-2.78338	0.571993	-4.86611	1.13819e-06	0.000232953		AT1G77120.1	1.1e-58	226.5	1-to-1		AT1G77120.1	alcohol dehydrogenase 1	Catalyzes the reduction of acetaldehyde using NADH as reductant. Requires zinc for activity. Dimer. Anaerobic response polypeptide (ANP). Fermentation. The protein undergoes thiolation following treatment with the oxidant tert-butylhydroperoxide.	"ADH1"	ADH,ALCOHOL DEHYDROGENASE,ATADH1,ATADH,ARABIDOPSIS THALIANA ALCOHOL DEHYDROGENASE	alcohol dehydrogenase 1	alcohol dehydrogenase 1 (ADH1)%3B FUNCTIONS IN: alcohol dehydrogenase (NAD) activity%3B INVOLVED IN: response to cadmium ion%2C cellular respiration%2C response to salt stress%2C response to hypoxia%2C response to osmotic stress%3B LOCATED IN: cytosol%2C plasma membrane%3B EXPRESSED IN: 24 plant structures%3B EXPRESSED DURING: 12 growth stages%3B CONTAINS InterPro DOMAIN/s: GroES-like (InterPro:I…	****	PMID:2937058,PMID:11351099,PMID:16502469,PMID:16553903,PMID:17317660,PMID:17644812,PMID:17929052,PMID:17916636,PMID:18433157,PMID:23289948,gene:3433665,UniProt:P06525		'35.1'	'not assigned.annotated'	'Alcohol dehydrogenase 1 OS=Oryza sativa subsp. japonica (sp|q2r8z5|adh1_orysj : 231.0)'
Vitvi04g01671	53638.3	-2.6266	0.571224	-4.59819	4.26179e-06	0.00059569	VIT_04s0044g01130	AT1G77120.1	3.2e-63	241.5	1-to-1		AT1G77120.1	alcohol dehydrogenase 1	Catalyzes the reduction of acetaldehyde using NADH as reductant. Requires zinc for activity. Dimer. Anaerobic response polypeptide (ANP). Fermentation. The protein undergoes thiolation following treatment with the oxidant tert-butylhydroperoxide.	"ADH1"	ADH,ALCOHOL DEHYDROGENASE,ATADH1,ATADH,ARABIDOPSIS THALIANA ALCOHOL DEHYDROGENASE	alcohol dehydrogenase 1	alcohol dehydrogenase 1 (ADH1)%3B FUNCTIONS IN: alcohol dehydrogenase (NAD) activity%3B INVOLVED IN: response to cadmium ion%2C cellular respiration%2C response to salt stress%2C response to hypoxia%2C response to osmotic stress%3B LOCATED IN: cytosol%2C plasma membrane%3B EXPRESSED IN: 24 plant structures%3B EXPRESSED DURING: 12 growth stages%3B CONTAINS InterPro DOMAIN/s: GroES-like (InterPro:I…	****	PMID:2937058,PMID:11351099,PMID:16502469,PMID:16553903,PMID:17317660,PMID:17644812,PMID:17929052,PMID:17916636,PMID:18433157,PMID:23289948,gene:3433665,UniProt:P06525		'35.1'	'not assigned.annotated'	'Alcohol dehydrogenase 1 OS=Oryza sativa subsp. japonica (sp|q2r8z5|adh1_orysj : 231.0)'
Vitvi04g01675	6761.42	-6.54033	1.12268	-5.82563	5.68964e-09	4.29068e-06	VIT_04s0044g01160																'35.2'	'not assigned.not annotated'	' no hits & (original description: none)'
Vitvi04g01760	3813.64	1.12858	0.213584	5.284	1.26395e-07	5.26792e-05	VIT_04s0044g02020	AT5G65930.2	8.3e-79	296.2	1-to-many	AT5G65930.3	AT5G65930.2	kinesin-like calmodulin-binding protein (ZWICHEL)	encodes a novel member of the kinesin superfamily of motor proteins. recessive mutations have reduced number of trichome branches.	"ZWI"	KCBP,KINESIN-LIKE CALMODULIN-BINDING PROTEIN,PKCBP,POTATO KINESIN-LIKE CALMODULIN-BINDING PROTEIN	ZWICHEL	ZWICHEL (ZWI)%3B FUNCTIONS IN: microtubule motor activity%2C calmodulin binding%3B INVOLVED IN: trichome branching%2C pollen germination%3B LOCATED IN: plasma membrane%3B EXPRESSED IN: 24 plant structures%3B EXPRESSED DURING: 15 growth stages%3B CONTAINS InterPro DOMAIN/s: FERM central domain (InterPro:IPR019748)%2C Prismane-like (InterPro:IPR011254)%2C MyTH4 domain (InterPro:IPR000857)%2C Kinesi…	***	PMID:17317660,gene:1005713662,UniProt:Q9FHN8		'35.1'	'not assigned.annotated'	'Kinesin-like protein KIN-14E OS=Arabidopsis thaliana (sp|q9fhn8|kn14e_arath : 296.0)'
Vitvi04g01808	182.964	1.58577	0.361825	4.3827	1.17216e-05	0.00112896	VIT_04s0008g01850	AT1G76890.2	2e-50	199.1	1-to-1		AT1G76890.2	Duplicated homeodomain-like superfamily protein	encodes a plant trihelix DNA-binding protein	"GT2"			GT2%3B CONTAINS InterPro DOMAIN/s: SANT%2C DNA-binding (InterPro:IPR001005)%2C MYB-like (InterPro:IPR017877)%3B BEST Arabidopsis thaliana protein match is: Duplicated homeodomain-like superfamily protein (TAIR:AT1G76880.1)%3B Has 2646 Blast hits to 1586 proteins in 181 species: Archae - 0%3B Bacteria - 36%3B Metazoa - 813%3B Fungi - 181%3B Plants - 797%3B Viruses - 41%3B Other Eukaryotes - 778 (s…	****	PMID:11118137,gene:1005715309,UniProt:Q39117		'15.7.20'	'RNA biosynthesis.transcriptional activation.Trihelix transcription factor'	'RNA biosynthesis.transcriptional activation.Trihelix transcription factor (original description: none)'
Vitvi04g01831	310.412	-1.81115	0.472796	-3.83072	0.000127769	0.00577681	VIT_04s0008g02800	AT2G24400.1	5.9e-35	147.1	1-to-1		AT2G24400.1	SAUR-like auxin-responsive protein family			SAUR38,SMALL AUXIN UPREGULATED RNA 38		SAUR-like auxin-responsive protein family %3B CONTAINS InterPro DOMAIN/s: Auxin responsive SAUR protein (InterPro:IPR003676)%3B BEST Arabidopsis thaliana protein match is: SAUR-like auxin-responsive protein family (TAIR:AT4G31320.1)%3B Has 1369 Blast hits to 1358 proteins in 26 species: Archae - 0%3B Bacteria - 0%3B Metazoa - 0%3B Fungi - 0%3B Plants - 1368%3B Viruses - 0%3B Other Eukaryotes - 1 …	*****	PMID:11782485,gene:2061036,UniProt:Q9ZQ28		'35.2'	'not assigned.not annotated'	' no hits & (original description: none)'
Vitvi04g01936	288.663	-6.29222	1.43451	-4.3863	1.15293e-05	0.00111513	VIT_04s0008g07130	AT5G10770.1	6e-78	290	1-to-1		AT5G10770.1	Eukaryotic aspartyl protease family protein					Eukaryotic aspartyl protease family protein%3B FUNCTIONS IN: DNA binding%2C aspartic-type endopeptidase activity%3B INVOLVED IN: proteolysis%3B EXPRESSED IN: 12 plant structures%3B EXPRESSED DURING: 4 anthesis%2C C globular stage%2C petal differentiation and expansion stage%2C E expanded cotyledon stage%3B CONTAINS InterPro DOMAIN/s: Peptidase aspartic (InterPro:IPR021109)%2C Peptidase aspartic%2…	****	gene:2183729,UniProt:Q8S9J6		'19.5.3.1'	'Protein degradation.peptidase families.aspartic-type peptidase activities.pepsin-type protease'	'Protein degradation.peptidase families.aspartic-type peptidase activities.pepsin-type protease (original description: none)'
Vitvi04g02109	184.209	1.17207	0.25727	4.5558	5.21877e-06	0.000660938	VIT_04s0023g02020	AT5G27740.1	9.3e-07	55.5	1-to-1		AT5G27740.1	ATPase family associated with various cellular activities (AAA)	A locus involved in embryogenesis. Mutations in this locus result in embryo lethality.	"EMB2775"	EMB161,EMBRYO DEFECTIVE 161,EMB251,EMBRYO DEFECTIVE 251,RFC3,replication factor C 3	EMBRYO DEFECTIVE 2775	EMBRYO DEFECTIVE 2775 (EMB2775)%3B FUNCTIONS IN: nucleoside-triphosphatase activity%2C DNA binding%2C nucleotide binding%2C ATP binding%3B INVOLVED IN: embryo development ending in seed dormancy%3B LOCATED IN: nucleus%3B EXPRESSED IN: 23 plant structures%3B EXPRESSED DURING: 13 growth stages%3B CONTAINS InterPro DOMAIN/s: ATPase%2C AAA+ type%2C core (InterPro:IPR003593)%2C ATPase%2C AAA-type%2C c…	****	gene:2180314,UniProt:Q8VXX4		'35.2'	'not assigned.not annotated'	' no hits & (original description: none)'
Vitvi04g02159	598.639	-3.10197	0.613902	-5.05287	4.35212e-07	0.000121058	VIT_04s0023g03590	AT2G17850.3	8.6e-17	86.7	1-to-1		AT2G17850.3	Rhodanese/Cell cycle control phosphatase superfamily protein									'35.2'	'not assigned.not annotated'	' no hits & (original description: none)'
Vitvi04g02160	12456.1	-2.94609	0.616335	-4.78001	1.75286e-06	0.000299857	VIT_04s0023g03600	AT2G17850.3	1.4e-12	73.9	1-to-1		AT2G17850.3	Rhodanese/Cell cycle control phosphatase superfamily protein									'35.2'	'not assigned.not annotated'	' no hits & (original description: none)'
Vitvi04g02295	149.426	-1.60615	0.416189	-3.85917	0.000113771	0.00541073	VIT_00s0302g00020	AT1G47670.1	1.7e-59	229.2	1-to-1		AT1G47670.1	Transmembrane amino acid transporter family protein					Transmembrane amino acid transporter family protein%3B FUNCTIONS IN: amino acid transmembrane transporter activity%3B INVOLVED IN: amino acid transport%3B LOCATED IN: plasma membrane%2C membrane%3B EXPRESSED IN: 20 plant structures%3B EXPRESSED DURING: 13 growth stages%3B CONTAINS InterPro DOMAIN/s: Amino acid transporter%2C transmembrane (InterPro:IPR013057)%3B BEST Arabidopsis thaliana protein …	****	PMID:14506206,PMID:17317660,gene:2015382,UniProt:Q9SX98		'35.1'	'not assigned.annotated'	'Lysine histidine transporter-like 8 OS=Arabidopsis thaliana (sp|q9sx98|lhtl8_arath : 194.0)'
Vitvi04g02316	3071.45	-1.14104	0.218351	-5.22571	1.73489e-07	6.53901e-05	VIT_00s2607g00010	AT2G17630.1	5.4e-192	668.7	1-to-1		AT2G17630.1	Pyridoxal phosphate (PLP)-dependent transferases superfamily protein			PSAT2,phosphoserine aminotransferase 2		Pyridoxal phosphate (PLP)-dependent transferases superfamily protein%3B FUNCTIONS IN: pyridoxal phosphate binding%2C transaminase activity%2C catalytic activity%2C O-phospho-L-serine:2-oxoglutarate aminotransferase activity%3B INVOLVED IN: response to cadmium ion%3B LOCATED IN: chloroplast%3B EXPRESSED IN: 23 plant structures%3B EXPRESSED DURING: 13 growth stages%3B CONTAINS InterPro DOMAIN/s: Py…	*****	PMID:16247729,PMID:16502469,PMID:18431481,gene:2057258,UniProt:Q9SHP0		'4.1.4.1.2'	'Amino acid metabolism.biosynthesis.serine family.non-photorespiratory serine.phosphoserine aminotransferase'	'Amino acid metabolism.biosynthesis.serine family.non-photorespiratory serine.phosphoserine aminotransferase (original description: none)'
Vitvi05g00448	923.527	-2.69795	0.468208	-5.76228	8.29847e-09	5.59488e-06	VIT_05s0020g02920	AT5G19260.1	2.3e-21	101.3	1-to-1		AT5G19260.1	FANTASTIC four-like protein (DUF3049)	A member of the FAF family proteins encoded by the FANTASTIC FOUR (FAF) genes: AT4G02810 (FAF1)%2C AT1G03170 (FAF2)%2C AT5G19260 (FAF3) and AT3G06020 (FAF4). FAFs have the potential to regulate shoot meristem size in Arabidopsis thaliana. FAFs can repress WUS%2C which ultimately leads to an arrest of meristem activity in FAF overexpressing lines.	"FAF3"		FANTASTIC FOUR 3	Protein of unknown function (DUF3049)%3B CONTAINS InterPro DOMAIN/s: Protein of unknown function DUF3049 (InterPro:IPR021410)%3B BEST Arabidopsis thaliana protein match is: Protein of unknown function (DUF3049) (TAIR:AT3G06020.1)%3B Has 1807 Blast hits to 1807 proteins in 277 species: Archae - 0%3B Bacteria - 0%3B Metazoa - 736%3B Fungi - 347%3B Plants - 385%3B Viruses - 0%3B Other Eukaryotes - 3…	*****	gene:3443030,UniProt:Q6NMR8		'35.1'	'not assigned.annotated'	'Protein FANTASTIC FOUR 3 OS=Arabidopsis thaliana (sp|q6nmr8|faf3_arath : 139.0)'
Vitvi05g00542	8518.6	1.01643	0.245154	4.14609	3.38205e-05	0.00235644	VIT_05s0020g03890	AT4G14760.1	1.5e-145	516.9	1-to-many	AT4G14760.2,AT4G14760.3,AT4G14760.4	AT4G14760.1	kinase interacting (KIP1-like) family protein		"NET1B"		Networked 1B	kinase interacting (KIP1-like) family protein%3B LOCATED IN: nucleus%3B EXPRESSED IN: 22 plant structures%3B EXPRESSED DURING: 13 growth stages%3B CONTAINS InterPro DOMAIN/s: Prefoldin (InterPro:IPR009053)%2C KIP1-like (InterPro:IPR011684)%3B BEST Arabidopsis thaliana protein match is: Kinase interacting (KIP1-like) family protein (TAIR:AT3G22790.1)%3B Has 202368 Blast hits to 81555 proteins in 3…	****	PMID:14617066,gene:2130209,UniProt:F4JIF4		'20.2.5.1.1'	'Cytoskeleton.microfilament network.actin-membrane compartment interaction.NET-type actin-membrane nexus protein families.NET1-type actin-binding protein'	'Cytoskeleton.microfilament network.actin-membrane compartment interaction.NET-type actin-membrane nexus protein families.NET1-type actin-binding protein (original description: none)'
Vitvi05g00684	7669.37	-1.1349	0.247473	-4.58596	4.51912e-06	0.000602278	VIT_05s0049g00090	AT3G23150.2	5.5e-171	600.5	1-to-1		AT3G23150.2	Signal transduction histidine kinase%2C hybrid-type%2C ethylene sensor		"ETR2"		ethylene response 2					'11.5.2.1'	'Phytohormones.ethylene.perception and signal transduction.ETR/ERS-type receptor protein'	'Phytohormones.ethylene.perception and signal transduction.ETR/ERS-type receptor protein (original description: none)'
Vitvi05g00686	1604.92	-1.07291	0.141811	-7.56575	3.85627e-14	4.39566e-10	VIT_05s0049g00120	AT3G23160.1	1.3e-174	611.7	1-to-1		AT3G23160.1	plant/protein (DUF668)					Protein of unknown function (DUF668)%3B CONTAINS InterPro DOMAIN/s: Protein of unknown function DUF668 (InterPro:IPR007700)%2C Protein of unknown function DUF3475 (InterPro:IPR021864)%3B BEST Arabidopsis thaliana protein match is: Protein of unknown function (DUF668) (TAIR:AT5G04550.1)%3B Has 431 Blast hits to 290 proteins in 19 species: Archae - 0%3B Bacteria - 1%3B Metazoa - 0%3B Fungi - 0%3B P…	*****	gene:2086217,UniProt:Q9LTD4		'35.2'	'not assigned.not annotated'	' no hits & (original description: none)'
Vitvi05g00751	42.9643	-8.10959	1.91378	-4.23747	2.26055e-05	0.00176855	VIT_05s0049g01110	AT4G23160.2	1.8e-23	111.7	1-to-many	AT4G23160.3	AT4G23160.2	cysteine-rich RECEPTOR-like kinase		"CRK8"		cysteine-rich RLK (RECEPTOR-like protein kinase) 8					'35.1'	'not assigned.annotated'	'Retrovirus-related Pol polyprotein from transposon TNT 1-94 OS=Nicotiana tabacum (sp|p10978|polx_tobac : 248.0)'
Vitvi05g01332	157.202	-3.47224	0.565216	-6.1432	8.0874e-10	8.06033e-07	VIT_05s0062g00970	AT5G01320.1	4.6e-48	193	1-to-1		AT5G01320.1	Thiamine pyrophosphate dependent pyruvate decarboxylase family protein					Thiamine pyrophosphate dependent pyruvate decarboxylase family protein%3B FUNCTIONS IN: in 6 functions%3B LOCATED IN: cellular_component unknown%3B CONTAINS InterPro DOMAIN/s: TPP-binding enzyme%2C conserved site (InterPro:IPR000399)%2C Thiamine pyrophosphate enzyme%2C central domain (InterPro:IPR012000)%2C Pyruvate decarboxylase/indolepyruvate decarboxylase (InterPro:IPR012110)%2C Thiamine pyrop…	****	gene:2179131,UniProt:Q9M040		'35.1'	'not assigned.annotated'	'Pyruvate decarboxylase 2 OS=Nicotiana tabacum (sp|p51846|pdc2_tobac : 184.0)'
Vitvi05g01427	1750.68	-5.32046	1.04079	-5.11195	3.18843e-07	0.000102941	VIT_05s0124g00610	AT4G03490.3	8.9e-14	77.8	1-to-many	AT4G03490.4,AT4G03490.5	AT4G03490.3	Ankyrin repeat family protein									'35.2'	'not assigned.not annotated'	' no hits & (original description: none)'
Vitvi05g01817	229.651	-6.29667	1.03509	-6.08323	1.17784e-09	1.07998e-06	VIT_05s0020g00130	AT3G07510.1	5.1e-32	137.9	1-to-many	AT3G07510.2,AT3G07510.3	AT3G07510.1	maternal effect embryo arrest protein					unknown protein%3B BEST Arabidopsis thaliana protein match is: unknown protein (TAIR:AT2G01580.1)%3B Has 133 Blast hits to 133 proteins in 14 species: Archae - 0%3B Bacteria - 4%3B Metazoa - 0%3B Fungi - 0%3B Plants - 129%3B Viruses - 0%3B Other Eukaryotes - 0 (source: NCBI BLink).	****	gene:2079665,UniProt:Q94K16		'35.2'	'not assigned.not annotated'	' no hits & (original description: none)'
Vitvi05g01918	637.37	-1.17766	0.251109	-4.68984	2.73421e-06	0.000426369	VIT_05s0049g00140	AT4G14450.1	4.6e-12	70.1	1-to-1		AT4G14450.1	hypothetical protein					unknown protein%3B LOCATED IN: chloroplast%3B BEST Arabidopsis thaliana protein match is: unknown protein (TAIR:AT3G23170.1)%3B Has 74 Blast hits to 74 proteins in 6 species: Archae - 0%3B Bacteria - 0%3B Metazoa - 0%3B Fungi - 0%3B Plants - 74%3B Viruses - 0%3B Other Eukaryotes - 0 (source: NCBI BLink).	*****	gene:2129749,UniProt:Q6NN02		'35.2'	'not assigned.not annotated'	' no hits & (original description: none)'
Vitvi05g02168	185.22	-5.26943	1.42553	-3.69646	0.000218629	0.00817557	VIT_05s0165g00270	AT4G03490.3	2.4e-17	89.4	1-to-many	AT4G03490.4,AT4G03490.5	AT4G03490.3	Ankyrin repeat family protein									'35.2'	'not assigned.not annotated'	' no hits & (original description: none)'
Vitvi05g02174	623.746	-3.89656	0.877128	-4.4424	8.89598e-06	0.00094503	VIT_05s0102g00050	AT4G03490.3	1e-15	84	1-to-many	AT4G03490.4	AT4G03490.3	Ankyrin repeat family protein									'35.2'	'not assigned.not annotated'	' no hits & (original description: none)'
Vitvi05g02244	54.1574	1.28831	0.313777	4.10582	4.02878e-05	0.0026311	VIT_05s0094g00210	AT3G60540.1	2.5e-06	49.3	1-to-many	AT3G60540.2,AT3G60540.3	AT3G60540.1	Preprotein translocase Sec%2C Sec61-beta subunit protein					Preprotein translocase Sec%2C Sec61-beta subunit protein%3B CONTAINS InterPro DOMAIN/s: Preprotein translocase Sec%2C Sec61-beta subunit%2C eukarya (InterPro:IPR016482)%2C Preprotein translocase Sec%2C Sec61-beta subunit (InterPro:IPR005609)%3B BEST Arabidopsis thaliana protein match is: Preprotein translocase Sec%2C Sec61-beta subunit protein (TAIR:AT2G45070.4)%3B Has 393 Blast hits to 393 prote…	*****	gene:2103375,UniProt:Q9M206		'23.3.1.3.2'	'Protein translocation.endoplasmic reticulum.co-translational insertion system.Sec61 subcomplex.beta subunit'	'Protein translocation.endoplasmic reticulum.co-translational insertion system.Sec61 subcomplex.beta subunit (original description: none)'
Vitvi05g02258	10.5503	5.20186	1.42126	3.66004	0.000252172	0.00906042		AT5G41980.1	8.5e-26	116.3	1-to-1		AT5G41980.1	nuclease					CONTAINS InterPro DOMAIN/s: Putative harbinger transposase-derived nuclease (InterPro:IPR006912)%3B BEST Arabidopsis thaliana protein match is: unknown protein (TAIR:AT1G43722.1)%3B Has 1807 Blast hits to 1807 proteins in 277 species: Archae - 0%3B Bacteria - 0%3B Metazoa - 736%3B Fungi - 347%3B Plants - 385%3B Viruses - 0%3B Other Eukaryotes - 339 (source: NCBI BLink).	*****	gene:2165774,UniProt:Q9FHY5		'35.2'	'not assigned.not annotated'	' no hits & (original description: none)'
Vitvi06g00007	414.235	-1.95129	0.449714	-4.33895	1.43167e-05	0.00130231	VIT_06s0004g00020	AT5G08790.1	2.5e-57	221.1	1-to-1		AT5G08790.1	NAC (No Apical Meristem) domain transcriptional regulator superfamily protein	induced by wounding%2C belongs to a large family of putative transcriptional activators with NAC domain.	"ATAF2"			ATAF2%3B CONTAINS InterPro DOMAIN/s: No apical meristem (NAM) protein (InterPro:IPR003441)%3B BEST Arabidopsis thaliana protein match is: NAC domain containing protein 102 (TAIR:AT5G63790.1)%3B Has 30201 Blast hits to 17322 proteins in 780 species: Archae - 12%3B Bacteria - 1396%3B Metazoa - 17338%3B Fungi - 3422%3B Plants - 5037%3B Viruses - 0%3B Other Eukaryotes - 2996 (source: NCBI BLink).	****	PMID:17722694,gene:504954183,UniProt:Q9C598		'15.7.17'	'RNA biosynthesis.transcriptional activation.NAC transcription factor'	'RNA biosynthesis.transcriptional activation.NAC transcription factor (original description: none)'
Vitvi06g00393	2129	-1.30393	0.337599	-3.86237	0.000112294	0.00535157	VIT_06s0004g03980	AT5G60070.1	7.6e-96	350.5	1-to-1		AT5G60070.1	ankyrin repeat family protein					ankyrin repeat family protein%3B CONTAINS InterPro DOMAIN/s: Ankyrin repeat-containing domain (InterPro:IPR020683)%2C Ankyrin repeat (InterPro:IPR002110)%3B BEST Arabidopsis thaliana protein match is: Ankyrin repeat family protein (TAIR:AT1G07710.1)%3B Has 1807 Blast hits to 1807 proteins in 277 species: Archae - 0%3B Bacteria - 0%3B Metazoa - 736%3B Fungi - 347%3B Plants - 385%3B Viruses - 0%3B …	****	gene:2164144,UniProt:Q9LVG7		'35.1'	'not assigned.annotated'	'Ankyrin repeat-containing protein At5g02620 OS=Arabidopsis thaliana (sp|q6aww5|y5262_arath : 264.0)'
Vitvi06g00480	10.0242	3.97359	1.09018	3.64489	0.000267505	0.009463	GSVIVT00024307001	AT1G80790.1	4.7e-08	57.8	1-to-many	AT1G80790.2	AT1G80790.1	XH/XS domain-containing protein	Belongs to a subgroup of SGS3-like proteins that act redundantly in RNA-directed DNA methylation: AT1G15910 (FDM1)%2C AT4G00380 (FDM2)%2C AT3G12550 (FDM3)%2C AT1G13790 (FDM4)%2C AT1G80790 (FDM5).	"FDM5"		factor of DNA methylation 5	XH/XS domain-containing protein%3B CONTAINS InterPro DOMAIN/s: Domain of unknown function XS (InterPro:IPR005380)%2C Domain of unknown function XH (InterPro:IPR005379)%2C Domain of unknown function%2C putative Zinc finger%2C XS/XH (InterPro:IPR005381)%3B BEST Arabidopsis thaliana protein match is: XH/XS domain-containing protein (TAIR:AT1G15910.1)%3B Has 81745 Blast hits to 47168 proteins in 2099…	****	gene:2825159,UniProt:Q9SAI1		'35.2'	'not assigned.not annotated'	' no hits & (original description: none)'
Vitvi06g00590	2627.86	-1.05423	0.230855	-4.56664	4.95595e-06	0.000639342	VIT_06s0004g06080	AT3G54140.1	2.3e-168	590.9	1-to-many	AT3G54140.2	AT3G54140.1	peptide transporter 1	Encodes a di- and tri-peptide transporter that recognizes a variety of different amino acid combinations. GFP-tagged PTR1 localizes to the plasma membrane and has 8 to 11 predicted transmembrane domains. PTR1 is expressed in a number of different vascular tissues throughout the plant based on promoter:GUS expression analysis. ptr1 mutants have a lower dry weight than wild type plants when both ar…	"PTR1"	ATPTR1,ARABIDOPSIS THALIANA PEPTIDE TRANSPORTER 1,AtNPF8.1,NPF8.1,NRT1/ PTR family 8.1	peptide transporter 1	peptide transporter 1 (PTR1)%3B FUNCTIONS IN: dipeptide transporter activity%2C tripeptide transporter activity%2C transporter activity%3B INVOLVED IN: dipeptide transport%2C oligopeptide transport%2C nitrogen compound metabolic process%2C tripeptide transport%3B LOCATED IN: plasma membrane%2C membrane%3B EXPRESSED IN: 40 plant structures%3B EXPRESSED DURING: 10 growth stages%3B CONTAINS InterPro…	****	PMID:14506206,PMID:17317660,PMID:17644812,gene:2080234,UniProt:Q9M390		'24.2.2.9'	'Solute transport.carrier-mediated transport.MFS superfamily.NRT1/PTR anion transporter'	'Solute transport.carrier-mediated transport.MFS superfamily.NRT1/PTR anion transporter (original description: none)'
Vitvi06g01350	1236.86	-1.60138	0.378417	-4.23178	2.31846e-05	0.00180769	VIT_06s0061g00760	AT2G28200.1	3.5e-40	164.1	1-to-1		AT2G28200.1	C2H2-type zinc finger family protein					C2H2-type zinc finger family protein%3B FUNCTIONS IN: sequence-specific DNA binding transcription factor activity%2C zinc ion binding%2C nucleic acid binding%3B INVOLVED IN: regulation of transcription%3B LOCATED IN: intracellular%3B EXPRESSED IN: 20 plant structures%3B EXPRESSED DURING: 11 growth stages%3B CONTAINS InterPro DOMAIN/s: Zinc finger%2C C2H2-like (InterPro:IPR015880)%2C Zinc finger%2…	*****	PMID:11118137,gene:2046152,UniProt:Q681X4		'15.7.15'	'RNA biosynthesis.transcriptional activation.C2H2 zinc finger transcription factor'	'RNA biosynthesis.transcriptional activation.C2H2 zinc finger transcription factor (original description: none)'
Vitvi06g01530	4355.02	-1.95146	0.511489	-3.81524	0.00013605	0.00605566	VIT_06s0080g00910	AT2G27310.1	3.9e-79	293.5	1-to-1		AT2G27310.1	F-box family protein					F-box family protein%3B BEST Arabidopsis thaliana protein match is: F-box family protein (TAIR:AT2G36090.1)%3B Has 105 Blast hits to 105 proteins in 13 species: Archae - 0%3B Bacteria - 0%3B Metazoa - 0%3B Fungi - 0%3B Plants - 105%3B Viruses - 0%3B Other Eukaryotes - 0 (source: NCBI BLink).	*****	gene:2039584,UniProt:Q9XIN8		'35.1'	'not assigned.annotated'	'F-box protein At2g27310 OS=Arabidopsis thaliana (sp|q9xin8|fb119_arath : 249.0)'
Vitvi06g01776	1534.21	-2.71388	0.482989	-5.61893	1.92146e-08	1.07428e-05	VVTU22671_at	AT5G01790.1	3.8e-09	60.8	1-to-1		AT5G01790.1	hypothetical protein					unknown protein%3B FUNCTIONS IN: molecular_function unknown%3B INVOLVED IN: biological_process unknown%3B LOCATED IN: chloroplast%3B EXPRESSED IN: 19 plant structures%3B EXPRESSED DURING: 13 growth stages%3B Has 121 Blast hits to 121 proteins in 12 species: Archae - 0%3B Bacteria - 0%3B Metazoa - 0%3B Fungi - 0%3B Plants - 121%3B Viruses - 0%3B Other Eukaryotes - 0 (source: NCBI BLink).	*****	gene:2181026,UniProt:Q6NNJ2		'35.2'	'not assigned.not annotated'	' no hits & (original description: none)'
Vitvi06g01933	401.039	1.28028	0.261624	4.89358	9.90198e-07	0.000212134	VIT_06s0061g00820	AT2G27980.1	3.9e-16	87.8	1-to-1		AT2G27980.1	Acyl-CoA N-acyltransferase with RING/FYVE/PHD-type zinc finger domain-containing protein					Acyl-CoA N-acyltransferase with RING/FYVE/PHD-type zinc finger domain%3B FUNCTIONS IN: zinc ion binding%3B INVOLVED IN: biological_process unknown%3B LOCATED IN: cellular_component unknown%3B EXPRESSED IN: 22 plant structures%3B EXPRESSED DURING: 13 growth stages%3B CONTAINS InterPro DOMAIN/s: Zinc finger%2C PHD-type%2C conserved site (InterPro:IPR019786)%2C Zinc finger%2C PHD-type (InterPro:IPR0…	***	gene:2057814,UniProt:F4IHN9		'35.2'	'not assigned.not annotated'	' no hits & (original description: none)'
Vitvi06g01959	904.413	-1.75847	0.441326	-3.9845	6.76215e-05	0.00371723		AT3G52740.1	4.2e-13	73.9	1-to-1		AT3G52740.1	hypothetical protein					unknown protein%3B BEST Arabidopsis thaliana protein match is: unknown protein (TAIR:AT3G44450.1)%3B Has 65 Blast hits to 65 proteins in 13 species: Archae - 0%3B Bacteria - 0%3B Metazoa - 0%3B Fungi - 0%3B Plants - 65%3B Viruses - 0%3B Other Eukaryotes - 0 (source: NCBI BLink).	*****	gene:2083242,UniProt:Q9LXJ1		'35.2'	'not assigned.not annotated'	' no hits & (original description: none)'
Vitvi06g01988	181.51	1.09435	0.239042	4.57807	4.69282e-06	0.00061602	VIT_00s2710g00010																'35.2'	'not assigned.not annotated'	' no hits & (original description: none)'
Vitvi07g00012	702.752	-2.47395	0.542711	-4.5585	5.15195e-06	0.000656101	VIT_07s0141g00890	AT5G63450.1	2.3e-128	457.6	1-to-many	AT5G63450.2	AT5G63450.1	cytochrome P450%2C family 94%2C subfamily B%2C polypeptide 1	member of CYP94B	"CYP94B1"		cytochrome P450%2C family 94%2C subfamily B%2C polypeptide 1	cytochrome P450%2C family 94%2C subfamily B%2C polypeptide 1 (CYP94B1)%3B FUNCTIONS IN: electron carrier activity%2C monooxygenase activity%2C iron ion binding%2C oxygen binding%2C heme binding%3B INVOLVED IN: oxidation reduction%3B LOCATED IN: endomembrane system%3B EXPRESSED IN: 10 plant structures%3B EXPRESSED DURING: 4 anthesis%2C petal differentiation and expansion stage%3B CONTAINS InterPro…	*****	gene:2167370,UniProt:Q9FMV7		'50.1.13'	'Enzyme classification.EC_1 oxidoreductases.EC_1.14 oxidoreductase acting on paired donor with incorporation or reduction of molecular oxygen'	'Cytochrome P450 94A1 OS=Vicia sativa (sp|o81117|c94a1_vicsa : 613.0) & Enzyme classification.EC_1 oxidoreductases.EC_1.14 oxidoreductase acting on paired donor with incorporation or reduction of molecular oxygen(50.1.13 : 82.5) (original description: none)'
Vitvi07g00020	93.4834	1.24191	0.325676	3.81334	0.000137103	0.00607894	VIT_07s0141g00780	AT1G62680.1	1.5e-05	49.7	1-to-many	AT1G62680.2	AT1G62680.1	Pentatricopeptide repeat (PPR) superfamily protein					Pentatricopeptide repeat (PPR) superfamily protein%3B LOCATED IN: chloroplast%3B EXPRESSED IN: shoot apex%2C leaf whorl%2C flower%2C seed%3B EXPRESSED DURING: F mature embryo stage%2C petal differentiation and expansion stage%3B CONTAINS InterPro DOMAIN/s: Pentatricopeptide repeat (InterPro:IPR002885)%3B BEST Arabidopsis thaliana protein match is: Tetratricopeptide repeat (TPR)-like superfamily p…	*****	gene:2026206,UniProt:Q3ECK2		'35.1'	'not assigned.annotated'	'Pentatricopeptide repeat-containing protein At3g22470, mitochondrial OS=Arabidopsis thaliana (sp|q6nq83|pp247_arath : 423.0)'
Vitvi07g00147	749.944	-2.59694	0.630628	-4.11803	3.8213e-05	0.00254638	VIT_07s0104g00190	AT1G03220.1	6.7e-106	382.5	1-to-1		AT1G03220.1	Eukaryotic aspartyl protease family protein					Eukaryotic aspartyl protease family protein%3B FUNCTIONS IN: aspartic-type endopeptidase activity%3B INVOLVED IN: response to salt stress%3B LOCATED IN: cell wall%2C plasma membrane%2C membrane%2C plant-type cell wall%3B EXPRESSED IN: 6 plant structures%3B CONTAINS InterPro DOMAIN/s: Peptidase aspartic (InterPro:IPR021109)%2C Peptidase aspartic%2C catalytic (InterPro:IPR009007)%2C Peptidase A1 (I…	*****	PMID:11351099,PMID:14595688,PMID:15593128,PMID:16618929,PMID:17432890,PMID:17526915,PMID:17916636,PMID:21166475,gene:2014474,UniProt:Q9ZVS4		'19.5.3.1'	'Protein degradation.peptidase families.aspartic-type peptidase activities.pepsin-type protease'	'Protein degradation.peptidase families.aspartic-type peptidase activities.pepsin-type protease (original description: none)'
Vitvi07g00203	1744.9	-1.10329	0.269849	-4.08855	4.34078e-05	0.00275634	VIT_07s0104g00800	AT5G13320.1	5e-70	264.2	1-to-many	AT5G13320.2,AT5G13320.3	AT5G13320.1	Auxin-responsive GH3 family protein	Encodes an enzyme capable of conjugating amino acids to 4-substituted benzoates. 4-HBA (4-hydroxybenzoic acid) and pABA (4-aminobenzoate) may be targets of the enzyme in Arabidopsis%2C leading to the production of pABA-Glu%2C 4HBA-Glu%2C or other related compounds. This enzyme is involved in disease-resistance signaling. It is required for the accumulation of salicylic acid%2C activation of defen…	"PBS3"	AtGH3.12,GDG1,GH3-LIKE DEFENSE GENE 1,GH3.12,GRETCHEN HAGEN 3.12,WIN3,HOPW1-1-INTERACTING 3	AVRPPHB SUSCEPTIBLE 3	AVRPPHB SUSCEPTIBLE 3 (PBS3)%3B CONTAINS InterPro DOMAIN/s: GH3 auxin-responsive promoter (InterPro:IPR004993)%3B BEST Arabidopsis thaliana protein match is: Auxin-responsive GH3 family protein (TAIR:AT1G23160.1)%3B Has 1807 Blast hits to 1807 proteins in 277 species: Archae - 0%3B Bacteria - 0%3B Metazoa - 736%3B Fungi - 347%3B Plants - 385%3B Viruses - 0%3B Other Eukaryotes - 339 (source: NCBI …	****	PMID:17468220,gene:3443202,UniProt:Q9LYU4		'35.1'	'not assigned.annotated'	'Probable indole-3-acetic acid-amido synthetase GH3.6 OS=Oryza sativa subsp. japonica (sp|q60ey1|gh36_orysj : 383.0)'
Vitvi07g00420	661.617	-1.89919	0.469394	-4.04604	5.20907e-05	0.00307751	VIT_07s0005g01510	AT2G47360.1	7.9e-59	225.7	1-to-1		AT2G47360.1	transmembrane protein					unknown protein%3B BEST Arabidopsis thaliana protein match is: unknown protein (TAIR:AT1G02570.1)%3B Has 58 Blast hits to 55 proteins in 6 species: Archae - 0%3B Bacteria - 0%3B Metazoa - 0%3B Fungi - 0%3B Plants - 58%3B Viruses - 0%3B Other Eukaryotes - 0 (source: NCBI BLink).	*****	gene:2065154,UniProt:O22910		'35.2'	'not assigned.not annotated'	' no hits & (original description: none)'
Vitvi07g00474	4198.63	-1.21258	0.286742	-4.2288	2.34938e-05	0.00182559	VIT_07s0005g02110	AT3G62260.1	4.4e-80	297.7	1-to-many	AT3G62260.2	AT3G62260.1	Protein phosphatase 2C family protein					Protein phosphatase 2C family protein%3B FUNCTIONS IN: protein serine/threonine phosphatase activity%2C catalytic activity%3B INVOLVED IN: protein amino acid dephosphorylation%3B LOCATED IN: protein serine/threonine phosphatase complex%3B EXPRESSED IN: 22 plant structures%3B EXPRESSED DURING: 12 growth stages%3B CONTAINS InterPro DOMAIN/s: Protein phosphatase 2C%2C manganese/magnesium aspartate b…	****	gene:2098017,UniProt:Q3EAF9-2		'15.7.40'	'RNA biosynthesis.transcriptional activation.DBP transcription factor'	'RNA biosynthesis.transcriptional activation.DBP transcription factor (original description: none)'
Vitvi07g01258	118.472	-6.14896	1.57297	-3.90914	9.26253e-05	0.00471906	VIT_00s0207g00050	AT3G53860.1	2.2e-25	116.7	1-to-1		AT3G53860.1	INO80 complex subunit D-like protein					unknown protein%3B FUNCTIONS IN: molecular_function unknown%3B INVOLVED IN: biological_process unknown%3B LOCATED IN: chloroplast%3B BEST Arabidopsis thaliana protein match is: unknown protein (TAIR:AT2G31600.1)%3B Has 70 Blast hits to 70 proteins in 17 species: Archae - 0%3B Bacteria - 0%3B Metazoa - 0%3B Fungi - 0%3B Plants - 66%3B Viruses - 0%3B Other Eukaryotes - 4 (source: NCBI BLink).	*****	gene:2084469,UniProt:Q9M340		'35.2'	'not assigned.not annotated'	' no hits & (original description: none)'
Vitvi07g01272	135.92	-1.79586	0.394687	-4.55009	5.36236e-06	0.000668807	VIT_00s0207g00180	AT2G23690.1	3.8e-46	184.1	1-to-1		AT2G23690.1	HTH-type transcriptional regulator					unknown protein%3B FUNCTIONS IN: molecular_function unknown%3B INVOLVED IN: N-terminal protein myristoylation%3B LOCATED IN: cellular_component unknown%3B EXPRESSED IN: 7 plant structures%3B EXPRESSED DURING: petal differentiation and expansion stage%3B BEST Arabidopsis thaliana protein match is: unknown protein (TAIR:AT4G37240.1)%3B Has 243 Blast hits to 243 proteins in 15 species: Archae - 0%3B…	*****	PMID:12912986,gene:2049017,UniProt:Q680G2		'35.2'	'not assigned.not annotated'	' no hits & (original description: none)'
Vitvi07g01413	1405.98	-1.89853	0.43855	-4.3291	1.49719e-05	0.00134589	VIT_00s0218g00170	AT5G65550.1	9.5e-85	312	1-to-1		AT5G65550.1	UDP-Glycosyltransferase superfamily protein					UDP-Glycosyltransferase superfamily protein%3B FUNCTIONS IN: transferase activity%2C transferring glycosyl groups%3B INVOLVED IN: metabolic process%3B CONTAINS InterPro DOMAIN/s: UDP-glucuronosyl/UDP-glucosyltransferase (InterPro:IPR002213)%3B BEST Arabidopsis thaliana protein match is: UDP-Glycosyltransferase superfamily protein (TAIR:AT5G49690.1)%3B Has 1807 Blast hits to 1807 proteins in 277 s…	*****	PMID:8130799,PMID:8130800,gene:2155719,UniProt:Q9LSM0		'50.2.4'	'Enzyme classification.EC_2 transferases.EC_2.4 glycosyltransferase'	'Putative UDP-rhamnose:rhamnosyltransferase 1 OS=Fragaria ananassa (sp|q66pf2|urt1_fraan : 348.0) & Enzyme classification.EC_2 transferases.EC_2.4 glycosyltransferase(50.2.4 : 137.8) (original description: none)'
Vitvi07g01433	757.745	1.04131	0.283314	3.67548	0.000237403	0.00863746	VIT_00s0313g00010	AT4G38062.1	1.3e-132	472.6	1-to-1		AT4G38062.1	basic helix loop helix (bHLH) DNA-binding superfamily protein							UniProt:P0CB23		'35.1'	'not assigned.annotated'	'Uncharacterized protein At4g38062 OS=Arabidopsis thaliana (sp|p0cb23|y4862_arath : 627.0)'
Vitvi07g01602	1664.15	-2.41794	0.486619	-4.96885	6.7352e-07	0.000159166	VIT_07s0129g00240	AT5G67450.1	1.9e-39	161.4	1-to-1		AT5G67450.1	zinc-finger protein 1	Encodes zinc-finger protein. mRNA levels are elevated in response to low temperature%2C cold temperatures and high salt. The protein is localized to the nucleus and acts as a transcriptional repressor.	"ZF1"	AZF1,zinc-finger protein 1	zinc-finger protein 1	zinc-finger protein 1 (ZF1)%3B CONTAINS InterPro DOMAIN/s: Zinc finger%2C C2H2-like (InterPro:IPR015880)%2C Zinc finger%2C C2H2-type (InterPro:IPR007087)%3B BEST Arabidopsis thaliana protein match is: C2H2 and C2HC zinc fingers superfamily protein (TAIR:AT3G49930.1)%3B Has 1807 Blast hits to 1807 proteins in 277 species: Archae - 0%3B Bacteria - 0%3B Metazoa - 736%3B Fungi - 347%3B Plants - 385%3…	*****	PMID:11118137,PMID:17722694,gene:2158191,UniProt:Q9SSW1		'15.7.15'	'RNA biosynthesis.transcriptional activation.C2H2 zinc finger transcription factor'	'RNA biosynthesis.transcriptional activation.C2H2 zinc finger transcription factor (original description: none)'
Vitvi07g01604	388.35	-2.03583	0.398876	-5.10392	3.3269e-07	0.000105613	VIT_07s0129g00260	AT2G23060.1	6.1e-141	499.2	1-to-1		AT2G23060.1	Acyl-CoA N-acyltransferases (NAT) superfamily protein					Acyl-CoA N-acyltransferases (NAT) superfamily protein%3B FUNCTIONS IN: N-acetyltransferase activity%3B INVOLVED IN: metabolic process%3B LOCATED IN: cellular_component unknown%3B EXPRESSED IN: embryo%2C leaf whorl%2C flower%2C pedicel%2C seed%3B EXPRESSED DURING: 4 anthesis%2C F mature embryo stage%2C petal differentiation and expansion stage%2C E expanded cotyledon stage%2C D bilateral stage%3B …	****	gene:2045328,UniProt:O64815		'35.1'	'not assigned.annotated'	'Probable N-acetyltransferase HLS1-like OS=Arabidopsis thaliana (sp|o64815|hls1l_arath : 457.0)'
Vitvi07g01657	1469.49	-1.92542	0.40058	-4.8066	1.53521e-06	0.000288455	VIT_07s0129g00800	AT2G23190.1	2.1e-81	301.6	1-to-1		AT2G23190.1	cytochrome P450%2C family 81%2C subfamily D%2C polypeptide 7	member of CYP81D	"CYP81D7"		cytochrome P450%2C family 81%2C subfamily D%2C polypeptide 7	cytochrome P450%2C family 81%2C subfamily D%2C polypeptide 7 (CYP81D7)%3B FUNCTIONS IN: electron carrier activity%2C monooxygenase activity%2C iron ion binding%2C oxygen binding%2C heme binding%3B INVOLVED IN: oxidation reduction%3B LOCATED IN: endomembrane system%3B CONTAINS InterPro DOMAIN/s: Cytochrome P450 (InterPro:IPR001128)%2C Cytochrome P450%2C conserved site (InterPro:IPR017972)%2C Cytoc…	***	gene:2058656,UniProt:O22188		'50.1.13'	'Enzyme classification.EC_1 oxidoreductases.EC_1.14 oxidoreductase acting on paired donor with incorporation or reduction of molecular oxygen'	'Isoflavone 3'-hydroxylase (Fragment) OS=Medicago truncatula (sp|q6wnq9|c81e9_medtr : 330.0) & Enzyme classification.EC_1 oxidoreductases.EC_1.14 oxidoreductase acting on paired donor with incorporation or reduction of molecular oxygen(50.1.13 : 210.2) (original description: none)'
Vitvi07g01746	1321.97	-1.06676	0.27121	-3.93335	8.37715e-05	0.00437425	VIT_07s0031g00630	AT3G50340.1	5.2e-168	589.3	1-to-1		AT3G50340.1	hypothetical protein					unknown protein%3B BEST Arabidopsis thaliana protein match is: unknown protein (TAIR:AT5G67020.1)%3B Has 128 Blast hits to 128 proteins in 39 species: Archae - 0%3B Bacteria - 46%3B Metazoa - 0%3B Fungi - 3%3B Plants - 76%3B Viruses - 0%3B Other Eukaryotes - 3 (source: NCBI BLink).	*****	gene:2074869,UniProt:Q9SND3		'35.2'	'not assigned.not annotated'	' no hits & (original description: none)'
Vitvi07g01794	893.81	-1.69783	0.447086	-3.79755	0.000146131	0.00627294	VIT_07s0031g01160	AT4G39700.1	2.7e-37	154.5	1-to-1		AT4G39700.1	Heavy metal transport/detoxification superfamily protein					Heavy metal transport/detoxification superfamily protein %3B FUNCTIONS IN: metal ion binding%3B INVOLVED IN: metal ion transport%3B LOCATED IN: cellular_component unknown%3B CONTAINS InterPro DOMAIN/s: Heavy metal transport/detoxification protein (InterPro:IPR006121)%3B BEST Arabidopsis thaliana protein match is: Heavy metal transport/detoxification superfamily protein (TAIR:AT1G22990.1)%3B Has 1…	*****	gene:3439624,UniProt:O65657		'35.1'	'not assigned.annotated'	'Heavy metal-associated isoprenylated plant protein 23 OS=Arabidopsis thaliana (sp|o65657|hip23_arath : 153.0)'
Vitvi07g02149	285.569	-2.45151	0.549167	-4.46405	8.04256e-06	0.000870863	VIT_07s0104g00650																'35.2'	'not assigned.not annotated'	' no hits & (original description: none)'
Vitvi07g02390	42.995	2.95736	0.790165	3.74271	0.000182046	0.00732113	VIT_07s0095g00170																'35.2'	'not assigned.not annotated'	' no hits & (original description: none)'
Vitvi07g02452	779.993	-6.883	1.70153	-4.04518	5.22825e-05	0.00308091		AT3G07480.1	8.1e-52	202.2	1-to-1		AT3G07480.1	2Fe-2S ferredoxin-like superfamily protein					2Fe-2S ferredoxin-like superfamily protein%3B FUNCTIONS IN: electron carrier activity%2C iron-sulfur cluster binding%3B LOCATED IN: mitochondrion%2C chloroplast%3B EXPRESSED IN: 23 plant structures%3B EXPRESSED DURING: 15 growth stages%3B CONTAINS InterPro DOMAIN/s: Ferredoxin (InterPro:IPR001041)%2C Beta-grasp fold%2C ferredoxin-type (InterPro:IPR012675)%3B Has 1263 Blast hits to 1263 proteins i…	*****	PMID:11743115,PMID:14671022,PMID:15028209,PMID:18385124,gene:2079610,UniProt:Q9SRR8		'35.2'	'not assigned.not annotated'	' no hits & (original description: none)'
Vitvi07g02514	185.174	-1.02009	0.279747	-3.64649	0.000265846	0.00943343	VIT_00s0253g00110	AT3G50440.1	7.8e-43	173.3	1-to-1		AT3G50440.1	methylesterase	Encodes a protein shown to have methyl jasmonate esterase activity in vitro. This protein does not act on methyl IAA%2C MeSA%2C MeGA4%2C or MEGA9 in vitro.	"MES10"	ATMES10,ARABIDOPSIS THALIANA METHYL ESTERASE 10	methyl esterase 10	methyl esterase 10 (MES10)%3B CONTAINS InterPro DOMAIN/s: Alpha/beta hydrolase fold-1 (InterPro:IPR000073)%3B BEST Arabidopsis thaliana protein match is: methyl esterase 1 (TAIR:AT2G23620.1)%3B Has 1602 Blast hits to 1600 proteins in 360 species: Archae - 4%3B Bacteria - 838%3B Metazoa - 1%3B Fungi - 25%3B Plants - 612%3B Viruses - 0%3B Other Eukaryotes - 122 (source: NCBI BLink).	****	PMID:18467465,gene:2098684,UniProt:Q8S9K8		'35.1'	'not assigned.annotated'	'Methylesterase 10 OS=Arabidopsis thaliana (sp|q8s9k8|mes10_arath : 167.0)'
Vitvi07g02574	166.419	1.53942	0.401273	3.83635	0.000124875	0.00569088	VIT_00s0779g00020	AT4G38062.1	3.8e-43	174.9	1-to-1		AT4G38062.1	basic helix loop helix (bHLH) DNA-binding superfamily protein							UniProt:P0CB23		'35.1'	'not assigned.annotated'	'Uncharacterized protein At4g38062 OS=Arabidopsis thaliana (sp|p0cb23|y4862_arath : 342.0)'
Vitvi07g02681	2044.81	-2.10155	0.499001	-4.21151	2.53668e-05	0.00192544	VIT_07s0031g01260																'35.2'	'not assigned.not annotated'	' no hits & (original description: none)'
Vitvi07g02682	2019.56	-3.02981	0.6775	-4.47205	7.74729e-06	0.000849718	TC70463																'35.2'	'not assigned.not annotated'	' no hits & (original description: none)'
Vitvi07g02702	814.536	-1.63953	0.431614	-3.7986	0.000145513	0.00626546	VIT_07s0031g02250	AT1G76410.1	1e-49	195.3	1-to-1		AT1G76410.1	RING/U-box superfamily protein		"ATL8"			ATL8%3B FUNCTIONS IN: zinc ion binding%3B EXPRESSED IN: 22 plant structures%3B EXPRESSED DURING: 13 growth stages%3B CONTAINS InterPro DOMAIN/s: Zinc finger%2C RING-type (InterPro:IPR001841)%2C Zinc finger%2C C3HC4 RING-type (InterPro:IPR018957)%3B BEST Arabidopsis thaliana protein match is: RING/U-box superfamily protein (TAIR:AT1G20823.1)%3B Has 9001 Blast hits to 8977 proteins in 267 species: …	*****	PMID:16557337,gene:3687632,UniProt:Q8LC69		'19.4.1.5.3.4'	'Protein degradation.peptide tagging.Ubiquitin (UBQ)-anchor addition (ubiquitylation).UBQ-ligase E3 activities.RING-domain E3 ligase activities.RING-H2-type E3 ligase'	'Protein degradation.peptide tagging.Ubiquitin (UBQ)-anchor addition (ubiquitylation).UBQ-ligase E3 activities.RING-domain E3 ligase activities.RING-H2-type E3 ligase (original description: none)'
Vitvi07g02894	710.963	1.15024	0.209564	5.48871	4.04869e-08	2.0624e-05	VIT_00s0245g00070	AT5G48610.3	1.3e-16	88.2	1-to-many	AT5G48610.5	AT5G48610.3	myb-like protein X									'35.2'	'not assigned.not annotated'	' no hits & (original description: none)'
Vitvi07g02928	210.409	1.20797	0.292484	4.13005	3.62691e-05	0.00245975	VIT_00s0222g00030	AT3G14460.1	1.2e-05	50.1	1-to-1		AT3G14460.1	LRR and NB-ARC domains-containing disease resistance protein					LRR and NB-ARC domains-containing disease resistance protein%3B FUNCTIONS IN: ATP binding%3B INVOLVED IN: apoptosis%2C defense response%3B CONTAINS InterPro DOMAIN/s: NB-ARC (InterPro:IPR002182)%2C Leucine-rich repeat (InterPro:IPR001611)%2C Disease resistance protein (InterPro:IPR000767)%3B BEST Arabidopsis thaliana protein match is: NB-ARC domain-containing disease resistance protein (TAIR:AT3G…	*	gene:2091661,UniProt:Q9LRR5		'35.2'	'not assigned.not annotated'	' no hits & (original description: none)'
Vitvi07g02931	120.058	1.56506	0.258682	6.05014	1.44716e-09	1.2759e-06	VIT_00s0378g00010	AT3G14470.1	1.6e-13	75.9	1-to-many	AT3G14470.2	AT3G14470.1	NB-ARC domain-containing disease resistance protein					NB-ARC domain-containing disease resistance protein%3B FUNCTIONS IN: protein binding%3B INVOLVED IN: apoptosis%2C defense response%3B LOCATED IN: endomembrane system%3B EXPRESSED IN: 23 plant structures%3B EXPRESSED DURING: 14 growth stages%3B CONTAINS InterPro DOMAIN/s: Leucine-rich repeat-containing protein (InterPro:IPR015766)%2C NB-ARC (InterPro:IPR002182)%2C Leucine-rich repeat (InterPro:IPR…	*****	gene:2091671,UniProt:Q9LRR4		'35.1'	'not assigned.annotated'	'Putative disease resistance protein At3g14460 OS=Arabidopsis thaliana (sp|q9lrr5|drl21_arath : 123.0)'
Vitvi07g03029	3398.58	-1.77512	0.423877	-4.18782	2.8165e-05	0.00209619	VIT_00s0662g00030	AT1G78080.1	1.6e-57	221.9	1-to-1		AT1G78080.1	related to AP2 4	Encodes a member of the DREB subfamily A-6 of ERF/AP2 transcription factor family (RAP2.4). The protein contains one AP2 domain. Role in mediating light and ethylene signaling.	"RAP2.4"	AtWIND1,WIND1,wound induced dedifferentiation 1	related to AP2 4	related to AP2 4 (RAP2.4)%3B CONTAINS InterPro DOMAIN/s: DNA-binding%2C integrase-type (InterPro:IPR016177)%2C Pathogenesis-related transcriptional factor/ERF%2C DNA-binding (InterPro:IPR001471)%3B BEST Arabidopsis thaliana protein match is: Integrase-type DNA-binding superfamily protein (TAIR:AT1G22190.1)%3B Has 5853 Blast hits to 5721 proteins in 258 species: Archae - 0%3B Bacteria - 10%3B Meta…	*****	PMID:11118137,PMID:16407444,gene:2029490,UniProt:Q8H1E4	VviERF060L1	'15.7.7.2'	'RNA biosynthesis.transcriptional activation.AP2/ERF superfamily.DREB-type transcription factor'	'RNA biosynthesis.transcriptional activation.AP2/ERF superfamily.DREB-type transcription factor (original description: none)'
Vitvi07g03030	14587.1	-1.80148	0.42367	-4.25208	2.11795e-05	0.00169163	VIT_00s0662g00040	AT1G78080.1	4e-57	221.1	1-to-1		AT1G78080.1	related to AP2 4	Encodes a member of the DREB subfamily A-6 of ERF/AP2 transcription factor family (RAP2.4). The protein contains one AP2 domain. Role in mediating light and ethylene signaling.	"RAP2.4"	AtWIND1,WIND1,wound induced dedifferentiation 1	related to AP2 4	related to AP2 4 (RAP2.4)%3B CONTAINS InterPro DOMAIN/s: DNA-binding%2C integrase-type (InterPro:IPR016177)%2C Pathogenesis-related transcriptional factor/ERF%2C DNA-binding (InterPro:IPR001471)%3B BEST Arabidopsis thaliana protein match is: Integrase-type DNA-binding superfamily protein (TAIR:AT1G22190.1)%3B Has 5853 Blast hits to 5721 proteins in 258 species: Archae - 0%3B Bacteria - 10%3B Meta…	*****	PMID:11118137,PMID:16407444,gene:2029490,UniProt:Q8H1E4	VviERF060L2	'15.7.7.2'	'RNA biosynthesis.transcriptional activation.AP2/ERF superfamily.DREB-type transcription factor'	'RNA biosynthesis.transcriptional activation.AP2/ERF superfamily.DREB-type transcription factor (original description: none)'
Vitvi07g03130	283.074	-3.40725	0.522526	-6.52074	6.99626e-11	1.00235e-07	VIT_00s1389g00010	AT4G37990.1	3.6e-69	261.5	1-to-1		AT4G37990.1	cinnamyl alcohol dehydrogenase 8	Encodes an aromatic alcohol:NADP+ oxidoreductase whose mRNA levels are increased in response to treatment with a variety of phytopathogenic bacteria. Though similar to mannitol dehydrogenases%2C this enzyme does not have mannitol dehydrogenase activity.	"ELI3-2"	ATCAD8,ARABIDOPSIS THALIANA CINNAMYL-ALCOHOL DEHYDROGENASE 8,CAD-B2,CINNAMYL-ALCOHOL DEHYDROGENASE B2,ELI3,ELICITOR-ACTIVATED GENE 3	elicitor-activated gene 3-2	elicitor-activated gene 3-2 (ELI3-2)%3B CONTAINS InterPro DOMAIN/s: GroES-like (InterPro:IPR011032)%2C Alcohol dehydrogenase GroES-like (InterPro:IPR013154)%2C Alcohol dehydrogenase%2C zinc-containing%2C conserved site (InterPro:IPR002328)%2C Alcohol dehydrogenase%2C C-terminal (InterPro:IPR013149)%2C Alcohol dehydrogenase superfamily%2C zinc-containing (InterPro:IPR002085)%3B BEST Arabidopsis th…	****	PMID:7638158,PMID:17467016,PMID:18334669,gene:2121026,UniProt:Q02972		'50.1.1'	'Enzyme classification.EC_1 oxidoreductases.EC_1.1 oxidoreductase acting on CH-OH group of donor'	'Enzyme classification.EC_1 oxidoreductases.EC_1.1 oxidoreductase acting on CH-OH group of donor(50.1.1 : 312.7) & Probable mannitol dehydrogenase OS=Fragaria ananassa (sp|q9zrf1|mtdh_fraan : 236.0) (original description: none)'
Vitvi08g00107	2430.18	-1.67633	0.403124	-4.15836	3.20541e-05	0.00227485	VIT_08s0056g01190	AT1G69560.1	2.5e-47	189.5	1-to-many	AT1G69560.2	AT1G69560.1	myb domain protein 105	Encodes LOF2 (LATERAL ORGAN FUSION2)%2C a MYB-domain transcription factor expressed in organ boundaries. Functions in boundary specification%2C meristem initiation and maintenance%2C and organ patterning. Also see LOF1 (At1g26780).	"MYB105"	ATMYB105,MYB DOMAIN PROTEIN 105,LOF2,LATERAL ORGAN FUSION 2	myb domain protein 105	myb domain protein 105 (MYB105)%3B CONTAINS InterPro DOMAIN/s: SANT%2C DNA-binding (InterPro:IPR001005)%2C Homeodomain-like (InterPro:IPR009057)%2C Myb%2C DNA-binding (InterPro:IPR014778)%2C HTH transcriptional regulator%2C Myb-type%2C DNA-binding (InterPro:IPR017930)%2C Homeodomain-related (InterPro:IPR012287)%2C Myb transcription factor (InterPro:IPR015495)%3B BEST Arabidopsis thaliana protein …	****	PMID:11118137,PMID:16280546,gene:3689398,UniProt:Q9SEZ4	"VviMYB167"	'15.7.2.1'	'RNA biosynthesis.transcriptional activation.MYB superfamily.MYB transcription factor'	'RNA biosynthesis.transcriptional activation.MYB superfamily.MYB transcription factor (original description: none)'
Vitvi08g00117	11578.1	-2.9144	0.665352	-4.38024	1.18549e-05	0.00113382	VIT_08s0056g01300	AT5G15120.1	5.3e-39	161.4	1-to-1		AT5G15120.1	2-aminoethanethiol dioxygenase%2C putative (DUF1637)			PCO1,plant cysteine oxidase 1		Protein of unknown function (DUF1637)%3B FUNCTIONS IN: cysteamine dioxygenase activity%3B INVOLVED IN: anaerobic respiration%3B LOCATED IN: cellular_component unknown%3B EXPRESSED IN: 20 plant structures%3B EXPRESSED DURING: 8 growth stages%3B CONTAINS InterPro DOMAIN/s: Protein of unknown function DUF1637 (InterPro:IPR012864)%3B BEST Arabidopsis thaliana protein match is: Protein of unknown func…	*****	gene:3440436,UniProt:Q9LXG9		'35.1'	'not assigned.annotated'	'Plant cysteine oxidase 2 OS=Arabidopsis thaliana (sp|q8lgj5|pco2_arath : 142.0)'
Vitvi08g00258	790.685	-1.88367	0.338267	-5.56859	2.5681e-08	1.40163e-05	VIT_08s0032g01000	AT2G35910.1	7.8e-38	156.4	1-to-many	AT5G06490.1	AT2G35910.1	RING/U-box superfamily protein					RING/U-box superfamily protein%3B FUNCTIONS IN: zinc ion binding%3B CONTAINS InterPro DOMAIN/s: Zinc finger%2C RING-type (InterPro:IPR001841)%2C Zinc finger%2C C3HC4 RING-type (InterPro:IPR018957)%3B BEST Arabidopsis thaliana protein match is: RING/U-box superfamily protein (TAIR:AT5G06490.1)%3B Has 8225 Blast hits to 8203 proteins in 288 species: Archae - 0%3B Bacteria - 0%3B Metazoa - 1997%3B F…	*****	gene:2039169,UniProt:Q8RX29		'19.4.1.5.3.4'	'Protein degradation.peptide tagging.Ubiquitin (UBQ)-anchor addition (ubiquitylation).UBQ-ligase E3 activities.RING-domain E3 ligase activities.RING-H2-type E3 ligase'	'Protein degradation.peptide tagging.Ubiquitin (UBQ)-anchor addition (ubiquitylation).UBQ-ligase E3 activities.RING-domain E3 ligase activities.RING-H2-type E3 ligase (original description: none)'
Vitvi08g00690	110525	-3.71029	0.583561	-6.35802	2.04366e-10	2.6026e-07	VIT_08s0217g00100	AT5G54960.1	1.3e-123	442.6	1-to-1		AT5G54960.1	pyruvate decarboxylase-2	pyruvate decarboxylase-2	"PDC2"		pyruvate decarboxylase-2	pyruvate decarboxylase-2 (PDC2)%3B FUNCTIONS IN: pyruvate decarboxylase activity%2C magnesium ion binding%2C carboxy-lyase activity%2C thiamin pyrophosphate binding%2C catalytic activity%3B INVOLVED IN: response to hypoxia%3B LOCATED IN: cellular_component unknown%3B EXPRESSED IN: 24 plant structures%3B EXPRESSED DURING: 13 growth stages%3B CONTAINS InterPro DOMAIN/s: Thiamine pyrophosphate enzym…	*****	PMID:18467450,gene:2160169,UniProt:Q9FFT4		'50.4.1'	'Enzyme classification.EC_4 lyases.EC_4.1 carbon-carbon lyase'	'Pyruvate decarboxylase 2 (Fragment) OS=Pisum sativum (sp|p51851|pdc2_pea : 408.0) & Enzyme classification.EC_4 lyases.EC_4.1 carbon-carbon lyase(50.4.1 : 273.0) (original description: none)'
Vitvi08g00824	7741.53	-2.0052	0.541227	-3.70492	0.00021146	0.00797387	VIT_08s0058g01000	AT2G30970.1	1e-54	214.2	1-to-many	AT2G30970.2	AT2G30970.1	aspartate aminotransferase 1	ASPARTATE AMINOTRANSFERASE 1	"ASP1"		aspartate aminotransferase 1	aspartate aminotransferase 1 (ASP1)%3B FUNCTIONS IN: L-aspartate:2-oxoglutarate aminotransferase activity%2C copper ion binding%3B INVOLVED IN: response to cadmium ion%3B LOCATED IN: mitochondrion%3B EXPRESSED IN: 25 plant structures%3B EXPRESSED DURING: 13 growth stages%3B CONTAINS InterPro DOMAIN/s: Aminotransferase%2C class I/classII (InterPro:IPR004839)%2C Pyridoxal phosphate-dependent transf…	****	PMID:11743115,PMID:14671022,PMID:15215502,PMID:16242667,PMID:16358359,PMID:16502469,PMID:18385124,gene:2052850,UniProt:P46643		'35.1'	'not assigned.annotated'	'Aspartate aminotransferase, mitochondrial OS=Arabidopsis thaliana (sp|p46643|aat1_arath : 156.0)'
Vitvi08g00835	1558.75	-1.0913	0.255059	-4.2786	1.88071e-05	0.00155637	VIT_08s0058g01090	AT5G01820.1	1.8e-162	570.9	1-to-1		AT5G01820.1	serine/threonine protein kinase 1	Encodes a CBL-interacting serine/threonine protein kinase.	"SR1"	ATCIPK14,ATSR1,serine/threonine protein kinase 1,CIPK14,CBL-INTERACTING PROTEIN KINASE 14,PKS24,SOS2-like protein kinase 24,SnRK3.15,SNF1-RELATED PROTEIN KINASE 3.15	serine/threonine protein kinase 1	serine/threonine protein kinase 1 (SR1)%3B FUNCTIONS IN: protein serine/threonine kinase activity%2C protein kinase activity%2C kinase activity%2C ATP binding%3B INVOLVED IN: signal transduction%2C protein amino acid phosphorylation%3B LOCATED IN: vacuole%3B EXPRESSED IN: 23 plant structures%3B EXPRESSED DURING: 15 growth stages%3B CONTAINS InterPro DOMAIN/s: Protein kinase%2C ATP binding site (I…	*****	PMID:15539469,gene:2181056,UniProt:Q9LZW4		'18.8.5.3'	'Protein modification.phosphorylation.CAMK kinase superfamily.SNF1-related SnRK3 kinase'	'Protein modification.phosphorylation.CAMK kinase superfamily.SNF1-related SnRK3 kinase (original description: none)'
Vitvi08g00836	5854.66	-1.46193	0.386807	-3.77949	0.000157152	0.0065737	VIT_08s0058g01100	AT5G01830.1	3.9e-208	723	1-to-1		AT5G01830.1	ARM repeat superfamily protein		"SAUR21"		SMALL AUXIN UP RNA 21	ARM repeat superfamily protein%3B FUNCTIONS IN: ubiquitin-protein ligase activity%2C binding%3B INVOLVED IN: response to chitin%3B LOCATED IN: ubiquitin ligase complex%3B EXPRESSED IN: root%3B CONTAINS InterPro DOMAIN/s: U box domain (InterPro:IPR003613)%2C Armadillo-like helical (InterPro:IPR011989)%2C Armadillo (InterPro:IPR000225)%2C Armadillo-type fold (InterPro:IPR016024)%3B BEST Arabidopsis…	*****	PMID:17722694,gene:2181076,UniProt:Q9LZW3		'35.1'	'not assigned.annotated'	'U-box domain-containing protein 16 OS=Arabidopsis thaliana (sp|q9lzw3|pub16_arath : 655.0)'
Vitvi08g00973	5048.99	-4.60923	1.21718	-3.7868	0.000152602	0.00647796	VIT_08s0040g01200	AT3G55290.1	1.5e-38	159.5	1-to-1		AT3G55290.1	NAD(P)-binding Rossmann-fold superfamily protein			SDRd,SHORT-CHAIN DEHYDROGENASE/REDUCTASE ISOFORM d		NAD(P)-binding Rossmann-fold superfamily protein%3B FUNCTIONS IN: oxidoreductase activity%2C binding%2C catalytic activity%3B INVOLVED IN: oxidation reduction%2C metabolic process%3B LOCATED IN: peroxisome%3B EXPRESSED IN: leaf%3B CONTAINS InterPro DOMAIN/s: Short-chain dehydrogenase/reductase%2C conserved site (InterPro:IPR020904)%2C NAD(P)-binding domain (InterPro:IPR016040)%2C Glucose/ribitol …	****	PMID:17951448,gene:2100620,UniProt:Q94AL3		'35.2'	'not assigned.not annotated'	' no hits & (original description: none)'
Vitvi08g00992	20340	-1.18251	0.321763	-3.67509	0.000237763	0.00863746	VIT_08s0040g01370	AT2G36950.1	1.9e-12	72.8	1-to-1		AT2G36950.1	Heavy metal transport/detoxification superfamily protein					Heavy metal transport/detoxification superfamily protein %3B FUNCTIONS IN: copper ion binding%2C metal ion binding%3B INVOLVED IN: metal ion transport%3B LOCATED IN: cellular_component unknown%3B EXPRESSED IN: 15 plant structures%3B EXPRESSED DURING: 4 anthesis%2C C globular stage%2C petal differentiation and expansion stage%3B CONTAINS InterPro DOMAIN/s: Heavy metal transport/detoxification prot…	****	gene:2057950,UniProt:Q9SJL2		'35.2'	'not assigned.not annotated'	' no hits & (original description: none)'
Vitvi08g01218	59.5682	1.63565	0.430062	3.8033	0.000142783	0.00623433	VIT_08s0007g00550	AT2G29080.1	6.1e-54	211.5	1-to-1		AT2G29080.1	FTSH protease 3	encodes an FtsH protease that is localized to the mitochondrion	"ftsh3"		FTSH protease 3	FTSH protease 3 (ftsh3)%3B FUNCTIONS IN: ATP-dependent peptidase activity%2C ATPase activity%3B INVOLVED IN: proteolysis%2C protein catabolic process%3B LOCATED IN: mitochondrion%2C chloroplast thylakoid membrane%3B EXPRESSED IN: 24 plant structures%3B EXPRESSED DURING: 13 growth stages%3B CONTAINS InterPro DOMAIN/s: Peptidase M41%2C FtsH (InterPro:IPR005936)%2C ATPase%2C AAA+ type%2C core (Inter…	****	PMID:11299370,PMID:14671022,PMID:15322131,gene:2066127,UniProt:Q84WU8		'35.1'	'not assigned.annotated'	'ATP-dependent zinc metalloprotease FTSH 3, mitochondrial OS=Oryza sativa subsp. japonica (sp|q8s2a7|ftsh3_orysj : 219.0)'
Vitvi08g01219	46.9658	1.7812	0.416648	4.27507	1.91074e-05	0.00156989	VIT_08s0007g00560	AT1G07510.1	1.1e-61	235	1-to-1		AT1G07510.1	FTSH protease 10	encodes an FtsH protease that is localized to the mitochondrion	"ftsh10"		FTSH protease 10	FTSH protease 10 (ftsh10)%3B FUNCTIONS IN: in 6 functions%3B INVOLVED IN: proteolysis%2C protein catabolic process%3B LOCATED IN: mitochondrion%2C chloroplast thylakoid membrane%2C plastid%3B EXPRESSED IN: 25 plant structures%3B EXPRESSED DURING: 15 growth stages%3B CONTAINS InterPro DOMAIN/s: Peptidase M41%2C FtsH (InterPro:IPR005936)%2C ATPase%2C AAA+ type%2C core (InterPro:IPR003593)%2C ATPase…	****	PMID:14671022,PMID:15322131,PMID:16618929,gene:2025051,UniProt:Q8VZI8		'35.1'	'not assigned.annotated'	'ATP-dependent zinc metalloprotease FTSH 8, mitochondrial OS=Oryza sativa subsp. japonica (sp|q0dhl4|ftsh8_orysj : 222.0)'
Vitvi08g01391	426.683	-1.43809	0.362937	-3.96237	7.42089e-05	0.00396525	VIT_08s0007g02550	AT3G52525.1	8.4e-26	115.2	1-to-1		AT3G52525.1	ovate family protein 6		"OFP6"	ATOFP6,ARABIDOPSIS THALIANA OVATE FAMILY PROTEIN 6	ovate family protein 6	ovate family protein 6 (OFP6)%3B CONTAINS InterPro DOMAIN/s: Protein of unknown function DUF623 (InterPro:IPR006458)%3B BEST Arabidopsis thaliana protein match is: Ovate family protein (TAIR:AT2G36026.1)%3B Has 453 Blast hits to 451 proteins in 20 species: Archae - 0%3B Bacteria - 0%3B Metazoa - 0%3B Fungi - 0%3B Plants - 453%3B Viruses - 0%3B Other Eukaryotes - 0 (source: NCBI BLink).	*****	gene:504953701,UniProt:Q3EAL1		'15.7.39'	'RNA biosynthesis.transcriptional activation.OFP transcription factor'	'RNA biosynthesis.transcriptional activation.OFP transcription factor (original description: none)'
Vitvi08g01393	5107.63	-1.62432	0.408066	-3.98054	6.87581e-05	0.00374586	VIT_08s0007g02570	AT3G44260.1	4.6e-98	356.3	1-to-1		AT3G44260.1	Polynucleotidyl transferase%2C ribonuclease H-like superfamily protein	Encodes one of the homologs of the yeast CCR4-associated factor 1: AT3G44260 (CAF1a)%2C AT5G22250 (CAF1b). Has mRNA deadenylation activity. Also plays a role in plant defense responses.	"CAF1a"	AtCAF1a,CCR4- associated factor 1a	CCR4- associated factor 1a	Polynucleotidyl transferase%2C ribonuclease H-like superfamily protein%3B FUNCTIONS IN: ribonuclease activity%2C nucleic acid binding%3B INVOLVED IN: response to biotic stimulus%2C response to wounding%2C RNA modification%3B LOCATED IN: nucleus%3B EXPRESSED IN: 22 plant structures%3B EXPRESSED DURING: 12 growth stages%3B CONTAINS InterPro DOMAIN/s: Ribonuclease CAF1 (InterPro:IPR006941)%2C Polynu…	*****	gene:2095714,UniProt:Q9LXM2		'16.8.3.1.2.2'	'RNA processing.RNA decay.deadenylation-dependent mechanism.mRNA deadenylation.CCR4-NOT complex.CAF1 deadenylase component'	'RNA processing.RNA decay.deadenylation-dependent mechanism.mRNA deadenylation.CCR4-NOT complex.CAF1 deadenylase component (original description: none)'
Vitvi08g01452	3710.04	-1.31558	0.274889	-4.78588	1.70244e-06	0.000293421	VIT_08s0007g03230	AT2G36220.1	7.6e-40	162.9	1-to-1		AT2G36220.1	hypothetical protein					unknown protein%3B BEST Arabidopsis thaliana protein match is: unknown protein (TAIR:AT3G52710.1)%3B Has 74 Blast hits to 74 proteins in 10 species: Archae - 0%3B Bacteria - 0%3B Metazoa - 0%3B Fungi - 0%3B Plants - 74%3B Viruses - 0%3B Other Eukaryotes - 0 (source: NCBI BLink).	*****	gene:2049479,UniProt:Q9SJN3		'35.2'	'not assigned.not annotated'	' no hits & (original description: none)'
Vitvi08g01506	135760	-1.3324	0.200258	-6.65344	2.86316e-11	5.04863e-08	VIT_08s0007g03830	AT2G36460.1	4.7e-136	483.8	1-to-1		AT2G36460.1	Aldolase superfamily protein		"FBA6"		fructose-bisphosphate aldolase 6	Aldolase superfamily protein%3B FUNCTIONS IN: copper ion binding%3B INVOLVED IN: response to cadmium ion%2C response to salt stress%2C pentose-phosphate shunt%3B LOCATED IN: mitochondrion%2C plasma membrane%2C membrane%3B EXPRESSED IN: 24 plant structures%3B EXPRESSED DURING: 15 growth stages%3B CONTAINS InterPro DOMAIN/s: Aldolase-type TIM barrel (InterPro:IPR013785)%2C Fructose-bisphosphate ald…	****	PMID:8616263,PMID:12953116,PMID:16502469,PMID:17432890,PMID:17644812,PMID:17916636,gene:2044855,UniProt:Q9SJQ9		'3.1.2.2'	'Carbohydrate metabolism.sucrose metabolism.synthesis.cytosolic fructose-bisphosphate aldolase'	'Carbohydrate metabolism.sucrose metabolism.synthesis.cytosolic fructose-bisphosphate aldolase (original description: none)'
Vitvi08g01539	45235.1	-1.51802	0.341274	-4.44809	8.66356e-06	0.000928013	VIT_08s0007g04170	AT3G52990.1	5e-26	119.8	1-to-many	AT3G52990.2	AT3G52990.1	Pyruvate kinase family protein					Pyruvate kinase family protein%3B FUNCTIONS IN: pyruvate kinase activity%2C potassium ion binding%2C magnesium ion binding%2C catalytic activity%3B INVOLVED IN: response to cadmium ion%2C glycolysis%3B LOCATED IN: membrane%3B EXPRESSED IN: guard cell%2C cultured cell%2C leaf%3B EXPRESSED DURING: seedling growth%3B CONTAINS InterPro DOMAIN/s: Pyruvate/Phosphoenolpyruvate kinase%2C catalytic core (…	****	PMID:16502469,PMID:17432890,gene:2085225,UniProt:Q94KE3		'35.1'	'not assigned.annotated'	'Pyruvate kinase 2, cytosolic OS=Oryza sativa subsp. japonica (sp|q2qxr8|kpyc2_orysj : 99.4)'
Vitvi08g01575	2839.43	-2.56497	0.478645	-5.35881	8.37737e-08	3.69297e-05	VIT_08s0007g04540	AT2G36690.1	1.5e-67	256.5	1-to-many	AT2G36690.2	AT2G36690.1	2-oxoglutarate (2OG) and Fe(II)-dependent oxygenase superfamily protein					2-oxoglutarate (2OG) and Fe(II)-dependent oxygenase superfamily protein%3B FUNCTIONS IN: oxidoreductase activity%2C acting on paired donors%2C with incorporation or reduction of molecular oxygen%2C 2-oxoglutarate as one donor%2C and incorporation of one atom each of oxygen into both donors%2C oxidoreductase activity%3B INVOLVED IN: biosynthetic process%3B LOCATED IN: cellular_component unknown%3B…	***	gene:2040574,UniProt:F4INZ9		'50.1.13'	'Enzyme classification.EC_1 oxidoreductases.EC_1.14 oxidoreductase acting on paired donor with incorporation or reduction of molecular oxygen'	'Flavanone 3-dioxygenase 3 OS=Oryza sativa subsp. japonica (sp|q7xr84|fl3h3_orysj : 119.0) & Enzyme classification.EC_1 oxidoreductases.EC_1.14 oxidoreductase acting on paired donor with incorporation or reduction of molecular oxygen(50.1.13 : 86.5) (original description: none)'
Vitvi08g01577	447.102	-1.24512	0.310091	-4.01533	5.93631e-05	0.00340195	VIT_08s0007g04550	AT5G03555.1	2e-216	750.4	1-to-1		AT5G03555.1	permease%2C cytosine/purines%2C uracil%2C thiamine%2C allantoin family protein	Encodes PLUTO (plastidic nucleobase transporter)%2C a member of the Nucleobase:Cation-Symporter1 protein family%2C capable of transporting purine and pyrimidine nucleobases.	"NCS1"	AtNCS1	nucleobase cation symporter 1	permease%2C cytosine/purines%2C uracil%2C thiamine%2C allantoin family protein%3B FUNCTIONS IN: nucleobase transmembrane transporter activity%3B INVOLVED IN: nucleobase%2C nucleoside%2C nucleotide and nucleic acid transport%2C transmembrane transport%3B LOCATED IN: membrane%3B EXPRESSED IN: 22 plant structures%3B EXPRESSED DURING: 13 growth stages%3B CONTAINS InterPro DOMAIN/s: Permease%2C cytosi…	*****	gene:3706967,UniProt:Q9LZD0		'24.2.3.2.1'	'Solute transport.carrier-mediated transport.APC superfamily.NCS-1 family.nucleobase cation transporter (PLUTO-type)'	'Solute transport.carrier-mediated transport.APC superfamily.NCS-1 family.nucleobase cation transporter (PLUTO-type) (original description: none)'
Vitvi08g01614	2489.42	-1.29722	0.298532	-4.34531	1.39076e-05	0.00127418	VIT_08s0007g04890	AT2G36840.1	3.4e-38	159.1	1-to-1		AT2G36840.1	ACT-like superfamily protein	Encodes a ACT domain-containing protein. The ACT domain%2C named after bacterial aspartate kinase%2C chorismate mutase and TyrA (prephenate dehydrogenase)%2C is a regulatory domain that serves as an amino acid-binding site in feedback-regulated amino acid metabolic enzymes.	"ACR10"		ACT domain repeats 10	ACT-like superfamily protein%3B FUNCTIONS IN: amino acid binding%3B INVOLVED IN: metabolic process%3B LOCATED IN: cellular_component unknown%3B EXPRESSED IN: 20 plant structures%3B EXPRESSED DURING: 12 growth stages%3B CONTAINS InterPro DOMAIN/s: Amino acid-binding ACT (InterPro:IPR002912)%3B BEST Arabidopsis thaliana protein match is: ACT domain-containing protein (TAIR:AT2G39570.1)%3B Has 798 B…	****	gene:2057935,UniProt:Q9SJM1		'35.1'	'not assigned.annotated'	'ACT domain-containing protein ACR10 OS=Arabidopsis thaliana (sp|q9sjm1|acr10_arath : 130.0)'
Vitvi08g01617	245.038	2.39505	0.533843	4.48644	7.24224e-06	0.000805893	VIT_08s0007g04950	AT2G36870.2	6.5e-72	269.6	1-to-1		AT2G36870.2	xyloglucan endotransglucosylase/hydrolase 32	Encodes a xyloglucan endotransglycosylase/hydrolase.	"XTH32"	AtXTH32	xyloglucan endotransglucosylase/hydrolase 32	xyloglucan endotransglucosylase/hydrolase 32 (XTH32)%3B FUNCTIONS IN: hydrolase activity%2C acting on glycosyl bonds%2C hydrolase activity%2C hydrolyzing O-glycosyl compounds%3B INVOLVED IN: carbohydrate metabolic process%3B LOCATED IN: endomembrane system%3B EXPRESSED IN: 19 plant structures%3B EXPRESSED DURING: 13 growth stages%3B CONTAINS InterPro DOMAIN/s: Concanavalin A-like lectin/glucanase…	***	gene:6530296841,UniProt:F4IP22		'35.1'	'not assigned.annotated'	'Probable xyloglucan endotransglucosylase/hydrolase protein 32 OS=Arabidopsis thaliana (sp|q9sjl9|xth32_arath : 215.0)'
Vitvi08g01639	297.856	-1.20454	0.331003	-3.63907	0.000273628	0.00964035	VIT_08s0007g05180	AT3G56710.1	0.00023	45.1	1-to-many	AT3G56710.2	AT3G56710.1	sigma factor binding protein 1	Sig1 binding protein%3B interacts with Sig1R4. As well as Sig1%2C SibI is imported into chloroplasts and its expression is light-dependent in mature chloroplasts.	"SIB1"		sigma factor binding protein 1	sigma factor binding protein 1 (SIB1)%3B CONTAINS InterPro DOMAIN/s: VQ (InterPro:IPR008889)%3B BEST Arabidopsis thaliana protein match is: VQ motif-containing protein (TAIR:AT2G41180.1)%3B Has 66 Blast hits to 66 proteins in 11 species: Archae - 0%3B Bacteria - 0%3B Metazoa - 0%3B Fungi - 0%3B Plants - 66%3B Viruses - 0%3B Other Eukaryotes - 0 (source: NCBI BLink).	*****	PMID:18467450,gene:2103579,UniProt:Q9LDH1		'35.2'	'not assigned.not annotated'	' no hits & (original description: none)'
Vitvi08g01653	485.032	1.15717	0.227673	5.08258	3.72337e-07	0.000110845	VIT_08s0007g05340	AT4G23160.2	3.8e-126	454.1	1-to-many	AT4G23160.3	AT4G23160.2	cysteine-rich RECEPTOR-like kinase		"CRK8"		cysteine-rich RLK (RECEPTOR-like protein kinase) 8					'35.2'	'not assigned.not annotated'
Vitvi08g01683	11580.2	-1.41728	0.284596	-4.97998	6.35906e-07	0.000153441	VIT_08s0007g05790	AT2G41410.1	6.7e-21	99.8	1-to-1		AT2G41410.1	Calcium-binding EF-hand family protein					Calcium-binding EF-hand family protein%3B FUNCTIONS IN: calcium ion binding%3B LOCATED IN: plasma membrane%3B EXPRESSED IN: 23 plant structures%3B EXPRESSED DURING: 14 growth stages%3B CONTAINS InterPro DOMAIN/s: EF-Hand 1%2C calcium-binding site (InterPro:IPR018247)%2C EF-HAND 2 (InterPro:IPR018249)%2C EF-hand-like domain (InterPro:IPR011992)%2C Calcium-binding EF-hand (InterPro:IPR002048)%2C EF…	*****	PMID:16023399,PMID:17317660,gene:2040341,UniProt:P30188		'35.1'	'not assigned.annotated'	'Probable calcium-binding protein CML35 OS=Arabidopsis thaliana (sp|p30188|cml35_arath : 180.0)'
Vitvi08g01733	386.047	1.07083	0.273337	3.9176	8.94362e-05	0.00464886	VIT_08s0007g06410	AT4G38180.1	1.9e-97	357.1	1-to-1		AT4G38180.1	FAR1-related sequence 5		"FRS5"		FAR1-related sequence 5	FAR1-related sequence 5 (FRS5)%3B FUNCTIONS IN: zinc ion binding%3B INVOLVED IN: response to red or far red light%3B LOCATED IN: cellular_component unknown%3B EXPRESSED IN: 22 plant structures%3B EXPRESSED DURING: 13 growth stages%3B CONTAINS InterPro DOMAIN/s: MULE transposase%2C conserved domain (InterPro:IPR018289)%2C Transcription factor%2C FAR1-related (InterPro:IPR004330)%2C Zinc finger%2C …	*****	gene:2121059,UniProt:Q9SZL8		'15.7.49'	'RNA biosynthesis.transcriptional activation.FAR1 transcription factor'	'RNA biosynthesis.transcriptional activation.FAR1 transcription factor (original description: none)'
Vitvi08g01762	2421.14	-2.37901	0.54097	-4.39767	1.09419e-05	0.00107189	VIT_08s0007g06760	AT3G58060.1	5.2e-28	125.6	1-to-many	AT3G58060.2	AT3G58060.1	Cation efflux family protein					Cation efflux family protein%3B FUNCTIONS IN: cation transmembrane transporter activity%2C efflux transmembrane transporter activity%3B INVOLVED IN: cation transport%2C transmembrane transport%3B LOCATED IN: membrane%3B EXPRESSED IN: 6 plant structures%3B EXPRESSED DURING: 4 anthesis%2C petal differentiation and expansion stage%3B CONTAINS InterPro DOMAIN/s: Cation efflux protein (InterPro:IPR002…	****	gene:2095872,UniProt:Q9M2P2		'35.1'	'not assigned.annotated'	'Metal tolerance protein 4 OS=Oryza sativa subsp. japonica (sp|q10pp8|mtp4_orysj : 108.0)'
Vitvi08g01844	6418.82	-2.2877	0.593623	-3.85379	0.000116304	0.00544521	VIT_08s0007g07690	AT5G06860.1	5.1e-58	223	1-to-1		AT5G06860.1	polygalacturonase inhibiting protein 1	Encodes a polygalacturonase inhibiting protein involved in defense response. PGIPs inhibit the function of cell wall pectin degrading enzymes such as those produced by fungal pathogens. PGIP1 is induced by fungal infection. Suppressed in the proton sensitive stop1-mutant%2C but the transcription level was recovered by transformation of STOP2. Knockout mutant showed severe damage in the root tip i…	"PGIP1"	ATPGIP1,POLYGALACTURONASE INHIBITING PROTEIN 1	polygalacturonase inhibiting protein 1	polygalacturonase inhibiting protein 1 (PGIP1)%3B FUNCTIONS IN: polygalacturonase inhibitor activity%3B INVOLVED IN: signal transduction%2C defense response%3B LOCATED IN: cell wall%2C plant-type cell wall%3B EXPRESSED IN: 20 plant structures%3B EXPRESSED DURING: 13 growth stages%3B CONTAINS InterPro DOMAIN/s: Leucine-rich repeat-containing N-terminal domain%2C type 2 (InterPro:IPR013210)%2C Leuc…	****	PMID:11751054,PMID:14595688,PMID:16287169,PMID:16280546,PMID:18324730,PMID:21166475,gene:2169388,UniProt:Q9M5J9		'35.1'	'not assigned.annotated'	'Polygalacturonase inhibitor OS=Vitis vinifera (sp|a7pw81|pgip_vitvi : 604.0)'
Vitvi08g01845	2970.36	-1.18353	0.267416	-4.42579	9.60918e-06	0.000987763	VIT_08s0007g07700	AT3G12150.1	7.1e-53	208	1-to-1		AT3G12150.1	alpha/beta hydrolase family protein					unknown protein%3B CONTAINS InterPro DOMAIN/s: Protein of unknown function DUF2048 (InterPro:IPR019149)%3B Has 421 Blast hits to 334 proteins in 155 species: Archae - 2%3B Bacteria - 147%3B Metazoa - 215%3B Fungi - 0%3B Plants - 43%3B Viruses - 0%3B Other Eukaryotes - 14 (source: NCBI BLink).	****	gene:3699310,UniProt:Q8RWA3		'35.2'	'not assigned.not annotated'	' no hits & (original description: none)'
Vitvi08g01881	897.768	1.06396	0.293117	3.6298	0.000283636	0.00992641	VIT_08s0007g08230	AT2G41890.1	3.3e-224	776.9	1-to-1		AT2G41890.1	curculin-like (mannose-binding) lectin family protein / PAN domain-containing protein					curculin-like (mannose-binding) lectin family protein / PAN domain-containing protein%3B FUNCTIONS IN: sugar binding%2C protein kinase activity%2C ATP binding%3B INVOLVED IN: protein amino acid phosphorylation%2C recognition of pollen%3B LOCATED IN: endomembrane system%3B EXPRESSED IN: 22 plant structures%3B EXPRESSED DURING: 13 growth stages%3B CONTAINS InterPro DOMAIN/s: Curculin-like (mannose-…	*****	gene:3437354,UniProt:P93756		'18.8.1.24.2'	'Protein modification.phosphorylation.TKL kinase superfamily.G-Lectin kinase families.SD-2 kinase'	'Protein modification.phosphorylation.TKL kinase superfamily.G-Lectin kinase families.SD-2 kinase (original description: none)'
Vitvi08g01936	1064.53	1.07185	0.263187	4.07259	4.6493e-05	0.00287716	VIT_08s0007g08800	AT3G10310.1	1.5e-51	204.9	1-to-many	AT3G10310.2	AT3G10310.1	P-loop nucleoside triphosphate hydrolases superfamily protein with CH (Calponin Homology) domain-containing protein					P-loop nucleoside triphosphate hydrolases superfamily protein with CH (Calponin Homology) domain%3B FUNCTIONS IN: microtubule motor activity%2C ATP binding%3B INVOLVED IN: microtubule-based movement%3B EXPRESSED IN: 19 plant structures%3B EXPRESSED DURING: 10 growth stages%3B CONTAINS InterPro DOMAIN/s: Calponin-homology (InterPro:IPR016146)%2C Calponin-like actin-binding (InterPro:IPR001715)%2C …	**	PMID:16530461,gene:2076288		'35.1'	'not assigned.annotated'	'Kinesin-like protein KIN-14L OS=Arabidopsis thaliana (sp|f4j2m6|kn14l_arath : 152.0)'
Vitvi08g02168	377.476	-2.03446	0.44983	-4.52272	6.10496e-06	0.000710375	VIT_08s0040g02610	AT2G28690.1	2e-11	69.3	1-to-1		AT2G28690.1	TOX high mobility group box protein%2C putative (DUF1635)					Protein of unknown function (DUF1635)%3B CONTAINS InterPro DOMAIN/s: Protein of unknown function DUF1635 (InterPro:IPR012862)%3B BEST Arabidopsis thaliana protein match is: Protein of unknown function (DUF1635) (TAIR:AT5G59760.1)%3B Has 114 Blast hits to 114 proteins in 19 species: Archae - 0%3B Bacteria - 0%3B Metazoa - 0%3B Fungi - 0%3B Plants - 102%3B Viruses - 0%3B Other Eukaryotes - 12 (sour…	*****	gene:2065510,UniProt:Q8L8B6		'35.2'	'not assigned.not annotated'	' no hits & (original description: none)'
Vitvi08g02307	2595.65	-1.52572	0.335199	-4.55169	5.32158e-06	0.000668807	VIT_08s0007g05390	AT2G41310.1	5.3e-15	81.3	1-to-1		AT2G41310.1	response regulator 3	Encodes an A- type response Regulator that is primarily expressed in the root and is involved in cytokinin-mediated signalling.	"RR3"	ARR8,RESPONSE REGULATOR 8,ATRR3,response regulator 3	response regulator 3	response regulator 3 (RR3)%3B CONTAINS InterPro DOMAIN/s: CheY-like (InterPro:IPR011006)%2C Signal transduction response regulator%2C receiver domain (InterPro:IPR001789)%3B BEST Arabidopsis thaliana protein match is: response regulator 9 (TAIR:AT3G57040.1)%3B Has 36974 Blast hits to 36596 proteins in 2486 species: Archae - 189%3B Bacteria - 32197%3B Metazoa - 9%3B Fungi - 371%3B Plants - 1334%3B…	*****	PMID:12068096,gene:2040281,UniProt:O80365		'35.2'	'not assigned.not annotated'	' no hits & (original description: none)'
Vitvi08g02349	734.323	-1.58145	0.406879	-3.88679	0.00010158	0.0049861	VIT_08s0007g06620	AT2G42060.1	1e-57	221.9	1-to-1		AT2G42060.1	Cysteine/Histidine-rich C1 domain family protein					Cysteine/Histidine-rich C1 domain family protein%3B INVOLVED IN: intracellular signaling pathway%3B LOCATED IN: cellular_component unknown%3B EXPRESSED IN: root%3B CONTAINS InterPro DOMAIN/s: Protein kinase C-like%2C phorbol ester/diacylglycerol binding (InterPro:IPR002219)%2C C1-like (InterPro:IPR011424)%3B BEST Arabidopsis thaliana protein match is: Cysteine/Histidine-rich C1 domain family prot…	*****	gene:2064550,UniProt:P93741		'35.2'	'not assigned.not annotated'	' no hits & (original description: none)'
Vitvi08g02391	770.939	-2.91314	0.514734	-5.65951	1.51805e-08	9.15743e-06	VIT_08s0007g08170	AT3G52105.2	2.1e-11	67.4	1-to-1		AT3G52105.2	DIS3-exonuclease-like protein									'35.2'	'not assigned.not annotated'	' no hits & (original description: none)'
Vitvi09g00019	29276.3	-1.30221	0.351726	-3.70234	0.00021362	0.00802756	VIT_09s0002g00340	AT1G17290.1	8.4e-51	201.8	1-to-1		AT1G17290.1	alanine aminotransferas	Encodes for alanine aminotransferase (ALAAT1)%2C involved in alanine catabolism during plants recovery from hypoxia	"AlaAT1"		alanine aminotransferas	alanine aminotransferas (AlaAT1)%3B FUNCTIONS IN: L-alanine:2-oxoglutarate aminotransferase activity%2C ATP binding%3B INVOLVED IN: response to cadmium ion%2C response to hypoxia%2C L-alanine catabolic process%2C by transamination%3B LOCATED IN: mitochondrion%2C chloroplast%3B EXPRESSED IN: 9 plant structures%3B EXPRESSED DURING: L mature pollen stage%2C M germinated pollen stage%3B CONTAINS Inte…	****	PMID:11743115,PMID:14671022,PMID:15028209,PMID:16502469,PMID:17075075,PMID:17137349,PMID:18385124,PMID:21166475,gene:2195807,UniProt:F4I7I0		'35.1'	'not assigned.annotated'	'Alanine aminotransferase 1, mitochondrial OS=Arabidopsis thaliana (sp|f4i7i0|alat1_arath : 117.0)'
Vitvi09g00210	328.993	-1.32403	0.355984	-3.71935	0.000199733	0.00768201	VIT_09s0002g02490	AT1G51700.1	3.4e-26	116.7	1-to-1		AT1G51700.1	DOF zinc finger protein 1	Encodes dof zinc finger protein (adof1).	"DOF1"	ADOF1,DOF zinc finger protein 1	DOF zinc finger protein 1	DOF zinc finger protein 1 (DOF1)%3B CONTAINS InterPro DOMAIN/s: Zinc finger%2C Dof-type (InterPro:IPR003851)%3B BEST Arabidopsis thaliana protein match is: DOF zinc finger protein 2 (TAIR:AT3G21270.1)%3B Has 1091 Blast hits to 1086 proteins in 56 species: Archae - 0%3B Bacteria - 0%3B Metazoa - 0%3B Fungi - 0%3B Plants - 1086%3B Viruses - 0%3B Other Eukaryotes - 5 (source: NCBI BLink).	*****	PMID:11118137,PMID:16280546,PMID:17722694,gene:2017566,UniProt:O82155		'15.7.1.5'	'RNA biosynthesis.transcriptional activation.C2C2 superfamily.DOF transcription factor'	'RNA biosynthesis.transcriptional activation.C2C2 superfamily.DOF transcription factor (original description: none)'
Vitvi09g00244	191.114	1.39431	0.290874	4.79354	1.63863e-06	0.000293283	VIT_09s0002g02890	AT1G51800.1	9.6e-25	115.2	1-to-1		AT1G51800.1	Leucine-rich repeat protein kinase family protein	The gene encodes a putative member of the LRR-RLK protein family. Expressin and mutant analysis revealed that it contributes to the interaction between Arabidopsis and Hyaloperonospora arabidopsidis. and	"IOS1"		IMPAIRED OOMYCETE SUSCEPTIBILITY 1	Leucine-rich repeat protein kinase family protein%3B FUNCTIONS IN: kinase activity%3B INVOLVED IN: protein amino acid phosphorylation%3B LOCATED IN: endomembrane system%3B EXPRESSED IN: 11 plant structures%3B EXPRESSED DURING: 6 growth stages%3B CONTAINS InterPro DOMAIN/s: Protein kinase%2C ATP binding site (InterPro:IPR017441)%2C Protein kinase%2C catalytic domain (InterPro:IPR000719)%2C Serine/…	*****	PMID:21075962,gene:2017556,UniProt:Q9C8I6		'50.2.7'	'Enzyme classification.EC_2 transferases.EC_2.7 transferase transferring phosphorus-containing group'	'LRR receptor-like serine/threonine-protein kinase IOS1 OS=Arabidopsis thaliana (sp|q9c8i6|ios1_arath : 113.0) & Enzyme classification.EC_2 transferases.EC_2.7 transferase transferring phosphorus-containing group(50.2.7 : 65.2) (original description: none)'
Vitvi09g00276	1421.64	-1.955	0.479216	-4.07957	4.51188e-05	0.00282023	VIT_09s0002g03360	AT3G16490.1	3.7e-38	158.3	1-to-1		AT3G16490.1	IQ-domain 26		"IQD26"		IQ-domain 26	IQ-domain 26 (IQD26)%3B CONTAINS InterPro DOMAIN/s: IQ calmodulin-binding region (InterPro:IPR000048)%3B BEST Arabidopsis thaliana protein match is: IQ-domain 27 (TAIR:AT1G51960.1)%3B Has 778 Blast hits to 763 proteins in 39 species: Archae - 0%3B Bacteria - 0%3B Metazoa - 5%3B Fungi - 10%3B Plants - 755%3B Viruses - 0%3B Other Eukaryotes - 8 (source: NCBI BLink).	*****	gene:2088318,UniProt:Q9LK76		'35.2'	'not assigned.not annotated'	' no hits & (original description: none)'
Vitvi09g00323	622.219	-2.14323	0.426897	-5.02048	5.1543e-07	0.000134264	VIT_09s0002g03940	AT5G11590.1	2e-43	174.9	1-to-1		AT5G11590.1	Integrase-type DNA-binding superfamily protein	encodes a member of the DREB subfamily A-4 of ERF/AP2 transcription factor family. The protein contains one AP2 domain. There are 17 members in this subfamily including TINY.	"TINY2"		TINY2	TINY2 (TINY2)%3B FUNCTIONS IN: DNA binding%2C sequence-specific DNA binding transcription factor activity%3B INVOLVED IN: regulation of transcription%2C DNA-dependent%3B LOCATED IN: nucleus%3B EXPRESSED IN: shoot apex%2C embryo%2C hypocotyl%2C leaf%3B EXPRESSED DURING: LP.10 ten leaves visible%2C D bilateral stage%3B CONTAINS InterPro DOMAIN/s: DNA-binding%2C integrase-type (InterPro:IPR016177)%2…	*****	PMID:11118137,PMID:16280546,PMID:16407444,gene:3442990,UniProt:Q9LYD3	VviTINY2	'15.7.7.2'	'RNA biosynthesis.transcriptional activation.AP2/ERF superfamily.DREB-type transcription factor'	'RNA biosynthesis.transcriptional activation.AP2/ERF superfamily.DREB-type transcription factor (original description: none)'
Vitvi09g00427	11735.2	-2.56412	0.607671	-4.21958	2.44756e-05	0.00187018	VIT_09s0002g05080	AT1G80440.1	2.5e-106	384	1-to-1		AT1G80440.1	Galactose oxidase/kelch repeat superfamily protein	Encodes a member of a family of F-box proteins%2C called the KISS ME DEADLY (KMD) family%2C that targets type-B ARR proteins for degradation and is involved in the negative regulation of the cytokinin response. Also named as KFB20%2C a member of a group of Kelch repeat F-box proteins that negatively regulate phenylpropanoid biosynthesis by targeting the phenypropanoid biosynthesis enzyme phenylal…		KFB20,Kelch repeat F-box 20,KMD1,KISS ME DEADLY 1		Galactose oxidase/kelch repeat superfamily protein%3B CONTAINS InterPro DOMAIN/s: Galactose oxidase/kelch%2C beta-propeller (InterPro:IPR011043)%2C Kelch repeat type 1 (InterPro:IPR006652)%2C Kelch related (InterPro:IPR013089)%2C Kelch-type beta propeller (InterPro:IPR015915)%3B BEST Arabidopsis thaliana protein match is: Galactose oxidase/kelch repeat superfamily protein (TAIR:AT1G15670.1)%3B Ha…	*****	gene:3690929,UniProt:Q9M8L2		'9.2.3.1'	'Secondary metabolism.phenolics.regulation of key enzymes.KFB-PAL proteolytic phenylalanine ammonia-lyase regulator'	'Secondary metabolism.phenolics.regulation of key enzymes.KFB-PAL proteolytic phenylalanine ammonia-lyase regulator (original description: none)'
Vitvi09g00504	396.852	1.07426	0.17379	6.18138	6.35423e-10	6.9361e-07		AT1G12210.1	3.8e-106	384.4	1-to-many	AT1G12210.2,AT1G12210.3	AT1G12210.1	RPS5-like 1	RFL1 has high sequence similarity to the adjacent disease resistance (R) gene RPS5.	"RFL1"		RPS5-like 1	RPS5-like 1 (RFL1)%3B FUNCTIONS IN: ATP binding%3B INVOLVED IN: N-terminal protein myristoylation%2C response to bacterium%2C defense response%3B LOCATED IN: cellular_component unknown%3B EXPRESSED IN: shoot apex%2C stem%2C embryo%2C sepal%2C stamen%3B EXPRESSED DURING: 4 anthesis%2C petal differentiation and expansion stage%2C D bilateral stage%3B CONTAINS InterPro DOMAIN/s: NB-ARC (InterPro:IPR…	***	PMID:12912986,gene:2201985,UniProt:Q8L3R3		'35.1'	'not assigned.annotated'	'Disease resistance protein RFL1 OS=Arabidopsis thaliana (sp|q8l3r3|rfl1_arath : 379.0)'
Vitvi09g00616	273.733	-2.50411	0.50942	-4.91561	8.85076e-07	0.000194161	VIT_09s0002g06970	AT3G15850.1	2e-36	152.5	1-to-1		AT3G15850.1	fatty acid desaturase 5	Chloroplastic enzyme responsible for the synthesis of 16:1 fatty acids from galactolipids and sulpholipids. Uses ferredoxin as electron donor.	"FAD5"	ADS3,AtADS3,FADB,FATTY ACID DESATURASE B,JB67	fatty acid desaturase 5	fatty acid desaturase 5 (FAD5)%3B CONTAINS InterPro DOMAIN/s: Fatty acid desaturase%2C type 1%2C core (InterPro:IPR015876)%2C Fatty acid desaturase%2C type 1 (InterPro:IPR005804)%3B BEST Arabidopsis thaliana protein match is: Fatty acid desaturase family protein (TAIR:AT3G15870.1)%3B Has 3424 Blast hits to 3424 proteins in 822 species: Archae - 0%3B Bacteria - 1534%3B Metazoa - 801%3B Fungi - 236…	****	gene:2093301,UniProt:Q949X0		'5.1.9.1'	'Lipid metabolism.fatty acid synthesis.fatty acid desaturation and elongation.delta-7/delta-9 fatty acid desaturase'	'Lipid metabolism.fatty acid synthesis.fatty acid desaturation and elongation.delta-7/delta-9 fatty acid desaturase (original description: none)'
Vitvi09g00772	1971.83	-3.29325	0.670454	-4.91197	9.01657e-07	0.000194988	VIT_09s0002g08540	AT5G11090.1	7.6e-32	136	1-to-1		AT5G11090.1	serine-rich protein-like protein					serine-rich protein-related%3B BEST Arabidopsis thaliana protein match is: serine-rich protein-related (TAIR:AT5G25280.2)%3B Has 1807 Blast hits to 1807 proteins in 277 species: Archae - 0%3B Bacteria - 0%3B Metazoa - 736%3B Fungi - 347%3B Plants - 385%3B Viruses - 0%3B Other Eukaryotes - 339 (source: NCBI BLink).	*****	gene:2184925,UniProt:Q9FY56		'35.2'	'not assigned.not annotated'	' no hits & (original description: none)'
Vitvi09g00827	305.456	-1.67113	0.344528	-4.85051	1.23144e-06	0.000243348	VIT_09s0002g09080	AT1G80730.1	4.7e-37	153.7	1-to-many	AT5G10970.1	AT1G80730.1	zinc-finger protein 1	Encodes a zinc finger protein and is expressed at high levels in the shoot apex%2C including the apical meristem%2C developing leaves and the developing vascular system. expression induced three days post germination. T-DNA insertion mutant has a dominant phenotype in leaf initiation.	"ZFP1"	ATZFP1,ARABIDOPSIS THALIANA ZINC-FINGER PROTEIN 1	zinc-finger protein 1	zinc-finger protein 1 (ZFP1)%3B FUNCTIONS IN: sequence-specific DNA binding transcription factor activity%2C zinc ion binding%2C nucleic acid binding%3B INVOLVED IN: photomorphogenesis%3B LOCATED IN: intracellular%3B EXPRESSED IN: inflorescence meristem%2C petal%2C flower%3B EXPRESSED DURING: 4 anthesis%2C petal differentiation and expansion stage%3B CONTAINS InterPro DOMAIN/s: Zinc finger%2C C2H…	*****	PMID:11118137,gene:2025776,UniProt:Q42485		'15.7.15'	'RNA biosynthesis.transcriptional activation.C2H2 zinc finger transcription factor'	'RNA biosynthesis.transcriptional activation.C2H2 zinc finger transcription factor (original description: none)'
Vitvi09g01460	244.995	-2.31977	0.527834	-4.39488	1.10835e-05	0.00108114	VIT_09s0054g01660	AT3G13020.1	2.7e-34	148.7	1-to-1		AT3G13020.1	hAT transposon superfamily protein					hAT transposon superfamily protein%3B FUNCTIONS IN: protein dimerization activity%2C DNA binding%3B INVOLVED IN: biological_process unknown%3B LOCATED IN: cellular_component unknown%3B EXPRESSED IN: 7 plant structures%3B EXPRESSED DURING: 4 anthesis%2C F mature embryo stage%2C petal differentiation and expansion stage%2C E expanded cotyledon stage%2C D bilateral stage%3B CONTAINS InterPro DOMAIN/…	***	gene:2089239,UniProt:Q9LDK4		'35.2'	'not assigned.not annotated'	' no hits & (original description: none)'
Vitvi09g01621	654.76	-2.46084	0.641353	-3.83695	0.00012457	0.00568831	VIT_09s0002g04930	AT1G80440.1	2.6e-48	189.9	1-to-1		AT1G80440.1	Galactose oxidase/kelch repeat superfamily protein	Encodes a member of a family of F-box proteins%2C called the KISS ME DEADLY (KMD) family%2C that targets type-B ARR proteins for degradation and is involved in the negative regulation of the cytokinin response. Also named as KFB20%2C a member of a group of Kelch repeat F-box proteins that negatively regulate phenylpropanoid biosynthesis by targeting the phenypropanoid biosynthesis enzyme phenylal…		KFB20,Kelch repeat F-box 20,KMD1,KISS ME DEADLY 1		Galactose oxidase/kelch repeat superfamily protein%3B CONTAINS InterPro DOMAIN/s: Galactose oxidase/kelch%2C beta-propeller (InterPro:IPR011043)%2C Kelch repeat type 1 (InterPro:IPR006652)%2C Kelch related (InterPro:IPR013089)%2C Kelch-type beta propeller (InterPro:IPR015915)%3B BEST Arabidopsis thaliana protein match is: Galactose oxidase/kelch repeat superfamily protein (TAIR:AT1G15670.1)%3B Ha…	*****	gene:3690929,UniProt:Q9M8L2		'35.1'	'not assigned.annotated'	'F-box/kelch-repeat protein At1g80440 OS=Arabidopsis thaliana (sp|q9m8l2|fbk30_arath : 182.0)'
Vitvi09g01624	1064.73	-2.75702	0.537963	-5.12493	2.97656e-07	9.74738e-05	VIT_09s0002g05010	AT1G80440.1	5.5e-90	329.3	1-to-1		AT1G80440.1	Galactose oxidase/kelch repeat superfamily protein	Encodes a member of a family of F-box proteins%2C called the KISS ME DEADLY (KMD) family%2C that targets type-B ARR proteins for degradation and is involved in the negative regulation of the cytokinin response. Also named as KFB20%2C a member of a group of Kelch repeat F-box proteins that negatively regulate phenylpropanoid biosynthesis by targeting the phenypropanoid biosynthesis enzyme phenylal…		KFB20,Kelch repeat F-box 20,KMD1,KISS ME DEADLY 1		Galactose oxidase/kelch repeat superfamily protein%3B CONTAINS InterPro DOMAIN/s: Galactose oxidase/kelch%2C beta-propeller (InterPro:IPR011043)%2C Kelch repeat type 1 (InterPro:IPR006652)%2C Kelch related (InterPro:IPR013089)%2C Kelch-type beta propeller (InterPro:IPR015915)%3B BEST Arabidopsis thaliana protein match is: Galactose oxidase/kelch repeat superfamily protein (TAIR:AT1G15670.1)%3B Ha…	*****	gene:3690929,UniProt:Q9M8L2		'9.2.3.1'	'Secondary metabolism.phenolics.regulation of key enzymes.KFB-PAL proteolytic phenylalanine ammonia-lyase regulator'	'Secondary metabolism.phenolics.regulation of key enzymes.KFB-PAL proteolytic phenylalanine ammonia-lyase regulator (original description: none)'
Vitvi09g01642	109.334	1.14797	0.301208	3.81124	0.00013827	0.00609532	VIT_09s0002g05850	AT5G47260.1	1.8e-09	60.8	1-to-1		AT5G47260.1	putative disease resistance protein					ATP binding%3BGTP binding%3Bnucleotide binding%3Bnucleoside-triphosphatases%3B FUNCTIONS IN: nucleoside-triphosphatase activity%2C GTP binding%2C nucleotide binding%2C ATP binding%3B INVOLVED IN: N-terminal protein myristoylation%2C apoptosis%2C defense response%3B LOCATED IN: cellular_component unknown%3B CONTAINS InterPro DOMAIN/s: ATPase%2C AAA+ type%2C core (InterPro:IPR003593)%2C NB-ARC (Int…	***	PMID:12912986,gene:2171588,UniProt:Q9LVT3		'35.2'	'not assigned.not annotated'	' no hits & (original description: none)'
Vitvi09g02091	48.171	-2.36075	0.603499	-3.91177	9.16214e-05	0.00470905	VIT_00s0246g00090	AT2G07641.1	2.2e-09	61.2	1-to-1		AT2G07641.1	hypothetical protein									'35.2'	'not assigned.not annotated'	' no hits & (original description: none)'
Vitvi10g00092	88.3032	1.18105	0.309793	3.81239	0.000137629	0.00608224	VIT_10s0116g01710	AT1G05170.1	1.6e-30	134.4	1-to-1		AT1G05170.1	Galactosyltransferase family protein					Galactosyltransferase family protein%3B FUNCTIONS IN: transferase activity%2C transferring hexosyl groups%2C transferase activity%2C transferring glycosyl groups%3B INVOLVED IN: protein amino acid glycosylation%3B LOCATED IN: membrane%3B EXPRESSED IN: 14 plant structures%3B EXPRESSED DURING: 4 anthesis%2C C globular stage%2C 4 leaf senescence stage%2C petal differentiation and expansion stage%2C …	****	gene:2207224		'35.1'	'not assigned.annotated'	'Probable beta-1,3-galactosyltransferase 4 OS=Arabidopsis thaliana (sp|q8lej9|b3gt4_arath : 107.0)'
Vitvi10g00093	193.758	1.64844	0.371088	4.44219	8.90488e-06	0.00094503	VIT_10s0116g01720	AT4G04630.1	4.3e-22	104.8	1-to-1		AT4G04630.1	senescence regulator (Protein of unknown function%2C DUF584)					Protein of unknown function%2C DUF584%3B CONTAINS InterPro DOMAIN/s: Protein of unknown function DUF584 (InterPro:IPR007608)%3B BEST Arabidopsis thaliana protein match is: Protein of unknown function%2C DUF584 (TAIR:AT4G21970.1)%3B Has 30201 Blast hits to 17322 proteins in 780 species: Archae - 12%3B Bacteria - 1396%3B Metazoa - 17338%3B Fungi - 3422%3B Plants - 5037%3B Viruses - 0%3B Other Eukar…	*****	gene:2125795,UniProt:Q8LFI5		'35.2'	'not assigned.not annotated'	' no hits & (original description: none)'
Vitvi10g00184	1377	-5.67584	0.837796	-6.77472	1.24644e-11	3.05523e-08	VIT_00s0187g00300	AT1G12050.1	2.2e-15	83.2	1-to-1		AT1G12050.1	fumarylacetoacetase	Encodes a fumarylacetoacetase that converts fumarylacetoacetate to acetoacetate and fumarate and is likely to be involved in tyrosine catabolism.		AtFAH,FAH,fumarylacetoacetate hydrolase,SSCD1,short-day sensitive cell deathshort-day sensitive cell deathshort-day sensitive cell death 111		fumarylacetoacetase%2C putative%3B FUNCTIONS IN: fumarylacetoacetase activity%2C catalytic activity%3B INVOLVED IN: aromatic amino acid family metabolic process%2C metabolic process%3B LOCATED IN: cellular_component unknown%3B EXPRESSED IN: 23 plant structures%3B EXPRESSED DURING: 13 growth stages%3B CONTAINS InterPro DOMAIN/s: Fumarylacetoacetase%2C C-terminal-like (InterPro:IPR002529)%2C Fumary…	****	gene:2008844,UniProt:Q8RW90		'35.2'	'not assigned.not annotated'	' no hits & (original description: none)'
Vitvi10g00188	162.519	-6.46591	1.34743	-4.79869	1.5971e-06	0.000293283	VIT_00s0187g00270	AT5G55290.1	3.9e-08	58.9	1-to-many	AT5G55290.2,AT5G55290.3	AT5G55290.1	ATPase%2C V0 complex%2C subunit E					ATPase%2C V0 complex%2C subunit E%3B FUNCTIONS IN: hydrogen ion transmembrane transporter activity%3B INVOLVED IN: ATP hydrolysis coupled proton transport%3B LOCATED IN: vacuole%3B EXPRESSED IN: 24 plant structures%3B EXPRESSED DURING: 15 growth stages%3B CONTAINS InterPro DOMAIN/s: ATPase%2C V0 complex%2C subunit E (InterPro:IPR008389)%3B BEST Arabidopsis thaliana protein match is: ATPase%2C V0 …	*****	PMID:15215502,gene:2161624,UniProt:Q9FLN5		'24.1.1.1.4'	'Solute transport.primary active transport.V-type ATPase complex.membrane V0 subcomplex.subunit e'	'Solute transport.primary active transport.V-type ATPase complex.membrane V0 subcomplex.subunit e (original description: none)'
Vitvi10g00419	104.191	-10.9776	2.43136	-4.515	6.33179e-06	0.000725718	VIT_00s0445g00040	AT1G11120.1	3.8e-20	99.4	1-to-1		AT1G11120.1	CTTNBP 2 amino-terminal-like protein					unknown protein%3B BEST Arabidopsis thaliana protein match is: unknown protein (TAIR:AT1G09812.1)%3B Has 270 Blast hits to 255 proteins in 62 species: Archae - 0%3B Bacteria - 2%3B Metazoa - 93%3B Fungi - 14%3B Plants - 126%3B Viruses - 0%3B Other Eukaryotes - 35 (source: NCBI BLink).	**	gene:2197388,UniProt:F4I7D6		'35.2'	'not assigned.not annotated'	' no hits & (original description: none)'
Vitvi10g00508	3218.59	-1.34767	0.344997	-3.90633	9.37074e-05	0.00475777	VIT_10s0003g00390	AT1G28480.1	8.9e-34	142.5	1-to-1		AT1G28480.1	Thioredoxin superfamily protein	Encodes GRX480%2C a member of the glutaredoxin family that regulates protein redox state. GRX480 interacts with TGA factors and suppresses JA-responsive PDF1.2 transcription. GRX480 transcription is SA-inducible and requires NPR1. Maybe involved in SA/JA cross-talk.	"GRX480"			GRX480%3B FUNCTIONS IN: electron carrier activity%2C protein disulfide oxidoreductase activity%3B INVOLVED IN: salicylic acid mediated signaling pathway%2C jasmonic acid mediated signaling pathway%2C response to salicylic acid stimulus%3B LOCATED IN: cellular_component unknown%3B EXPRESSED IN: 21 plant structures%3B EXPRESSED DURING: 13 growth stages%3B CONTAINS InterPro DOMAIN/s: Glutaredoxin-li…	*****	gene:2032573,UniProt:Q9SGP6		'18.12.2'	'Protein modification.S-glutathionylation and deglutathionylation.glutaredoxin'	'Protein modification.S-glutathionylation and deglutathionylation.glutaredoxin (original description: none)'
Vitvi10g00553	93407.1	-1.70132	0.390594	-4.35572	1.32632e-05	0.00124095	VIT_10s0003g00990	AT4G23160.2	4.5e-130	465.7	1-to-many	AT4G23160.3	AT4G23160.2	cysteine-rich RECEPTOR-like kinase		"CRK8"		cysteine-rich RLK (RECEPTOR-like protein kinase) 8					'50.4.1'	'Enzyme classification.EC_4 lyases.EC_4.1 carbon-carbon lyase'	'Retrovirus-related Pol polyprotein from transposon RE1 OS=Arabidopsis thaliana (sp|q94hw2|polr1_arath : 654.0) & Enzyme classification.EC_4 lyases.EC_4.1 carbon-carbon lyase(50.4.1 : 393.0) (original description: none)'
Vitvi10g00558	301.955	-3.2567	0.897691	-3.62786	0.000285779	0.00997095	VIT_10s0003g01020	AT4G18540.1	2.7e-161	567	1-to-1		AT4G18540.1	transmembrane protein					unknown protein%3B Has 209 Blast hits to 205 proteins in 54 species: Archae - 0%3B Bacteria - 17%3B Metazoa - 2%3B Fungi - 150%3B Plants - 40%3B Viruses - 0%3B Other Eukaryotes - 0 (source: NCBI BLink).	**	gene:2124513,UniProt:O49522		'35.2'	'not assigned.not annotated'	' no hits & (original description: none)'
Vitvi10g00651	1779.77	1.11707	0.228744	4.88349	1.04226e-06	0.00021919	VIT_10s0003g01980	AT1G07650.1	5.4e-43	177.6	1-to-many	AT1G07650.2,AT1G07650.3,AT1G07650.4	AT1G07650.1	Leucine-rich repeat transmembrane protein kinase					Leucine-rich repeat transmembrane protein kinase%3B FUNCTIONS IN: protein serine/threonine kinase activity%2C kinase activity%2C ATP binding%3B INVOLVED IN: protein amino acid phosphorylation%2C transmembrane receptor protein tyrosine kinase signaling pathway%3B LOCATED IN: endomembrane system%3B EXPRESSED IN: 22 plant structures%3B EXPRESSED DURING: 13 growth stages%3B BEST Arabidopsis thaliana …	****	gene:2026584,UniProt:C0LGE0		'50.2.7'	'Enzyme classification.EC_2 transferases.EC_2.7 transferase transferring phosphorus-containing group'	'Retrovirus-related Pol polyprotein from transposon RE2 OS=Arabidopsis thaliana (sp|q9zt94|polr2_arath : 386.0) & Enzyme classification.EC_2 transferases.EC_2.7 transferase transferring phosphorus-containing group(50.2.7 : 52.5) (original description: none)'
Vitvi10g00841	33120	-3.38144	0.721417	-4.68722	2.76946e-06	0.000428948	VIT_10s0003g03950	AT1G72280.1	2.1e-58	226.9	1-to-1		AT1G72280.1	endoplasmic reticulum oxidoreductins 1	endoplasmic reticulum oxidoreductin	"ERO1"	AERO1,endoplasmic reticulum oxidoreductins 1	endoplasmic reticulum oxidoreductins 1	endoplasmic reticulum oxidoreductins 1 (ERO1)%3B FUNCTIONS IN: FAD binding%2C oxidoreductase activity%2C acting on sulfur group of donors%2C disulfide as acceptor%3B INVOLVED IN: oxidation reduction%2C protein thiol-disulfide exchange%3B LOCATED IN: endoplasmic reticulum%3B EXPRESSED IN: 24 plant structures%3B EXPRESSED DURING: 14 growth stages%3B CONTAINS InterPro DOMAIN/s: Endoplasmic reticulum…	****	gene:2207030,UniProt:Q9C7S7		'18.4.1.1'	'Protein modification.disulfide bond formation.endoplasmic reticulum.thiol-disulfide oxidoreductase (ERO)'	'Protein modification.disulfide bond formation.endoplasmic reticulum.thiol-disulfide oxidoreductase (ERO) (original description: none)'
Vitvi10g00860	2817.56	-5.22196	0.841731	-6.20383	5.51056e-10	6.31593e-07	VIT_10s0003g04160	AT5G54160.1	1.8e-41	168.7	1-to-1		AT5G54160.1	O-methyltransferase 1	A caffeic acid/5-hydroxyferulic acid O-methyltransferase. Interacts with 14-4-3 proteins in yeast 2 hybrid assay. AtOMT1 (At5g54160) encodes a flavonol 3?-O-methyltransferase that is highly active towards quercetin and myricetin. The substrate specificity identifies the enzyme as flavonol 3?-methyltransferase which replaces the former annotation of the gene to encode a caffeic acid/5-hydroxyferul…	"OMT1"	ATOMT1,O-methyltransferase 1,AtCOMT,COMT1,caffeate O-methyltransferase 1,OMT3,O-methyltransferase 3	O-methyltransferase 1	O-methyltransferase 1 (OMT1)%3B FUNCTIONS IN: myricetin 3'-O-methyltransferase activity%2C quercetin 3-O-methyltransferase activity%2C caffeate O-methyltransferase activity%3B INVOLVED IN: lignin biosynthetic process%2C flavonol biosynthetic process%3B LOCATED IN: cytosol%2C nucleus%2C plasma membrane%2C cytoplasm%3B EXPRESSED IN: 23 plant structures%3B EXPRESSED DURING: 14 growth stages%3B CONTA…	****	PMID:9349713,PMID:9484457,PMID:17317660,gene:2153422,UniProt:Q9FK25		'50.2.1'	'Enzyme classification.EC_2 transferases.EC_2.1 transferase transferring one-carbon group'	'(S)-scoulerine 9-O-methyltransferase OS=Coptis japonica (sp|q39522|smt_copja : 225.0) & Enzyme classification.EC_2 transferases.EC_2.1 transferase transferring one-carbon group(50.2.1 : 202.4) (original description: none)'
Vitvi10g01211	652.953	1.993	0.533782	3.73373	0.000188664	0.00744366	VIT_00s0125g00140	AT1G56120.1	4.6e-44	182.6	1-to-many	AT1G56145.1,AT1G56145.2,AT1G56145.3	AT1G56120.1	Leucine-rich repeat transmembrane protein kinase					Leucine-rich repeat transmembrane protein kinase%3B FUNCTIONS IN: kinase activity%3B INVOLVED IN: protein amino acid phosphorylation%3B CONTAINS InterPro DOMAIN/s: Protein kinase%2C ATP binding site (InterPro:IPR017441)%2C Serine/threonine-protein kinase domain (InterPro:IPR002290)%2C Leucine-rich repeat (InterPro:IPR001611)%2C Serine-threonine/tyrosine-protein kinase (InterPro:IPR001245)%2C Prot…	***	gene:2205259,UniProt:F4I3K0		'35.2'	'not assigned.not annotated'
Vitvi10g01568	42942.9	-2.57422	0.521116	-4.93982	7.8196e-07	0.000175734	VIT_10s0071g01060	AT5G08570.1	7.1e-132	471.1	1-to-many	AT5G08570.2,AT5G08570.3	AT5G08570.1	Pyruvate kinase family protein					Pyruvate kinase family protein%3B FUNCTIONS IN: pyruvate kinase activity%2C potassium ion binding%2C magnesium ion binding%2C catalytic activity%3B INVOLVED IN: glycolysis%3B LOCATED IN: cellular_component unknown%3B EXPRESSED IN: 22 plant structures%3B EXPRESSED DURING: 13 growth stages%3B CONTAINS InterPro DOMAIN/s: Pyruvate kinase%2C C-terminal-like (InterPro:IPR015795)%2C Pyruvate kinase%2C a…	****	gene:2159576,UniProt:Q9FNN1		'2.1.1.8'	'Cellular respiration.glycolysis.cytosolic glycolysis.pyruvate kinase'	'Cellular respiration.glycolysis.cytosolic glycolysis.pyruvate kinase (original description: none)'
Vitvi10g01739	7080.27	-2.44249	0.653034	-3.74022	0.000183859	0.00734614		AT4G05070.1	1.9e-07	54.3	1-to-1		AT4G05070.1	Wound-responsive family protein					Wound-responsive family protein%3B FUNCTIONS IN: molecular_function unknown%3B INVOLVED IN: biological_process unknown%3B LOCATED IN: chloroplast%3B EXPRESSED IN: 22 plant structures%3B EXPRESSED DURING: 13 growth stages%3B CONTAINS InterPro DOMAIN/s: Protein of unknown function wound-induced (InterPro:IPR022251)%3B Has 30201 Blast hits to 17322 proteins in 780 species: Archae - 12%3B Bacteria - …	*****	gene:3439824,UniProt:Q9S9T1		'35.2'	'not assigned.not annotated'	' no hits & (original description: none)'
Vitvi10g02197	86.0611	-4.25756	0.748535	-5.68785	1.2865e-08	8.19177e-06	VIT_00s0865g00020	AT4G21310.1	9.6e-43	171.8	1-to-1		AT4G21310.1	transmembrane protein%2C putative (DUF1218)					Protein of unknown function (DUF1218)%3B FUNCTIONS IN: molecular_function unknown%3B INVOLVED IN: biological_process unknown%3B LOCATED IN: endomembrane system%3B EXPRESSED IN: 22 plant structures%3B EXPRESSED DURING: 13 growth stages%3B CONTAINS InterPro DOMAIN/s: Protein of unknown function DUF1218 (InterPro:IPR009606)%3B BEST Arabidopsis thaliana protein match is: Protein of unknown function (…	*****	gene:2141185,UniProt:O81898		'35.2'	'not assigned.not annotated'	' no hits & (original description: none)'
Vitvi10g02198	998.086	-2.784	0.55433	-5.02228	5.10623e-07	0.000134264	VIT_00s0865g00030	AT4G27230.1	2.4e-25	114.4	1-to-many	AT4G27230.2,AT5G54640.1	AT4G27230.1	histone H2A 2	Encodes HTA2%2C a histone H2A protein.	"HTA2"		histone H2A 2	histone H2A 2 (HTA2)%3B FUNCTIONS IN: DNA binding%3B INVOLVED IN: nucleosome assembly%3B LOCATED IN: nucleus%3B EXPRESSED IN: 27 plant structures%3B EXPRESSED DURING: 13 growth stages%3B CONTAINS InterPro DOMAIN/s: Histone H2A (InterPro:IPR002119)%2C Histone-fold (InterPro:IPR009072)%2C Histone core (InterPro:IPR007125)%3B BEST Arabidopsis thaliana protein match is: Histone superfamily protein (T…	****	PMID:16751347,gene:2131703,UniProt:O81826		'12.1.2'	'Chromatin organisation.histones.H2A-type histone'	'Chromatin organisation.histones.H2A-type histone (original description: none)'
Vitvi10g02257	1844.96	-1.08711	0.24287	-4.47608	7.60257e-06	0.000837854	VIT_00s0527g00020	AT1G28280.1	3.1e-54	210.3	1-to-1		AT1G28280.1	VQ motif-containing protein			MVQ1,MPK3/6-targeted VQP 1		VQ motif-containing protein%3B CONTAINS InterPro DOMAIN/s: VQ (InterPro:IPR008889)%3B BEST Arabidopsis thaliana protein match is: VQ motif-containing protein (TAIR:AT2G33780.1)%3B Has 240 Blast hits to 231 proteins in 52 species: Archae - 0%3B Bacteria - 2%3B Metazoa - 36%3B Fungi - 32%3B Plants - 147%3B Viruses - 0%3B Other Eukaryotes - 23 (source: NCBI BLink).	*****	gene:2032199,UniProt:Q5M750		'35.1'	'not assigned.annotated'	'VQ motif-containing protein 4 OS=Arabidopsis thaliana (sp|q5m750|vq4_arath : 219.0)'
Vitvi11g00195	32204.9	-1.99537	0.503189	-3.96544	7.32592e-05	0.00393284	VIT_11s0016g02380	AT2G19590.1	3e-79	293.9	1-to-many	AT2G19590.2	AT2G19590.1	ACC oxidase 1	encodes a protein whose sequence is similar to 1-aminocyclopropane-1-carboxylate oxidase	"ACO1"	ATACO1	ACC oxidase 1	ACC oxidase 1 (ACO1)%3B CONTAINS InterPro DOMAIN/s: Oxoglutarate/iron-dependent oxygenase (InterPro:IPR005123)%3B BEST Arabidopsis thaliana protein match is: 2-oxoglutarate (2OG) and Fe(II)-dependent oxygenase superfamily protein (TAIR:AT1G12010.1)%3B Has 7815 Blast hits to 7777 proteins in 927 species: Archae - 0%3B Bacteria - 960%3B Metazoa - 67%3B Fungi - 764%3B Plants - 4878%3B Viruses - 0%3B…	****	gene:2050363,UniProt:Q9ZUN4		'11.5.1.2'	'Phytohormones.ethylene.synthesis.1-aminocyclopropane-1-carboxylate (ACC) oxidase'	'Phytohormones.ethylene.synthesis.1-aminocyclopropane-1-carboxylate (ACC) oxidase (original description: none)'
Vitvi11g00237	27033.3	-1.83663	0.349969	-5.24799	1.53769e-07	6.17865e-05	VIT_11s0016g02850	AT4G26270.1	2.8e-43	176.8	1-to-1		AT4G26270.1	phosphofructokinase 3		"PFK3"		phosphofructokinase 3	phosphofructokinase 3 (PFK3)%3B CONTAINS InterPro DOMAIN/s: Pyrophosphate-dependent phosphofructokinase TP0108 (InterPro:IPR012004)%2C Phosphofructokinase (InterPro:IPR000023)%3B BEST Arabidopsis thaliana protein match is: phosphofructokinase 7 (TAIR:AT5G56630.1)%3B Has 30201 Blast hits to 17322 proteins in 780 species: Archae - 12%3B Bacteria - 1396%3B Metazoa - 17338%3B Fungi - 3422%3B Plants -…	****	gene:2136848,UniProt:Q94AA4		'35.1'	'not assigned.annotated'	'ATP-dependent 6-phosphofructokinase 1 OS=Arabidopsis thaliana (sp|q9m0f9|pfka1_arath : 154.0)'
Vitvi11g00285	181.75	-1.84893	0.501513	-3.6867	0.000227182	0.00836242	VIT_11s0016g03350	AT5G11590.1	7.9e-46	183	1-to-1		AT5G11590.1	Integrase-type DNA-binding superfamily protein	encodes a member of the DREB subfamily A-4 of ERF/AP2 transcription factor family. The protein contains one AP2 domain. There are 17 members in this subfamily including TINY.	"TINY2"		TINY2	TINY2 (TINY2)%3B FUNCTIONS IN: DNA binding%2C sequence-specific DNA binding transcription factor activity%3B INVOLVED IN: regulation of transcription%2C DNA-dependent%3B LOCATED IN: nucleus%3B EXPRESSED IN: shoot apex%2C embryo%2C hypocotyl%2C leaf%3B EXPRESSED DURING: LP.10 ten leaves visible%2C D bilateral stage%3B CONTAINS InterPro DOMAIN/s: DNA-binding%2C integrase-type (InterPro:IPR016177)%2…	*****	PMID:11118137,PMID:16280546,PMID:16407444,gene:3442990,UniProt:Q9LYD3	VviERF037	'15.7.7.2'	'RNA biosynthesis.transcriptional activation.AP2/ERF superfamily.DREB-type transcription factor'	'RNA biosynthesis.transcriptional activation.AP2/ERF superfamily.DREB-type transcription factor (original description: none)'
Vitvi11g00420	1175.93	-1.12945	0.273604	-4.12803	3.65889e-05	0.00247412	VIT_11s0016g04750	AT2G26650.1	6.2e-98	358.2	1-to-1		AT2G26650.1	K+ transporter 1	Encodes AKT1%2C a member of the Shaker family inward rectifying potassium channel predominantly expressed in predominantly in root hairs and root endodermis. This family includes five groups based on phylogenetic analysis (FEBS Letters (2007) 581: 2357): I (inward rectifying channel): AKT1 (AT2G26650)%2C AKT5 (AT4G32500) and SPIK (also known as AKT6%2C AT2G25600)%3B II (inward rectifying channel)…	"KT1"	AKT1,K+ transporter 1,ATAKT1	K+ transporter 1	K+ transporter 1 (KT1)%3B CONTAINS InterPro DOMAIN/s: Cyclic nucleotide-binding (InterPro:IPR000595)%2C Potassium channel%2C voltage-dependent%2C EAG/ELK/ERG (InterPro:IPR003938)%2C Protein of unknown function DUF3354 (InterPro:IPR021789)%2C Ion transport (InterPro:IPR005821)%2C Ankyrin repeat-containing domain (InterPro:IPR020683)%2C Cyclic nucleotide-binding-like (InterPro:IPR018490)%2C RmlC-li…	****	PMID:8798465,PMID:11500563,PMID:19000196,gene:2043838,UniProt:Q38998		'24.3.2.2'	'Solute transport.channels.VIC superfamily.voltage-gated potassium cation channel (AKT/SKOR/GORK-type)'	'Solute transport.channels.VIC superfamily.voltage-gated potassium cation channel (AKT/SKOR/GORK-type) (original description: none)'
Vitvi11g00511	6524.98	-1.24806	0.286837	-4.35111	1.35448e-05	0.00125703	VIT_11s0016g05750	AT3G42170.1	1.2e-222	771.9	1-to-1		AT3G42170.1	BED zinc finger and hAT dimerization domain-containing protein DAYSLEEPER	transposase-like gene with conserved domains from the family of hAT transposases that includes hobo from Drosophila melanogaster%2C Activator (Ac) from maize%2C and Tam3 from snapdragon but lacks several amino acids known to be essential for Ac transposition5. The DAYSLEEPER gene lacks 8 bp duplications and TIRs (a common feature of transcriptionally silent hAT transposases)%2C however%2C DAYSLEE…	"DAYSLEEPER"		DAYSLEEPER	BED zinc finger %3BhAT family dimerisation domain%3B CONTAINS InterPro DOMAIN/s: HAT dimerisation (InterPro:IPR008906)%2C Zinc finger%2C BED-type predicted (InterPro:IPR003656)%3B BEST Arabidopsis thaliana protein match is: BED zinc finger %3BhAT family dimerisation domain (TAIR:AT1G18560.1)%3B Has 1233 Blast hits to 1128 proteins in 97 species: Archae - 0%3B Bacteria - 4%3B Metazoa - 232%3B Fung…	*****	PMID:16015335,gene:2100808,UniProt:Q9M2N5		'35.1'	'not assigned.annotated'	'Zinc finger BED domain-containing protein DAYSLEEPER OS=Arabidopsis thaliana (sp|q9m2n5|dsle_arath : 803.0)'
Vitvi11g01053	385.661	-1.04498	0.223954	-4.66606	3.07031e-06	0.000463031	VIT_11s0078g00400	AT1G75590.1	4.8e-18	90.1	1-to-1		AT1G75590.1	SAUR-like auxin-responsive protein family			SAUR52,SMALL AUXIN UPREGULATED RNA 52		SAUR-like auxin-responsive protein family %3B CONTAINS InterPro DOMAIN/s: Auxin responsive SAUR protein (InterPro:IPR003676)%3B BEST Arabidopsis thaliana protein match is: SAUR-like auxin-responsive protein family (TAIR:AT5G10990.1)%3B Has 1416 Blast hits to 1399 proteins in 25 species: Archae - 0%3B Bacteria - 0%3B Metazoa - 0%3B Fungi - 0%3B Plants - 1415%3B Viruses - 0%3B Other Eukaryotes - 1 …	*****	gene:2005693,UniProt:F4HZ54		'35.2'	'not assigned.not annotated'	' no hits & (original description: none)'
Vitvi11g01445	682.259	-1.49949	0.342353	-4.37995	1.18709e-05	0.00113382	VIT_11s0016g05520	AT5G20230.1	7.1e-09	59.7	1-to-1		AT5G20230.1	blue-copper-binding protein	Al-stress-induced gene	"BCB"	ATBCB,blue-copper-binding protein,SAG14,SENESCENCE ASSOCIATED GENE 14	blue-copper-binding protein	blue-copper-binding protein (BCB)%3B FUNCTIONS IN: electron carrier activity%2C copper ion binding%3B INVOLVED IN: response to oxidative stress%2C response to salt stress%2C aluminum ion transport%2C response to wounding%2C response to absence of light%3B LOCATED IN: anchored to plasma membrane%2C plasma membrane%2C vacuole%2C anchored to membrane%3B EXPRESSED IN: 24 plant structures%3B EXPRESSED…	****	PMID:11351099,PMID:12805588,PMID:15539469,PMID:16247729,PMID:17317660,PMID:14517339,gene:2149248,UniProt:Q07488		'35.2'	'not assigned.not annotated'	' no hits & (original description: none)'
Vitvi11g01486	155.186	-1.14038	0.294393	-3.87365	0.000107216	0.00519601	VIT_11s0149g00310	AT5G14602.1	4.6e-18	89.7	1-to-1		AT5G14602.1	methyltransferase-like protein					FUNCTIONS IN: molecular_function unknown%3B INVOLVED IN: biological_process unknown%3B LOCATED IN: endomembrane system%3B BEST Arabidopsis thaliana protein match is: Methyltransferase-related protein (TAIR:AT5G18150.1)%3B Has 30201 Blast hits to 17322 proteins in 780 species: Archae - 12%3B Bacteria - 1396%3B Metazoa - 17338%3B Fungi - 3422%3B Plants - 5037%3B Viruses - 0%3B Other Eukaryotes - 29…	*****	gene:4515102137,UniProt:B3H764		'35.2'	'not assigned.not annotated'	' no hits & (original description: none)'
Vitvi11g01629	103.324	-2.74036	0.675895	-4.05442	5.02588e-05	0.00302384	CN548329	AT4G29905.1	2.5e-19	93.6	1-to-1		AT4G29905.1	hypothetical protein					unknown protein%3B BEST Arabidopsis thaliana protein match is: unknown protein (TAIR:AT5G57123.1)%3B Has 73 Blast hits to 73 proteins in 13 species: Archae - 0%3B Bacteria - 0%3B Metazoa - 0%3B Fungi - 0%3B Plants - 73%3B Viruses - 0%3B Other Eukaryotes - 0 (source: NCBI BLink).	*****	gene:504953344,UniProt:Q940I1		'35.2'	'not assigned.not annotated'	' no hits & (original description: none)'
Vitvi12g00572	467.827	-1.30774	0.297352	-4.39797	1.09268e-05	0.00107189	VIT_12s0134g00010	AT3G22104.1	1.1e-110	399.8	1-to-1		AT3G22104.1	Phototropic-responsive NPH3 family protein					Phototropic-responsive NPH3 family protein%3B FUNCTIONS IN: signal transducer activity%3B INVOLVED IN: response to light stimulus%3B EXPRESSED IN: 20 plant structures%3B EXPRESSED DURING: 13 growth stages%3B CONTAINS InterPro DOMAIN/s: NPH3 (InterPro:IPR004249)%2C BTB/POZ fold (InterPro:IPR011333)%2C BTB/POZ-like (InterPro:IPR000210)%3B BEST Arabidopsis thaliana protein match is: Phototropic-resp…	****	gene:3438239,UniProt:Q9C5J4		'35.1'	'not assigned.annotated'	'BTB/POZ domain-containing protein At3g22104 OS=Arabidopsis thaliana (sp|q9c5j4|y3210_arath : 393.0)'
Vitvi12g00594	430.905	-1.22204	0.33064	-3.696	0.000219025	0.00817705	VIT_12s0134g00240	AT4G27280.1	1e-33	141.7	1-to-1		AT4G27280.1	Calcium-binding EF-hand family protein					Calcium-binding EF-hand family protein%3B FUNCTIONS IN: calcium ion binding%3B INVOLVED IN: response to karrikin%3B EXPRESSED IN: 23 plant structures%3B EXPRESSED DURING: 13 growth stages%3B CONTAINS InterPro DOMAIN/s: EF-Hand 1%2C calcium-binding site (InterPro:IPR018247)%2C EF-HAND 2 (InterPro:IPR018249)%2C EF-hand-like domain (InterPro:IPR011992)%3B BEST Arabidopsis thaliana protein match is: …	*****	gene:2131758,UniProt:O81831		'35.1'	'not assigned.annotated'	'Calcium-binding protein KRP1 OS=Arabidopsis thaliana (sp|o81831|carp1_arath : 141.0)'
Vitvi12g01697	1111.01	-1.26409	0.294616	-4.29062	1.78171e-05	0.00150709	VIT_12s0055g00200	AT3G21760.1	1.3e-125	448.4	1-to-1		AT3G21760.1	UDP-Glycosyltransferase superfamily protein	Encodes HYR1%2C a UDP glycosyltransferase (UGT). HYR1 glucosylates hypostatin%2C an inhibitor of cell expansion in vivo to form a bioactive glucoside.	"HYR1"		HYPOSTATIN RESISTANCE 1	HYPOSTATIN RESISTANCE 1 (HYR1)%3B FUNCTIONS IN: UDP-glycosyltransferase activity%2C transferase activity%2C transferring glycosyl groups%3B INVOLVED IN: metabolic process%3B LOCATED IN: cellular_component unknown%3B EXPRESSED IN: 21 plant structures%3B EXPRESSED DURING: 13 growth stages%3B CONTAINS InterPro DOMAIN/s: UDP-glucuronosyl/UDP-glucosyltransferase (InterPro:IPR002213)%3B BEST Arabidopsi…	*****	gene:2093088,UniProt:Q9LSY8		'50.2.4'	'Enzyme classification.EC_2 transferases.EC_2.4 glycosyltransferase'	'Putative UDP-glucose flavonoid 3-O-glucosyltransferase 3 OS=Fragaria ananassa (sp|q66pf3|ufog3_fraan : 481.0) & Enzyme classification.EC_2 transferases.EC_2.4 glycosyltransferase(50.2.4 : 270.2) (original description: none)'
Vitvi12g01699	421.544	-1.45932	0.376512	-3.87589	0.000106235	0.00515939	VIT_12s0055g00160	AT3G21760.1	1.8e-116	417.5	1-to-1		AT3G21760.1	UDP-Glycosyltransferase superfamily protein	Encodes HYR1%2C a UDP glycosyltransferase (UGT). HYR1 glucosylates hypostatin%2C an inhibitor of cell expansion in vivo to form a bioactive glucoside.	"HYR1"		HYPOSTATIN RESISTANCE 1	HYPOSTATIN RESISTANCE 1 (HYR1)%3B FUNCTIONS IN: UDP-glycosyltransferase activity%2C transferase activity%2C transferring glycosyl groups%3B INVOLVED IN: metabolic process%3B LOCATED IN: cellular_component unknown%3B EXPRESSED IN: 21 plant structures%3B EXPRESSED DURING: 13 growth stages%3B CONTAINS InterPro DOMAIN/s: UDP-glucuronosyl/UDP-glucosyltransferase (InterPro:IPR002213)%3B BEST Arabidopsi…	*****	gene:2093088,UniProt:Q9LSY8		'50.2.4'	'Enzyme classification.EC_2 transferases.EC_2.4 glycosyltransferase'	'UDP-glycosyltransferase 71A15 OS=Malus domestica (sp|d3thi6|u7a15_maldo : 427.0) & Enzyme classification.EC_2 transferases.EC_2.4 glycosyltransferase(50.2.4 : 271.5) (original description: none)'
Vitvi12g01780	70.7822	1.88637	0.487841	3.86678	0.000110284	0.00528868	VIT_12s0034g00660	AT4G23160.2	6.4e-85	317.8	1-to-many	AT4G23160.3	AT4G23160.2	cysteine-rich RECEPTOR-like kinase		"CRK8"		cysteine-rich RLK (RECEPTOR-like protein kinase) 8					'35.2'	'not assigned.not annotated'
Vitvi12g02000	51.8444	-3.19559	0.724703	-4.40952	1.03601e-05	0.0010416		AT1G14440.1	1.7e-32	138.3	1-to-many	AT1G14440.2	AT1G14440.1	homeobox protein 31		"HB31"	AtHB31,homeobox protein 31,FTM2,FLORAL TRANSITION AT THE MERISTEM2,ZHD4,ZINC FINGER HOMEODOMAIN 4	homeobox protein 31	homeobox protein 31 (HB31)%3B FUNCTIONS IN: DNA binding%2C sequence-specific DNA binding transcription factor activity%3B INVOLVED IN: regulation of transcription%3B LOCATED IN: cellular_component unknown%3B EXPRESSED IN: 17 plant structures%3B EXPRESSED DURING: 11 growth stages%3B CONTAINS InterPro DOMAIN/s: Homeobox domain%2C ZF-HD class (InterPro:IPR006455)%2C ZF-HD homeobox protein%2C Cys/His…	****	gene:2012601,UniProt:Q9M9S0		'15.7.3.13'	'RNA biosynthesis.transcriptional activation.HB (Homeobox) superfamily.zf-HD transcription factor'	'RNA biosynthesis.transcriptional activation.HB (Homeobox) superfamily.zf-HD transcription factor (original description: none)'
Vitvi12g02299	602.316	-4.74131	0.996525	-4.75785	1.95669e-06	0.000325881	VIT_12s0028g03230	AT5G61000.1	1.1e-17	90.5	1-to-1		AT5G61000.1	Replication factor-A protein 1-like protein		"RPA70D"			RPA70D%3B FUNCTIONS IN: DNA binding%2C nucleic acid binding%3B INVOLVED IN: DNA replication%3B LOCATED IN: nucleus%3B EXPRESSED IN: 22 plant structures%3B EXPRESSED DURING: 13 growth stages%3B CONTAINS InterPro DOMAIN/s: Replication factor-a protein 1 Rpa1 (InterPro:IPR004591)%2C Nucleic acid-binding%2C OB-fold-like (InterPro:IPR016027)%2C Nucleic acid-binding%2C OB-fold (InterPro:IPR012340)%2C N…	****	gene:2173526,UniProt:Q9FME0		'35.1'	'not assigned.annotated'	'Replication protein A 70 kDa DNA-binding subunit B OS=Oryza sativa subsp. japonica (sp|q10q08|rfa1b_orysj : 99.8)'
Vitvi12g02337	6204.01	-4.16994	1.05854	-3.93933	8.17085e-05	0.00430576	VIT_12s0059g00310	AT2G44310.1	5.2e-36	149.4	1-to-1		AT2G44310.1	Calcium-binding EF-hand family protein					Calcium-binding EF-hand family protein%3B FUNCTIONS IN: calcium ion binding%3B INVOLVED IN: biological_process unknown%3B LOCATED IN: cellular_component unknown%3B EXPRESSED IN: 23 plant structures%3B EXPRESSED DURING: 14 growth stages%3B CONTAINS InterPro DOMAIN/s: EF-Hand 1%2C calcium-binding site (InterPro:IPR018247)%2C EF-HAND 2 (InterPro:IPR018249)%2C EF-hand-like domain (InterPro:IPR011992)…	*****	gene:2050506,UniProt:O64866		'35.2'	'not assigned.not annotated'	' no hits & (original description: none)'
Vitvi12g02340	2557.05	-6.19292	1.63666	-3.78388	0.000154401	0.00653014	VIT_12s0059g00340	AT2G44310.1	1.3e-35	147.9	1-to-1		AT2G44310.1	Calcium-binding EF-hand family protein					Calcium-binding EF-hand family protein%3B FUNCTIONS IN: calcium ion binding%3B INVOLVED IN: biological_process unknown%3B LOCATED IN: cellular_component unknown%3B EXPRESSED IN: 23 plant structures%3B EXPRESSED DURING: 14 growth stages%3B CONTAINS InterPro DOMAIN/s: EF-Hand 1%2C calcium-binding site (InterPro:IPR018247)%2C EF-HAND 2 (InterPro:IPR018249)%2C EF-hand-like domain (InterPro:IPR011992)…	*****	gene:2050506,UniProt:O64866		'35.2'	'not assigned.not annotated'	' no hits & (original description: none)'
Vitvi12g02345	1776.96	-8.45478	2.00666	-4.21336	2.51596e-05	0.00191606	VIT_12s0059g00400	AT2G44310.1	2.3e-36	150.6	1-to-1		AT2G44310.1	Calcium-binding EF-hand family protein					Calcium-binding EF-hand family protein%3B FUNCTIONS IN: calcium ion binding%3B INVOLVED IN: biological_process unknown%3B LOCATED IN: cellular_component unknown%3B EXPRESSED IN: 23 plant structures%3B EXPRESSED DURING: 14 growth stages%3B CONTAINS InterPro DOMAIN/s: EF-Hand 1%2C calcium-binding site (InterPro:IPR018247)%2C EF-HAND 2 (InterPro:IPR018249)%2C EF-hand-like domain (InterPro:IPR011992)…	*****	gene:2050506,UniProt:O64866		'35.2'	'not assigned.not annotated'	' no hits & (original description: none)'
Vitvi12g02474	109.195	1.85786	0.484429	3.83516	0.000125483	0.00569591	VIT_12s0057g00330	AT5G48140.1	6.4e-82	303.1	1-to-1		AT5G48140.1	Pectin lyase-like superfamily protein					Pectin lyase-like superfamily protein%3B FUNCTIONS IN: polygalacturonase activity%3B INVOLVED IN: carbohydrate metabolic process%3B LOCATED IN: endomembrane system%3B EXPRESSED IN: 12 plant structures%3B EXPRESSED DURING: 6 growth stages%3B CONTAINS InterPro DOMAIN/s: Pectin lyase fold/virulence factor (InterPro:IPR011050)%2C Pectin lyase fold (InterPro:IPR012334)%2C Glycoside hydrolase%2C family…	****	gene:2164772,UniProt:Q9LUB8		'50.3.2'	'Enzyme classification.EC_3 hydrolases.EC_3.2 glycosylase'	'Exopolygalacturonase (Fragment) OS=Oenothera organensis (sp|p24548|pglr_oenor : 329.0) & Enzyme classification.EC_3 hydrolases.EC_3.2 glycosylase(50.3.2 : 232.5) (original description: none)'
Vitvi12g02588	511.475	-1.85472	0.342378	-5.41718	6.05459e-08	2.83244e-05	VIT_12s0055g00180	AT3G21760.1	1.6e-125	448	1-to-1		AT3G21760.1	UDP-Glycosyltransferase superfamily protein	Encodes HYR1%2C a UDP glycosyltransferase (UGT). HYR1 glucosylates hypostatin%2C an inhibitor of cell expansion in vivo to form a bioactive glucoside.	"HYR1"		HYPOSTATIN RESISTANCE 1	HYPOSTATIN RESISTANCE 1 (HYR1)%3B FUNCTIONS IN: UDP-glycosyltransferase activity%2C transferase activity%2C transferring glycosyl groups%3B INVOLVED IN: metabolic process%3B LOCATED IN: cellular_component unknown%3B EXPRESSED IN: 21 plant structures%3B EXPRESSED DURING: 13 growth stages%3B CONTAINS InterPro DOMAIN/s: UDP-glucuronosyl/UDP-glucosyltransferase (InterPro:IPR002213)%3B BEST Arabidopsi…	*****	gene:2093088,UniProt:Q9LSY8		'50.2.4'	'Enzyme classification.EC_2 transferases.EC_2.4 glycosyltransferase'	'UDP-glucose flavonoid 3-O-glucosyltransferase 6 OS=Fragaria ananassa (sp|q2v6k0|ufog6_fraan : 482.0) & Enzyme classification.EC_2 transferases.EC_2.4 glycosyltransferase(50.2.4 : 269.5) (original description: none)'
Vitvi12g02623	273.038	1.38406	0.364329	3.79893	0.000145324	0.00626546	VIT_12s0034g00770	AT5G44870.1	3.4e-13	76.6	1-to-many	AT5G44870.2	AT5G44870.1	Disease resistance protein (TIR-NBS-LRR class) family	Encodes LAZ5%2C a TIR-class NB-LRR R protein of unknown pathogen specificity with sequence similarity to RPS4%2C an R protein conferring resistance to Pseudomonas syringae expressing the effector AvrRPS4. Overexpression of LAZ5 results in hypersensitive cell death (plants did not survive to set seeds).	"LAZ5"	TTR1,tolerance to Tobacco ringspot virus 1	LAZARUS 5	Disease resistance protein (TIR-NBS-LRR class) family%3B FUNCTIONS IN: transmembrane receptor activity%2C ATP binding%3B INVOLVED IN: signal transduction%2C apoptosis%2C defense response%2C innate immune response%3B LOCATED IN: intrinsic to membrane%3B EXPRESSED IN: 19 plant structures%3B EXPRESSED DURING: 10 growth stages%3B CONTAINS InterPro DOMAIN/s: NB-ARC (InterPro:IPR002182)%2C Toll-Interle…	****	gene:2155321,UniProt:O48573		'35.1'	'not assigned.annotated'	'Disease resistance protein TAO1 OS=Arabidopsis thaliana (sp|q9fi14|tao1_arath : 130.0)'
Vitvi12g02634	53.7619	1.74283	0.467502	3.72797	0.000193026	0.00756365	VIT_12s0034g01050	AT5G13840.1	3.5e-23	109.8	1-to-many	AT5G13840.2	AT5G13840.1	FIZZY-related 3		"FZR3"	CCS52B,cell cycle switch protein 52 B	FIZZY-related 3	FIZZY-related 3 (FZR3)%3B FUNCTIONS IN: signal transducer activity%3B INVOLVED IN: signal transduction%3B LOCATED IN: chloroplast%2C heterotrimeric G-protein complex%3B EXPRESSED IN: 19 plant structures%3B EXPRESSED DURING: 11 growth stages%3B CONTAINS InterPro DOMAIN/s: WD40 repeat-like-containing domain (InterPro:IPR011046)%2C WD40 repeat 2 (InterPro:IPR019782)%2C WD40 repeat%2C conserved site …	****	gene:2159077,UniProt:Q8LPL5		'15.7.33'	'RNA biosynthesis.transcriptional activation.bHLH transcription factor'	'RNA biosynthesis.transcriptional activation.bHLH transcription factor (original description: none)'
Vitvi13g00819	103.621	2.51549	0.628047	4.00525	6.19509e-05	0.00353259	VIT_13s0106g00200	AT3G18670.1	1.9e-22	106.7	1-to-many	AT3G18670.2	AT3G18670.1	Ankyrin repeat family protein					Ankyrin repeat family protein%3B CONTAINS InterPro DOMAIN/s: Ankyrin repeat-containing domain (InterPro:IPR020683)%2C Ankyrin repeat (InterPro:IPR002110)%3B BEST Arabidopsis thaliana protein match is: Ankyrin repeat family protein (TAIR:AT5G04700.1)%3B Has 4772 Blast hits to 3121 proteins in 218 species: Archae - 7%3B Bacteria - 222%3B Metazoa - 2187%3B Fungi - 197%3B Plants - 1396%3B Viruses - 2…	**	gene:2094038,UniProt:F4J8U1		'35.2'	'not assigned.not annotated'	' no hits & (original description: none)'
Vitvi13g01164	709.869	-4.27458	1.14291	-3.7401	0.00018395	0.00734614	VIT_13s0047g00450	AT3G56970.1	1e-41	168.7	1-to-1		AT3G56970.1	basic helix-loop-helix (bHLH) DNA-binding superfamily protein	Encodes a member of the basic helix-loop-helix transcription factor family protein.	"bHLH38"	BHLH038,ORG2,OBP3-RESPONSIVE GENE 3	basic helix-loop-helix 38	BHLH038%3B FUNCTIONS IN: DNA binding%2C sequence-specific DNA binding transcription factor activity%3B INVOLVED IN: regulation of transcription%3B LOCATED IN: nucleus%3B CONTAINS InterPro DOMAIN/s: Achaete-scute transcription factor related (InterPro:IPR015660)%2C Helix-loop-helix DNA-binding domain (InterPro:IPR001092)%2C Helix-loop-helix DNA-binding (InterPro:IPR011598)%3B BEST Arabidopsis thal…	***	PMID:11118137,PMID:12679534,gene:3703017,UniProt:Q9M1K1		'15.7.33'	'RNA biosynthesis.transcriptional activation.bHLH transcription factor'	'RNA biosynthesis.transcriptional activation.bHLH transcription factor (original description: none)'
Vitvi13g01435	128.066	1.48698	0.385748	3.8548	0.000115824	0.00544521	VIT_13s0067g03570	AT3G14470.1	1.1e-126	453	1-to-many	AT3G14470.2	AT3G14470.1	NB-ARC domain-containing disease resistance protein					NB-ARC domain-containing disease resistance protein%3B FUNCTIONS IN: protein binding%3B INVOLVED IN: apoptosis%2C defense response%3B LOCATED IN: endomembrane system%3B EXPRESSED IN: 23 plant structures%3B EXPRESSED DURING: 14 growth stages%3B CONTAINS InterPro DOMAIN/s: Leucine-rich repeat-containing protein (InterPro:IPR015766)%2C NB-ARC (InterPro:IPR002182)%2C Leucine-rich repeat (InterPro:IPR…	*****	gene:2091671,UniProt:Q9LRR4		'35.1'	'not assigned.annotated'	'Putative disease resistance RPP13-like protein 1 OS=Arabidopsis thaliana (sp|q9lrr4|r13l1_arath : 499.0)'
Vitvi13g01441	861.335	-5.85237	1.08795	-5.37928	7.47863e-08	3.36143e-05	VIT_13s0067g03770	AT3G25820.1	4.4e-63	241.1	1-to-many	AT3G25830.1	AT3G25820.1	terpene synthase-like sequence-1%2C8-cineole	Encodes the monoterpene 1%2C8-cineole synthase%2C atTPS-Cin. This polypeptide was also shown to synthesize other monoterpenes albeit in minor quantities. The same polypeptide is encoded at two different loci%2C the result of gene duplication: at3g25820 and at3g25830.	"TPS-CIN"	ATTPS-CIN,terpene synthase-like sequence-1,8-cineole,TPS23	terpene synthase-like sequence-1%2C8-cineole	terpene synthase-like sequence-1%2C8-cineole (TPS-CIN)%3B CONTAINS InterPro DOMAIN/s: Terpene synthase%2C metal-binding domain (InterPro:IPR005630)%2C Terpenoid synthase (InterPro:IPR008949)%2C Terpenoid cylases/protein prenyltransferase alpha-alpha toroid (InterPro:IPR008930)%2C Terpene synthase-like (InterPro:IPR001906)%3B BEST Arabidopsis thaliana protein match is: terpene synthase-like sequen…	***	PMID:10700382,gene:1005714533,UniProt:P0DI76	"VviTPS43"	'9.1.3.1'	'Secondary metabolism.terpenoids.terpenoid synthesis.mono-/sesquiterpene-/diterpene synthase'	'Secondary metabolism.terpenoids.terpenoid synthesis.mono-/sesquiterpene-/diterpene synthase (original description: none)'
Vitvi13g01699	7602.8	1.2267	0.279576	4.38772	1.14547e-05	0.00111261	VIT_13s0064g00560	AT3G23890.1	2e-172	605.9	1-to-many	AT3G23890.2	AT3G23890.1	topoisomerase II	Encodes a topoisomerase II that is highly expressed in young seedlings. The protein is localized in the nucleus and gene expression levels are increased in proliferative tissues.	"TOPII"	ATTOPII	topoisomerase II	topoisomerase II (TOPII)%3B CONTAINS InterPro DOMAIN/s: DNA topoisomerase%2C type IIA%2C subunit A/C-terminal (InterPro:IPR002205)%2C DNA topoisomerase%2C type IIA%2C conserved site (InterPro:IPR018522)%2C DNA topoisomerase%2C type IIA%2C subunit A/ C-terminal%2C alpha-beta (InterPro:IPR013758)%2C DNA topoisomerase%2C type IIA%2C subunit A%2C alpha-helical (InterPro:IPR013757)%2C DNA topoisomeras…	****	gene:2076200,UniProt:P30182		'35.1'	'not assigned.annotated'	'DNA topoisomerase 2 OS=Arabidopsis thaliana (sp|p30182|top2_arath : 393.0)'
Vitvi13g01902	6094.74	-3.48246	0.874899	-3.98041	6.87958e-05	0.00374586	VIT_13s0067g02300																'35.2'	'not assigned.not annotated'	' no hits & (original description: none)'
Vitvi13g01916	317.061	-1.3981	0.36263	-3.85544	0.000115523	0.00544521	VIT_13s0067g03140	AT3G56400.1	3e-09	61.6	1-to-1		AT3G56400.1	WRKY DNA-binding protein 70	member of WRKY Transcription Factor%3B Group III. Function as activator of SA-dependent defense genes and a repressor of JA-regulated genes. WRKY70-controlled suppression of JA-signaling is partly executed by NPR1.	"WRKY70"	ATWRKY70,ARABIDOPSIS THALIANA WRKY DNA-BINDING PROTEIN 70	WRKY DNA-binding protein 70	WRKY DNA-binding protein 70 (WRKY70)%3B CONTAINS InterPro DOMAIN/s: DNA-binding WRKY (InterPro:IPR003657)%3B BEST Arabidopsis thaliana protein match is: WRKY DNA-binding protein 54 (TAIR:AT2G40750.1)%3B Has 3203 Blast hits to 2772 proteins in 182 species: Archae - 0%3B Bacteria - 0%3B Metazoa - 0%3B Fungi - 0%3B Plants - 3190%3B Viruses - 0%3B Other Eukaryotes - 13 (source: NCBI BLink).	****	PMID:11118137,PMID:17313163,PMID:17310369,PMID:17096590,PMID:17722694,gene:2102538,UniProt:Q9LY00		'15.7.22'	'RNA biosynthesis.transcriptional activation.WRKY transcription factor'	'RNA biosynthesis.transcriptional activation.WRKY transcription factor (original description: none)'
Vitvi13g02023	152.51	-7.01647	1.41908	-4.94438	7.63877e-07	0.00017337	VIT_13s0019g02920	AT1G53540.1	9.1e-56	214.5	1-to-1		AT1G53540.1	HSP20-like chaperones superfamily protein					HSP20-like chaperones superfamily protein%3B CONTAINS InterPro DOMAIN/s: Heat shock protein Hsp20 (InterPro:IPR002068)%2C HSP20-like chaperone (InterPro:IPR008978)%3B BEST Arabidopsis thaliana protein match is: heat shock protein 17.4 (TAIR:AT3G46230.1)%3B Has 7090 Blast hits to 7089 proteins in 1610 species: Archae - 175%3B Bacteria - 4287%3B Metazoa - 66%3B Fungi - 302%3B Plants - 1606%3B Virus…	*****	PMID:2798141,gene:3435490,UniProt:P13853		'26.3.2.5.1'	'External stimuli response.temperature.Hsp (heat-shock-responsive protein) families.sHsp (small heat-shock-responsive protein) families.class-C-I protein'	'External stimuli response.temperature.Hsp (heat-shock-responsive protein) families.sHsp (small heat-shock-responsive protein) families.class-C-I protein (original description: none)'
Vitvi13g02043	765.131	-2.715	0.56671	-4.79082	1.66101e-06	0.000293283	VIT_13s0019g03520																'35.2'	'not assigned.not annotated'	' no hits & (original description: none)'
Vitvi13g02044	118.428	-2.50842	0.617182	-4.06431	4.81747e-05	0.00292985	VIT_13s0019g03530																'35.2'	'not assigned.not annotated'	' no hits & (original description: none)'
Vitvi13g02144	255.589	1.14421	0.286611	3.99222	6.54581e-05	0.00363316	VIT_13s0147g00150	AT5G45060.1	3.6e-11	67.8	1-to-many	AT5G45060.2	AT5G45060.1	Disease resistance protein (TIR-NBS-LRR class) family					Disease resistance protein (TIR-NBS-LRR class) family%3B FUNCTIONS IN: transmembrane receptor activity%2C nucleoside-triphosphatase activity%2C nucleotide binding%2C ATP binding%3B INVOLVED IN: signal transduction%2C apoptosis%2C defense response%2C innate immune response%3B LOCATED IN: intrinsic to membrane%3B EXPRESSED IN: 14 plant structures%3B EXPRESSED DURING: F mature embryo stage%2C petal …	***	gene:3440525,UniProt:Q9FHF0		'35.1'	'not assigned.annotated'	'Disease resistance protein RPS4 OS=Arabidopsis thaliana (sp|c4b7m7|rps4w_arath : 86.3)'
Vitvi13g02145	231.772	1.05075	0.24172	4.34696	1.38037e-05	0.00127077	VIT_13s0147g00160	AT1G08440.1	1.7e-20	100.5	1-to-1		AT1G08440.1	aluminum activated malate transporter family protein					Aluminium activated malate transporter family protein%3B INVOLVED IN: response to aluminum ion%3B CONTAINS InterPro DOMAIN/s: Malate transporter%2C aliminium toerance (InterPro:IPR020966)%3B BEST Arabidopsis thaliana protein match is: aluminum-activated malate transporter 1 (TAIR:AT1G08430.1)%3B Has 610 Blast hits to 608 proteins in 146 species: Archae - 0%3B Bacteria - 224%3B Metazoa - 0%3B Fung…	***	gene:2201790,UniProt:Q9SJE8		'35.1'	'not assigned.annotated'	'Aluminum-activated malate transporter 2 OS=Arabidopsis thaliana (sp|q9sje8|almt2_arath : 93.6)'
Vitvi13g02166	29.3142	-4.17517	0.984677	-4.24014	2.23376e-05	0.00175358	VIT_13s0101g00400																'35.2'	'not assigned.not annotated'	' no hits & (original description: none)'
Vitvi13g02212	61.9334	1.34679	0.359693	3.74429	0.000180905	0.00730084	VIT_13s0047g00580																'35.2'	'not assigned.not annotated'	' no hits & (original description: none)'
Vitvi13g02268	636.105	1.16355	0.286732	4.05796	4.95023e-05	0.00299404	VIT_13s0067g01080	AT1G04945.1	2.2e-05	49.3	1-to-many	AT1G04945.2,AT1G04945.3,AT1G04945.4,AT2G32850.1,AT2G32850.2	AT1G04945.1	HIT-type Zinc finger family protein					HIT-type Zinc finger family protein%3B FUNCTIONS IN: molecular_function unknown%3B INVOLVED IN: biological_process unknown%3B EXPRESSED IN: 14 plant structures%3B EXPRESSED DURING: 6 growth stages%3B CONTAINS InterPro DOMAIN/s: Zinc finger%2C HIT-type (InterPro:IPR007529)%3B Has 408 Blast hits to 406 proteins in 188 species: Archae - 0%3B Bacteria - 0%3B Metazoa - 130%3B Fungi - 151%3B Plants - 5…	****	gene:4010711664,UniProt:A8MRX6		'35.2'	'not assigned.not annotated'	' no hits & (original description: none)'
Vitvi13g02316	1281.08	-1.93293	0.494027	-3.9126	9.13092e-05	0.00470577	VIT_13s0084g00310																'35.2'	'not assigned.not annotated'	' no hits & (original description: none)'
Vitvi13g02470	1929.04	1.04801	0.280451	3.73687	0.000186326	0.00742365	VIT_13s0064g00240	AT3G14470.1	5.8e-156	551.6	1-to-many	AT3G14470.2	AT3G14470.1	NB-ARC domain-containing disease resistance protein					NB-ARC domain-containing disease resistance protein%3B FUNCTIONS IN: protein binding%3B INVOLVED IN: apoptosis%2C defense response%3B LOCATED IN: endomembrane system%3B EXPRESSED IN: 23 plant structures%3B EXPRESSED DURING: 14 growth stages%3B CONTAINS InterPro DOMAIN/s: Leucine-rich repeat-containing protein (InterPro:IPR015766)%2C NB-ARC (InterPro:IPR002182)%2C Leucine-rich repeat (InterPro:IPR…	*****	gene:2091671,UniProt:Q9LRR4		'35.1'	'not assigned.annotated'	'Putative disease resistance RPP13-like protein 1 OS=Arabidopsis thaliana (sp|q9lrr4|r13l1_arath : 642.0)'
Vitvi14g00198	35.878	1.58574	0.421255	3.76431	0.000167006	0.00684846	VIT_14s0060g02450	AT1G13770.1	8.1e-10	63.2	1-to-many	AT1G13770.2	AT1G13770.1	root UVB sensitive protein (Protein of unknown function%2C DUF647)		"RUS3"		ROOT UV-B SENSITIVE 3	ROOT UV-B SENSITIVE 3 (RUS3)%3B CONTAINS InterPro DOMAIN/s: Protein of unknown function DUF647 (InterPro:IPR006968)%3B BEST Arabidopsis thaliana protein match is: Protein of unknown function%2C DUF647 (TAIR:AT3G45890.1)%3B Has 450 Blast hits to 446 proteins in 132 species: Archae - 0%3B Bacteria - 0%3B Metazoa - 113%3B Fungi - 75%3B Plants - 194%3B Viruses - 0%3B Other Eukaryotes - 68 (source: NC…	****	gene:2023884,UniProt:Q84JB8		'35.2'	'not assigned.not annotated'	' no hits & (original description: none)'
Vitvi14g00421	1900.83	-1.34181	0.202551	-6.62456	3.48283e-11	5.32246e-08	VIT_14s0030g01700	AT3G04860.1	8.7e-29	127.9	1-to-1		AT3G04860.1	hypothetical protein (DUF868)					Plant protein of unknown function (DUF868)%3B CONTAINS InterPro DOMAIN/s: Protein of unknown function DUF868%2C plant (InterPro:IPR008586)%3B BEST Arabidopsis thaliana protein match is: Plant protein of unknown function (DUF868) (TAIR:AT5G28150.1)%3B Has 291 Blast hits to 289 proteins in 16 species: Archae - 0%3B Bacteria - 0%3B Metazoa - 0%3B Fungi - 0%3B Plants - 291%3B Viruses - 0%3B Other Euk…	*****	gene:2114798,UniProt:Q9CAV2		'35.2'	'not assigned.not annotated'	' no hits & (original description: none)'
Vitvi14g00481	270.275	1.00934	0.275618	3.66211	0.000250145	0.00901586		AT3G04750.1	5.8e-191	665.6	1-to-1		AT3G04750.1	Tetratricopeptide repeat (TPR)-like superfamily protein					Tetratricopeptide repeat (TPR)-like superfamily protein%3B FUNCTIONS IN: molecular_function unknown%3B INVOLVED IN: biological_process unknown%3B LOCATED IN: mitochondrion%3B EXPRESSED IN: 21 plant structures%3B EXPRESSED DURING: 11 growth stages%3B CONTAINS InterPro DOMAIN/s: Pentatricopeptide repeat (InterPro:IPR002885)%3B BEST Arabidopsis thaliana protein match is: Tetratricopeptide repeat (TP…	***	gene:2084962,UniProt:Q9SR01		'35.1'	'not assigned.annotated'	'Pentatricopeptide repeat-containing protein At3g04750, mitochondrial OS=Arabidopsis thaliana (sp|q9sr01|pp212_arath : 723.0)'
Vitvi14g00564	238.153	-1.72405	0.471889	-3.65351	0.000258678	0.00920756	VIT_14s0081g00730	AT3G23240.1	5.4e-54	209.5	1-to-1		AT3G23240.1	ethylene response factor 1	encodes a member of the ERF (ethylene response factor) subfamily B-3 of ERF/AP2 transcription factor family (ERF1). The protein contains one AP2 domain. There are 18 members in this subfamily including ATERF-1%2C ATERF-2%2C AND ATERF-5. EREBP like protein that binds GCC box of ethylene regulated promoters such as basic chitinases. Constitutive expression of ERF1 phenocopies ethylene over producti…	"ERF1"	AtERF					VviERF132	'15.7.7.1'	'RNA biosynthesis.transcriptional activation.AP2/ERF superfamily.ERF-type transcription factor'	'RNA biosynthesis.transcriptional activation.AP2/ERF superfamily.ERF-type transcription factor (original description: none)'
Vitvi14g00581	106.145	1.4708	0.340626	4.31795	1.57488e-05	0.00140421	VIT_14s0036g00120	AT4G27190.1	2e-68	261.2	1-to-1		AT4G27190.1	NB-ARC domain-containing disease resistance protein					NB-ARC domain-containing disease resistance protein%3B FUNCTIONS IN: nucleoside-triphosphatase activity%2C nucleotide binding%2C ATP binding%3B INVOLVED IN: apoptosis%2C defense response%3B LOCATED IN: cellular_component unknown%3B CONTAINS InterPro DOMAIN/s: ATPase%2C AAA+ type%2C core (InterPro:IPR003593)%2C NB-ARC (InterPro:IPR002182)%2C Disease resistance protein (InterPro:IPR000767)%3B BEST …	*****	gene:2136446,UniProt:Q9T048		'35.1'	'not assigned.annotated'	'Disease resistance protein At4g27190 OS=Arabidopsis thaliana (sp|q9t048|drl27_arath : 301.0)'
Vitvi14g01106	2494.84	-3.19552	0.425299	-7.51359	5.75273e-14	4.39566e-10	VIT_14s0006g02400	AT3G05950.1	1.4e-67	257.7	1-to-1		AT3G05950.1	RmlC-like cupins superfamily protein					RmlC-like cupins superfamily protein%3B FUNCTIONS IN: manganese ion binding%2C nutrient reservoir activity%3B INVOLVED IN: biological_process unknown%3B LOCATED IN: endomembrane system%2C apoplast%3B EXPRESSED IN: sperm cell%2C male gametophyte%2C root%2C flower%2C pollen tube%3B EXPRESSED DURING: L mature pollen stage%2C M germinated pollen stage%2C 4 anthesis%3B CONTAINS InterPro DOMAIN/s: Cupi…	*****	gene:3697719,UniProt:Q9SFF9		'35.1'	'not assigned.annotated'	'Putative germin-like protein 2-1 OS=Oryza sativa subsp. japonica (sp|q6k5q0|gl21_orysj : 276.0)'
Vitvi14g01112	2221.2	-5.81248	1.37563	-4.22532	2.386e-05	0.00184778	VIT_14s0006g02420	AT3G05950.1	1.1e-68	258.1	1-to-1		AT3G05950.1	RmlC-like cupins superfamily protein					RmlC-like cupins superfamily protein%3B FUNCTIONS IN: manganese ion binding%2C nutrient reservoir activity%3B INVOLVED IN: biological_process unknown%3B LOCATED IN: endomembrane system%2C apoplast%3B EXPRESSED IN: sperm cell%2C male gametophyte%2C root%2C flower%2C pollen tube%3B EXPRESSED DURING: L mature pollen stage%2C M germinated pollen stage%2C 4 anthesis%3B CONTAINS InterPro DOMAIN/s: Cupi…	*****	gene:3697719,UniProt:Q9SFF9		'35.1'	'not assigned.annotated'	'Putative germin-like protein 2-1 OS=Oryza sativa subsp. japonica (sp|q6k5q0|gl21_orysj : 276.0)'
Vitvi14g01302	223.067	-2.09059	0.566364	-3.69125	0.000223156	0.00825067	VIT_14s0083g00700	AT5G15830.1	2.4e-26	117.9	1-to-1		AT5G15830.1	basic leucine-zipper 3		"bZIP3"	AtbZIP3,basic leucine-zipper 3	basic leucine-zipper 3	basic leucine-zipper 3 (bZIP3)%3B FUNCTIONS IN: DNA binding%2C sequence-specific DNA binding transcription factor activity%3B INVOLVED IN: regulation of transcription%2C DNA-dependent%3B EXPRESSED IN: 9 plant structures%3B EXPRESSED DURING: 6 growth stages%3B CONTAINS InterPro DOMAIN/s: Basic-leucine zipper (bZIP) transcription factor (InterPro:IPR004827)%2C bZIP transcription factor%2C bZIP-1 (I…	*****	PMID:11118137,PMID:11906833,gene:2143190,UniProt:Q9LFU3		'15.7.4.1'	'RNA biosynthesis.transcriptional activation.bZIP superfamily.bZIP transcription factor'	'RNA biosynthesis.transcriptional activation.bZIP superfamily.bZIP transcription factor (original description: none)'
Vitvi14g01472	8533.19	-1.02081	0.271095	-3.7655	0.000166214	0.00682816	VIT_14s0068g01190	AT3G02020.1	7.6e-54	211.8	1-to-1		AT3G02020.1	aspartate kinase 3	encodes a monofunctional aspartate kinase	"AK3"		aspartate kinase 3	aspartate kinase 3 (AK3)%3B CONTAINS InterPro DOMAIN/s: Aspartate kinase%2C conserved site (InterPro:IPR018042)%2C Aspartate/glutamate/uridylate kinase (InterPro:IPR001048)%2C Amino acid-binding ACT (InterPro:IPR002912)%2C Aspartate kinase domain (InterPro:IPR001341)%3B BEST Arabidopsis thaliana protein match is: Aspartate kinase family protein (TAIR:AT5G14060.2)%3B Has 11044 Blast hits to 11020 …	****	PMID:9207844,PMID:11569502,gene:3699373,UniProt:Q9S702		'35.1'	'not assigned.annotated'	'Aspartokinase 3, chloroplastic OS=Arabidopsis thaliana (sp|q9s702|ak3_arath : 180.0)'
Vitvi14g01473	799.985	-1.1891	0.28816	-4.12654	3.68256e-05	0.00247552	VIT_14s0068g01200	AT3G26744.5	6.1e-61	235	1-to-1		AT3G26744.5	basic helix-loop-helix (bHLH) DNA-binding superfamily protein		"ICE1"	ATICE1,A. THALIANA INDUCER OF CBP EXPRESSION 1,SCRM,SCREAM	INDUCER OF CBF EXPRESSION 1			UniProt:Q9LSE2-2		'15.7.33'	'RNA biosynthesis.transcriptional activation.bHLH transcription factor'	'RNA biosynthesis.transcriptional activation.bHLH transcription factor (original description: none)'
Vitvi14g01522	12685.7	-2.96972	0.647388	-4.58723	4.49157e-06	0.000602107	VIT_14s0068g01760	AT3G01980.1	2.7e-32	139.4	1-to-many	AT3G01980.3,AT3G01980.4,AT3G01980.5	AT3G01980.1	NAD(P)-binding Rossmann-fold superfamily protein					NAD(P)-binding Rossmann-fold superfamily protein%3B FUNCTIONS IN: oxidoreductase activity%2C binding%2C catalytic activity%3B INVOLVED IN: metabolic process%3B LOCATED IN: peroxisome%3B EXPRESSED IN: 23 plant structures%3B EXPRESSED DURING: 13 growth stages%3B CONTAINS InterPro DOMAIN/s: NAD(P)-binding domain (InterPro:IPR016040)%2C Short-chain dehydrogenase/reductase SDR (InterPro:IPR002198)%3B …	****	PMID:17951448,gene:3699369,UniProt:Q9SG99		'35.2'	'not assigned.not annotated'	' no hits & (original description: none)'
Vitvi14g01588	42.5389	-8.19763	1.97783	-4.14476	3.40167e-05	0.00236293	VIT_14s0171g00290	AT5G63380.1	2.4e-63	242.3	1-to-1		AT5G63380.1	AMP-dependent synthetase and ligase family protein	Encodes a peroxisomal protein involved in the activation of fatty acids through esterification with CoA. At5g63380 preferentially activates fatty acids with increased chain length (C9:0 to C8:0) and thus shares characteristics with long-chain fatty acyl-CoA synthases. Also able to catalyze the conversion of OPDA to its CoA ester and is therefore thought to be involved in the peroxisomal %26								'35.1'	'not assigned.annotated'	'4-coumarate--CoA ligase-like 5 OS=Oryza sativa subsp. japonica (sp|q7f1x5|4cll5_orysj : 253.0)'
Vitvi14g01591	5066.16	-2.8973	0.624234	-4.64137	3.461e-06	0.000508568	VIT_14s0171g00320	AT1G51540.1	2.3e-35	150.2	1-to-1		AT1G51540.1	Galactose oxidase/kelch repeat superfamily protein					Galactose oxidase/kelch repeat superfamily protein%3B CONTAINS InterPro DOMAIN/s: Galactose oxidase/kelch%2C beta-propeller (InterPro:IPR011043)%2C Kelch repeat type 1 (InterPro:IPR006652)%2C Kelch related (InterPro:IPR013089)%2C Kelch-type beta propeller (InterPro:IPR015915)%3B BEST Arabidopsis thaliana protein match is: Galactose oxidase/kelch repeat superfamily protein (TAIR:AT3G27220.1)%3B Ha…	****	PMID:16618929,gene:2033943,UniProt:Q84VX7		'35.1'	'not assigned.annotated'	'Kelch repeat-containing protein At3g27220 OS=Arabidopsis thaliana (sp|q9lk31|y3272_arath : 130.0)'
Vitvi14g01722	411.935	1.03054	0.216214	4.76631	1.87629e-06	0.000316252	VIT_14s0066g00870	ATCG00490.1	2.7e-13	78.6	1-to-1		ATCG00490.1	ribulose-bisphosphate carboxylase	large subunit of RUBISCO. Protein is tyrosine-phosphorylated and its phosphorylation state is modulated in response to ABA in Arabidopsis thaliana seeds.	"RBCL"			RBCL%3B FUNCTIONS IN: ribulose-bisphosphate carboxylase activity%3B INVOLVED IN: response to cadmium ion%2C carbon fixation%2C peptidyl-cysteine S-nitrosylation%2C response to abscisic acid stimulus%3B LOCATED IN: in 10 components%3B EXPRESSED IN: 24 plant structures%3B EXPRESSED DURING: 14 growth stages%3B CONTAINS InterPro DOMAIN/s: Ribulose bisphosphate carboxylase%2C large subunit%2C C-termin…	*****	PMID:11826309,PMID:12766230,PMID:15322131,PMID:15821981,PMID:15847915,PMID:16287169,PMID:16461379,PMID:16648217,PMID:17432890,PMID:17397510,PMID:18297659,PMID:18324730,PMID:18431481,PMID:18538804,PMID:18633119,PMID:16207701,gene:1009022826		'12.5.1.6'	'Chromatin organisation.DNA methylation.canonical RNA-directed DNA methylation pathway.MORC-type auxilary factor'	'Chromatin organisation.DNA methylation.canonical RNA-directed DNA methylation pathway.MORC-type auxilary factor (original description: none)'
Vitvi14g01745	1724.75	-2.35218	0.633789	-3.7113	0.000206196	0.00782556	VIT_14s0066g01060	AT5G14650.1	1.5e-45	183	1-to-1		AT5G14650.1	Pectin lyase-like superfamily protein					Pectin lyase-like superfamily protein%3B FUNCTIONS IN: polygalacturonase activity%3B INVOLVED IN: carbohydrate metabolic process%3B LOCATED IN: endomembrane system%3B EXPRESSED IN: 7 plant structures%3B EXPRESSED DURING: F mature embryo stage%2C LP.02 two leaves visible%2C petal differentiation and expansion stage%3B CONTAINS InterPro DOMAIN/s: Pectin lyase fold/virulence factor (InterPro:IPR0110…	*****	gene:2222656,UniProt:Q9LYJ5		'50.3.2'	'Enzyme classification.EC_3 hydrolases.EC_3.2 glycosylase'	'Polygalacturonase At1g48100 OS=Arabidopsis thaliana (sp|q949z1|pglr4_arath : 122.0) & Enzyme classification.EC_3 hydrolases.EC_3.2 glycosylase(50.3.2 : 86.9) (original description: none)'
Vitvi14g01885	61.9978	1.88627	0.43154	4.37102	1.23669e-05	0.00117629		AT3G47910.1	1.2e-123	442.6	1-to-many	AT3G47910.2	AT3G47910.1	Ubiquitin carboxyl-terminal hydrolase-related protein					Ubiquitin carboxyl-terminal hydrolase-related protein%3B FUNCTIONS IN: ubiquitin thiolesterase activity%2C zinc ion binding%3B INVOLVED IN: ubiquitin-dependent protein catabolic process%3B LOCATED IN: intracellular%3B EXPRESSED IN: cultured cell%3B CONTAINS InterPro DOMAIN/s: Protein of unknown function DUF627 (InterPro:IPR006866)%2C Peptidase C19%2C ubiquitin carboxyl-terminal hydrolase 2 (Inter…	***	gene:2097834,UniProt:F4JCR2		'35.2'	'not assigned.not annotated'	' no hits & (original description: none)'
Vitvi14g01906	11539	-2.03197	0.475251	-4.27557	1.90645e-05	0.00156989	VIT_14s0108g00090	AT5G39890.2	2e-29	129.8	1-to-1		AT5G39890.2	2-aminoethanethiol dioxygenase%2C putative (DUF1637)			PCO2,plant cysteine oxidase 2						'35.1'	'not assigned.annotated'	'Plant cysteine oxidase 2 OS=Arabidopsis thaliana (sp|q8lgj5|pco2_arath : 125.0)'
Vitvi14g02032	5602.87	1.07373	0.215169	4.99016	6.03279e-07	0.000151916	VIT_14s0108g01560	AT4G23160.2	1.8e-127	458.4	1-to-many	AT4G23160.3	AT4G23160.2	cysteine-rich RECEPTOR-like kinase		"CRK8"		cysteine-rich RLK (RECEPTOR-like protein kinase) 8					'35.2'	'not assigned.not annotated'
Vitvi14g02640	1548.84	-3.26673	0.678881	-4.81193	1.49481e-06	0.000283187	VIT_14s0030g01410	AT3G22560.1	4e-45	182.6	1-to-1		AT3G22560.1	Acyl-CoA N-acyltransferases (NAT) superfamily protein					Acyl-CoA N-acyltransferases (NAT) superfamily protein%3B FUNCTIONS IN: N-acetyltransferase activity%3B INVOLVED IN: metabolic process%3B LOCATED IN: membrane%3B EXPRESSED IN: leaf%3B CONTAINS InterPro DOMAIN/s: GCN5-related N-acetyltransferase%2C C-terminal (InterPro:IPR022610)%2C GCN5-related N-acetyltransferase (InterPro:IPR000182)%2C Acyl-CoA N-acyltransferase (InterPro:IPR016181)%3B BEST Arab…	*****	PMID:17432890,gene:2077045,UniProt:Q9LJ90		'35.2'	'not assigned.not annotated'	' no hits & (original description: none)'
Vitvi14g02642	193.458	-2.09444	0.424207	-4.93731	7.92086e-07	0.000176281		AT2G32020.1	1.6e-40	164.9	1-to-many	AT2G32030.1	AT2G32020.1	Acyl-CoA N-acyltransferases (NAT) superfamily protein					Acyl-CoA N-acyltransferases (NAT) superfamily protein%3B FUNCTIONS IN: N-acetyltransferase activity%3B INVOLVED IN: response to abscisic acid stimulus%2C metabolic process%3B LOCATED IN: cellular_component unknown%3B EXPRESSED IN: stem%2C cotyledon%2C hypocotyl%2C root%2C stamen%3B EXPRESSED DURING: 4 anthesis%2C petal differentiation and expansion stage%3B CONTAINS InterPro DOMAIN/s: GCN5-relate…	*****	PMID:16258012,gene:2045486,UniProt:Q9SKZ7		'35.2'	'not assigned.not annotated'	' no hits & (original description: none)'
Vitvi14g02711	67.8462	1.85305	0.487724	3.79939	0.000145051	0.00626546																	'35.2'	'not assigned.not annotated'	' no hits & (original description: none)'
Vitvi14g02863	829.414	-4.01133	1.08809	-3.6866	0.000227273	0.00836242	VIT_14s0006g02350	AT3G05950.1	1.1e-68	258.1	1-to-1		AT3G05950.1	RmlC-like cupins superfamily protein					RmlC-like cupins superfamily protein%3B FUNCTIONS IN: manganese ion binding%2C nutrient reservoir activity%3B INVOLVED IN: biological_process unknown%3B LOCATED IN: endomembrane system%2C apoplast%3B EXPRESSED IN: sperm cell%2C male gametophyte%2C root%2C flower%2C pollen tube%3B EXPRESSED DURING: L mature pollen stage%2C M germinated pollen stage%2C 4 anthesis%3B CONTAINS InterPro DOMAIN/s: Cupi…	*****	gene:3697719,UniProt:Q9SFF9		'35.1'	'not assigned.annotated'	'Putative germin-like protein 2-1 OS=Oryza sativa subsp. japonica (sp|q6k5q0|gl21_orysj : 276.0)'
Vitvi14g02864	1239.2	-1.19218	0.309256	-3.855	0.000115731	0.00544521	VIT_14s0006g02370	AT3G05950.1	1.4e-68	258.1	1-to-1		AT3G05950.1	RmlC-like cupins superfamily protein					RmlC-like cupins superfamily protein%3B FUNCTIONS IN: manganese ion binding%2C nutrient reservoir activity%3B INVOLVED IN: biological_process unknown%3B LOCATED IN: endomembrane system%2C apoplast%3B EXPRESSED IN: sperm cell%2C male gametophyte%2C root%2C flower%2C pollen tube%3B EXPRESSED DURING: L mature pollen stage%2C M germinated pollen stage%2C 4 anthesis%3B CONTAINS InterPro DOMAIN/s: Cupi…	*****	gene:3697719,UniProt:Q9SFF9		'35.1'	'not assigned.annotated'	'Putative germin-like protein 2-1 OS=Oryza sativa subsp. japonica (sp|q6k5q0|gl21_orysj : 276.0)'
Vitvi14g02924	4884.47	-5.05241	1.03912	-4.86222	1.16078e-06	0.000235475	VIT_14s0068g00050																'35.2'	'not assigned.not annotated'	' no hits & (original description: none)'
Vitvi14g03047	5608.93	-2.32103	0.444711	-5.21918	1.79714e-07	6.53901e-05	VIT_14s0066g02170	AT3G28480.1	9.5e-38	157.5	1-to-many	AT3G28480.2	AT3G28480.1	Oxoglutarate/iron-dependent oxygenase					Oxoglutarate/iron-dependent oxygenase%3B FUNCTIONS IN: oxidoreductase activity%2C acting on paired donors%2C with incorporation or reduction of molecular oxygen%2C 2-oxoglutarate as one donor%2C and incorporation of one atom each of oxygen into both donors%2C oxidoreductase activity%2C oxidoreductase activity%2C acting on paired donors%2C with incorporation or reduction of molecular oxygen%2C L-a…	****	PMID:16618929,PMID:17151019,gene:2088886,UniProt:Q8L970		'35.1'	'not assigned.annotated'	'Probable prolyl 4-hydroxylase 7 OS=Arabidopsis thaliana (sp|q8l970|p4h7_arath : 154.0)'
Vitvi15g00045	520.67	-4.13143	1.09177	-3.78416	0.000154231	0.00653014	VIT_15s0024g00630	AT5G01320.1	3.4e-26	116.7	1-to-many	AT5G01330.1	AT5G01320.1	Thiamine pyrophosphate dependent pyruvate decarboxylase family protein					Thiamine pyrophosphate dependent pyruvate decarboxylase family protein%3B FUNCTIONS IN: in 6 functions%3B LOCATED IN: cellular_component unknown%3B CONTAINS InterPro DOMAIN/s: TPP-binding enzyme%2C conserved site (InterPro:IPR000399)%2C Thiamine pyrophosphate enzyme%2C central domain (InterPro:IPR012000)%2C Pyruvate decarboxylase/indolepyruvate decarboxylase (InterPro:IPR012110)%2C Thiamine pyrop…	****	gene:2179131,UniProt:Q9M040		'35.1'	'not assigned.annotated'	'Pyruvate decarboxylase 4 OS=Arabidopsis thaliana (sp|q9m040|pdc4_arath : 115.0)'
Vitvi15g00187	112.771	-6.20153	1.58643	-3.9091	9.26396e-05	0.00471906																	'35.2'	'not assigned.not annotated'	' no hits & (original description: none)'
Vitvi15g00641	924.991	2.20118	0.388836	5.66093	1.50554e-08	9.15743e-06	VIT_15s0021g02680	AT2G45080.1	2.6e-42	171.4	1-to-1		AT2G45080.1	cyclin p3%3B1		"cycp3%3B1"		cyclin p3%3B1	cyclin p3%3B1 (cycp3%3B1)%3B CONTAINS InterPro DOMAIN/s: Negative regulatory factor PREG (InterPro:IPR012389)%2C Cyclin-like (InterPro:IPR011028)%2C Cyclin-related 2 (InterPro:IPR013922)%2C Cyclin (InterPro:IPR006670)%3B BEST Arabidopsis thaliana protein match is: cyclin p3%3B2 (TAIR:AT3G60550.1)%3B Has 1274 Blast hits to 1274 proteins in 212 species: Archae - 0%3B Bacteria - 18%3B Metazoa - 174%…	*****	gene:2055551,UniProt:Q9SHD3		'13.1.1.7'	'Cell cycle.regulation.cyclins.CYCP-type cyclin'	'Cell cycle.regulation.cyclins.CYCP-type cyclin (original description: none)'
Vitvi15g00936	1250.65	-1.08267	0.267509	-4.04724	5.18255e-05	0.00307751	VIT_15s0046g00150	AT3G61850.1	1.4e-40	166	1-to-many	AT3G61850.2,AT3G61850.3	AT3G61850.1	Dof-type zinc finger DNA-binding family protein	Zinc finger transcription factor of the Dof family involved in the control of seed germination.	"DAG1"		dof affecting germination 1	dof affecting germination 1 (DAG1)%3B CONTAINS InterPro DOMAIN/s: Zinc finger%2C Dof-type (InterPro:IPR003851)%3B BEST Arabidopsis thaliana protein match is: Dof-type zinc finger DNA-binding family protein (TAIR:AT2G46590.2)%3B Has 1148 Blast hits to 1141 proteins in 61 species: Archae - 0%3B Bacteria - 0%3B Metazoa - 2%3B Fungi - 0%3B Plants - 1095%3B Viruses - 0%3B Other Eukaryotes - 51 (source…	****	PMID:11118137,PMID:16280546,PMID:16581911,gene:2079491,UniProt:Q43385		'15.7.1.5'	'RNA biosynthesis.transcriptional activation.C2C2 superfamily.DOF transcription factor'	'RNA biosynthesis.transcriptional activation.C2C2 superfamily.DOF transcription factor (original description: none)'
Vitvi15g00954	644.373	1.13769	0.177957	6.39306	1.62596e-10	2.19246e-07	VIT_15s0046g00420	AT3G61780.1	2.4e-101	369	1-to-1		AT3G61780.1	embryo defective 1703		"emb1703"		embryo defective 1703	embryo defective 1703 (emb1703)%3B FUNCTIONS IN: molecular_function unknown%3B INVOLVED IN: embryo development ending in seed dormancy%3B LOCATED IN: chloroplast%3B EXPRESSED IN: 19 plant structures%3B EXPRESSED DURING: 13 growth stages%3B BEST Arabidopsis thaliana protein match is: unknown protein (TAIR:AT5G28400.1)%3B Has 1076 Blast hits to 906 proteins in 181 species: Archae - 8%3B Bacteria - …	***	gene:3698721,UniProt:Q9M360		'35.2'	'not assigned.not annotated'	' no hits & (original description: none)'
Vitvi15g01122	64.5442	1.43838	0.380838	3.77687	0.000158811	0.00661895	VIT_15s0046g02540	AT4G33990.1	1.4e-101	368.6	1-to-many	AT4G33990.2	AT4G33990.1	Tetratricopeptide repeat (TPR)-like superfamily protein		"EMB2758"		embryo defective 2758	embryo defective 2758 (EMB2758)%3B INVOLVED IN: embryo development ending in seed dormancy%3B LOCATED IN: mitochondrion%3B EXPRESSED IN: shoot apex%2C embryo%3B EXPRESSED DURING: D bilateral stage%3B CONTAINS InterPro DOMAIN/s: Pentatricopeptide repeat (InterPro:IPR002885)%3B BEST Arabidopsis thaliana protein match is: Pentatricopeptide repeat (PPR) superfamily protein (TAIR:AT4G30700.1)%3B Has 3…	***	gene:2118963,UniProt:O81767		'35.1'	'not assigned.annotated'	'Pentatricopeptide repeat-containing protein DOT4, chloroplastic OS=Arabidopsis thaliana (sp|q9sn39|pp320_arath : 360.0)'
Vitvi15g01136	1679.95	1.03693	0.225617	4.59599	4.30703e-06	0.000596669	VIT_15s0046g02730	AT1G50180.1	1.1e-117	422.9	1-to-1		AT1G50180.1	NB-ARC domain-containing disease resistance protein					NB-ARC domain-containing disease resistance protein%3B FUNCTIONS IN: ATP binding%3B INVOLVED IN: apoptosis%2C defense response%3B LOCATED IN: cellular_component unknown%3B EXPRESSED IN: shoot%3B CONTAINS InterPro DOMAIN/s: NB-ARC (InterPro:IPR002182)%2C Disease resistance protein (InterPro:IPR000767)%3B BEST Arabidopsis thaliana protein match is: Disease resistance protein (CC-NBS-LRR class) fami…	**	gene:2011981,UniProt:Q9SX38		'35.1'	'not assigned.annotated'	'Inactive disease susceptibility protein LOV1 OS=Arabidopsis thaliana (sp|a9qgv6|lov1c_arath : 383.0)'
Vitvi15g01290	331.097	1.23803	0.329568	3.75653	0.000172287	0.00702727	VIT_15s0024g01760	AT5G36930.1	4.1e-70	266.2	1-to-many	AT5G36930.2,AT5G36930.3,AT5G36930.4	AT5G36930.1	Disease resistance protein (TIR-NBS-LRR class) family					Disease resistance protein (TIR-NBS-LRR class) family%3B FUNCTIONS IN: transmembrane receptor activity%2C ATP binding%3B INVOLVED IN: signal transduction%2C defense response%2C apoptosis%2C innate immune response%3B LOCATED IN: intrinsic to membrane%3B EXPRESSED IN: 19 plant structures%3B EXPRESSED DURING: 13 growth stages%3B CONTAINS InterPro DOMAIN/s: NB-ARC (InterPro:IPR002182)%2C Disease resi…	***	gene:2167456,UniProt:F4K5U7		'26.6.2.1'	'External stimuli response.biotic stress.pathogen effector.NLR effector receptor'	'External stimuli response.biotic stress.pathogen effector.NLR effector receptor (original description: none)'
Vitvi15g01499	412.137	-2.52445	0.637806	-3.95802	7.55744e-05	0.00402882	VIT_15s0048g00790	AT1G24620.1	2.8e-28	124.8	1-to-1		AT1G24620.1	EF hand calcium-binding protein family	Encodes a EF-hand calcium-binding protein family member. Mutants exhibit longer root hairs under phosphate-deficient conditions.				EF hand calcium-binding protein family%3B FUNCTIONS IN: calcium ion binding%3B INVOLVED IN: response to cold%3B LOCATED IN: nucleus%2C cytoplasm%3B EXPRESSED IN: 7 plant structures%3B EXPRESSED DURING: L mature pollen stage%2C M germinated pollen stage%2C 4 anthesis%2C petal differentiation and expansion stage%3B CONTAINS InterPro DOMAIN/s: EF-Hand 1%2C calcium-binding site (InterPro:IPR018247)%2…	*****	PMID:14617066,PMID:16023399,gene:2024045,UniProt:Q9FYK2		'35.1'	'not assigned.annotated'	'Calcium-binding protein CML24 OS=Arabidopsis thaliana (sp|p25070|cml24_arath : 92.8)'
Vitvi16g00071	4464.5	-1.94227	0.428758	-4.53	5.89851e-06	0.000689854	VIT_16s0039g01420	AT1G64980.1	2.7e-124	444.5	1-to-many	AT1G64980.2,AT1G64980.3	AT1G64980.1	Nucleotide-diphospho-sugar transferases superfamily protein	Encodes a putative nucleotide-diphospho-sugar transferase required for pollen germination and tube growth.	"CDI"		cadmium 2+ induced	Nucleotide-diphospho-sugar transferases superfamily protein%3B LOCATED IN: cellular_component unknown%3B EXPRESSED IN: 23 plant structures%3B EXPRESSED DURING: 15 growth stages%3B Has 703 Blast hits to 703 proteins in 58 species: Archae - 0%3B Bacteria - 90%3B Metazoa - 0%3B Fungi - 0%3B Plants - 45%3B Viruses - 4%3B Other Eukaryotes - 564 (source: NCBI BLink).	****	PMID:16242667,gene:2010775,UniProt:Q9XIP8		'35.1'	'not assigned.annotated'	'Protein CDI OS=Arabidopsis thaliana (sp|q9xip8|cdi_arath : 420.0)'
Vitvi16g00148	529.246	1.08173	0.223336	4.84351	1.27566e-06	0.000249932	VIT_16s0039g02130	AT5G27270.1	7.8e-58	225.3	1-to-many	AT5G27270.4,AT5G27270.5	AT5G27270.1	Tetratricopeptide repeat (TPR)-like superfamily protein		"EMB976"		EMBRYO DEFECTIVE 976	EMBRYO DEFECTIVE 976 (EMB976)%3B INVOLVED IN: biological_process unknown%3B LOCATED IN: chloroplast%3B EXPRESSED IN: 21 plant structures%3B EXPRESSED DURING: 13 growth stages%3B CONTAINS InterPro DOMAIN/s: Pentatricopeptide repeat (InterPro:IPR002885)%3B BEST Arabidopsis thaliana protein match is: proton gradient regulation 3 (TAIR:AT4G31850.1)%3B Has 1807 Blast hits to 1807 proteins in 277 speci…	***	gene:3442885,UniProt:O04647		'35.1'	'not assigned.annotated'	'Pentatricopeptide repeat-containing protein At5g27270 OS=Arabidopsis thaliana (sp|o04647|pp399_arath : 640.0)'
Vitvi16g00272	76.4893	-4.40746	1.12309	-3.92441	8.6944e-05	0.00452958	VIT_16s0013g00180	AT5G61680.1	1.3e-67	255.8	1-to-1		AT5G61680.1	Pectin lyase-like superfamily protein					Pectin lyase-like superfamily protein%3B FUNCTIONS IN: pectinesterase activity%3B INVOLVED IN: cell wall modification%3B LOCATED IN: endomembrane system%2C cell wall%2C plant-type cell wall%3B EXPRESSED IN: flower%3B CONTAINS InterPro DOMAIN/s: Pectin lyase fold/virulence factor (InterPro:IPR011050)%2C Pectinesterase%2C catalytic (InterPro:IPR000070)%2C Pectin lyase fold (InterPro:IPR012334)%3B B…	**	PMID:16622707,gene:2151585		'21.3.1.2.1'	'Cell wall.pectin.homogalacturonan.modification and degradation.pectin methylesterase'	'Cell wall.pectin.homogalacturonan.modification and degradation.pectin methylesterase (original description: none)'
Vitvi16g00284	216.24	1.10308	0.216371	5.09807	3.43136e-07	0.000106293	VIT_16s0013g00300	AT4G23160.2	5.2e-139	498.4	1-to-many	AT4G23160.3	AT4G23160.2	cysteine-rich RECEPTOR-like kinase		"CRK8"		cysteine-rich RLK (RECEPTOR-like protein kinase) 8					'35.2'	'not assigned.not annotated'
Vitvi16g00673	55.272	-7.74825	1.92119	-4.03306	5.50557e-05	0.00318697	VIT_16s0022g00470	AT3G47430.1	1.8e-92	337.8	1-to-1		AT3G47430.1	peroxin 11B	member of the peroxin11 (PEX11) gene family%2C located on the peroxisome membrane%2C controls peroxisome proliferation.	"PEX11B"		peroxin 11B	peroxin 11B (PEX11B)%3B CONTAINS InterPro DOMAIN/s: Peroxisomal biogenesis factor 11 (InterPro:IPR008733)%3B BEST Arabidopsis thaliana protein match is: peroxin 11A (TAIR:AT1G47750.1)%3B Has 320 Blast hits to 320 proteins in 112 species: Archae - 0%3B Bacteria - 0%3B Metazoa - 77%3B Fungi - 85%3B Plants - 134%3B Viruses - 0%3B Other Eukaryotes - 24 (source: NCBI BLink).	****	PMID:16636080,PMID:17478547,PMID:18203870,PMID:18539750,gene:2099589,UniProt:Q9STY0		'35.1'	'not assigned.annotated'	'Peroxisomal membrane protein 11B OS=Arabidopsis thaliana (sp|q9sty0|px11b_arath : 333.0)'
Vitvi16g00692	8735.29	-2.08874	0.519088	-4.02387	5.72502e-05	0.00329735	VIT_16s0022g00540	AT3G47420.1	1.4e-126	452.6	1-to-many	AT3G47420.2,AT3G47420.3	AT3G47420.1	putative glycerol-3-phosphate transporter 1	Encodes a Pi starvation-responsive protein AtPS3. A member of the phosphate starvation-induced glycerol-3-phosphate permease gene family: AT3G47420(G3Pp1)%2C AT4G25220(G3Pp2)%2C AT1G30560(G3Pp3)%2C AT4G17550(G3Pp4) and AT2G13100(G3Pp5). Its expression is responsive to phosphate (Pi) and not phosphite (Phi) in roots and shoots.	"G3Pp1"	ATPS3,phosphate starvation-induced gene 3,AtG3Pp1,Glycerol-3-phosphate permease 1,PS3,phosphate starvation-induced gene 3	Glycerol-3-phosphate permease 1	phosphate starvation-induced gene 3 (PS3)%3B FUNCTIONS IN: sugar:hydrogen symporter activity%3B INVOLVED IN: carbohydrate transport%2C transmembrane transport%3B EXPRESSED IN: 22 plant structures%3B EXPRESSED DURING: 13 growth stages%3B CONTAINS InterPro DOMAIN/s: Major facilitator superfamily (InterPro:IPR020846)%2C Major facilitator superfamily MFS-1 (InterPro:IPR011701)%2C Major facilitator su…	****	gene:2099584,UniProt:Q9C5L3		'24.2.2.8'	'Solute transport.carrier-mediated transport.MFS superfamily.G3P organic phosphate/glycerol-3-phosphate permease'	'Solute transport.carrier-mediated transport.MFS superfamily.G3P organic phosphate/glycerol-3-phosphate permease (original description: none)'
Vitvi16g01146	235.438	-1.43988	0.381439	-3.77485	0.000160101	0.0066606	VIT_16s0050g01650	AT2G46150.1	9.5e-19	92.4	1-to-1		AT2G46150.1	Late embryogenesis abundant (LEA) hydroxyproline-rich glycoprotein family					Late embryogenesis abundant (LEA) hydroxyproline-rich glycoprotein family%3B FUNCTIONS IN: molecular_function unknown%3B INVOLVED IN: biological_process unknown%3B LOCATED IN: plasma membrane%3B EXPRESSED IN: 15 plant structures%3B EXPRESSED DURING: 7 growth stages%3B CONTAINS InterPro DOMAIN/s: Late embryogenesis abundant protein%2C group 2 (InterPro:IPR004864)%3B BEST Arabidopsis thaliana prote…	*****	PMID:17644812,gene:2062916,UniProt:O82354		'35.2'	'not assigned.not annotated'	' no hits & (original description: none)'
Vitvi16g01449	2033.19	-5.80914	0.860459	-6.75122	1.46611e-11	3.05523e-08	VIT_16s0039g01920	AT1G34670.1	1.4e-14	80.1	1-to-1		AT1G34670.1	myb domain protein 93	Member of the R2R3 factor gene family.	"MYB93"	AtMYB93,myb domain protein 93	myb domain protein 93	myb domain protein 93 (MYB93)%3B CONTAINS InterPro DOMAIN/s: SANT%2C DNA-binding (InterPro:IPR001005)%2C Homeodomain-like (InterPro:IPR009057)%2C Myb%2C DNA-binding (InterPro:IPR014778)%2C HTH transcriptional regulator%2C Myb-type%2C DNA-binding (InterPro:IPR017930)%2C Homeodomain-related (InterPro:IPR012287)%2C Myb transcription factor (InterPro:IPR015495)%3B BEST Arabidopsis thaliana protein ma…	*****	PMID:11118137,PMID:16463103,gene:2023950,UniProt:Q9S9Z2	"VviMYB196"	'15.7.2.1'	'RNA biosynthesis.transcriptional activation.MYB superfamily.MYB transcription factor'	'RNA biosynthesis.transcriptional activation.MYB superfamily.MYB transcription factor (original description: none)'
Vitvi16g01474	17470.5	-2.94026	0.686152	-4.28514	1.82624e-05	0.00152784	VIT_16s0100g01070	AT5G13930.1	3.9e-147	520	1-to-1		AT5G13930.1	Chalcone and stilbene synthase family protein	Encodes chalcone synthase (CHS)%2C a key enzyme involved in the biosynthesis of flavonoids. Required for the accumulation of purple anthocyanins in leaves and stems. Also involved in the regulation of auxin transport and the modulation of root gravitropism.	"TT4"	ATCHS,CHS,CHALCONE SYNTHASE	TRANSPARENT TESTA 4	TRANSPARENT TESTA 4 (TT4)%3B FUNCTIONS IN: naringenin-chalcone synthase activity%3B INVOLVED IN: in 11 processes%3B LOCATED IN: plant-type vacuole membrane%2C endoplasmic reticulum%2C nucleus%3B EXPRESSED IN: 22 plant structures%3B EXPRESSED DURING: 14 growth stages%3B CONTAINS InterPro DOMAIN/s: Chalcone/stilbene synthase%2C N-terminal (InterPro:IPR001099)%2C Thiolase-like (InterPro:IPR016039)%2…	****	PMID:10987549,PMID:10677434,PMID:10631255,PMID:10536025,PMID:9794081,PMID:9501110,PMID:8672888,PMID:8685272,PMID:8528278,PMID:8528277,PMID:2780550,PMID:3386631,PMID:11080303,PMID:11139518,PMID:11136235,PMID:11402184,PMID:12271060,PMID:12212845,PMID:1840523,PMID:14617075,PMID:14966245,PMID:15100399,PMID:15053760,PMID:15208397,PMID:15185374,PMID:15347797,PMID:15705950,PMID:15705952,PMID:15781573,PM…	"VviSTS35"	'9.2.2.1'	'Secondary metabolism.phenolics.flavonoid synthesis and modification.chalcone synthase'	'Secondary metabolism.phenolics.flavonoid synthesis and modification.chalcone synthase (original description: none)'
Vitvi16g01928	7900.34	-2.69026	0.370101	-7.26899	3.62179e-13	2.07556e-09	VIT_16s0050g01300	AT5G23950.1	2.2e-33	141.4	1-to-many	AT5G23950.2	AT5G23950.1	Calcium-dependent lipid-binding (CaLB domain) family protein					Calcium-dependent lipid-binding (CaLB domain) family protein%3B CONTAINS InterPro DOMAIN/s: C2 calcium/lipid-binding domain%2C CaLB (InterPro:IPR008973)%2C C2 calcium-dependent membrane targeting (InterPro:IPR000008)%3B BEST Arabidopsis thaliana protein match is: Calcium-dependent lipid-binding (CaLB domain) family protein (TAIR:AT1G07310.1)%3B Has 7173 Blast hits to 1801 proteins in 194 species:…	*****	gene:2172827,UniProt:Q5PNU6		'35.2'	'not assigned.not annotated'	' no hits & (original description: none)'
Vitvi16g01929	14135.1	-1.92642	0.385162	-5.00159	5.68604e-07	0.000144823	VIT_16s0050g01310	AT5G23950.1	2.7e-34	144.4	1-to-many	AT5G23950.2	AT5G23950.1	Calcium-dependent lipid-binding (CaLB domain) family protein					Calcium-dependent lipid-binding (CaLB domain) family protein%3B CONTAINS InterPro DOMAIN/s: C2 calcium/lipid-binding domain%2C CaLB (InterPro:IPR008973)%2C C2 calcium-dependent membrane targeting (InterPro:IPR000008)%3B BEST Arabidopsis thaliana protein match is: Calcium-dependent lipid-binding (CaLB domain) family protein (TAIR:AT1G07310.1)%3B Has 7173 Blast hits to 1801 proteins in 194 species:…	*****	gene:2172827,UniProt:Q5PNU6		'35.2'	'not assigned.not annotated'	' no hits & (original description: none)'
Vitvi16g02026	92.4689	1.97211	0.526866	3.74309	0.00018177	0.00732113	VIT_16s0098g00010	AT5G38280.1	4.6e-95	347.8	1-to-many	AT5G38280.2	AT5G38280.1	PR5-like receptor kinase	putative receptor serine/threonine kinase PR5K (PR5K) mRNA%2C PR5-like receptor kinase	"PR5K"		PR5-like receptor kinase	PR5-like receptor kinase (PR5K)%3B FUNCTIONS IN: transmembrane receptor protein serine/threonine kinase activity%2C kinase activity%3B INVOLVED IN: response to fungus%3B LOCATED IN: endomembrane system%3B EXPRESSED IN: 6 plant structures%3B EXPRESSED DURING: petal differentiation and expansion stage%3B CONTAINS InterPro DOMAIN/s: Protein kinase%2C ATP binding site (InterPro:IPR017441)%2C Protein …	*****	PMID:8637920,gene:2176736,UniProt:Q9FF29		'50.2.7'	'Enzyme classification.EC_2 transferases.EC_2.7 transferase transferring phosphorus-containing group'	'Rust resistance kinase Lr10 OS=Triticum aestivum (sp|p93604|lrk10_wheat : 370.0) & Enzyme classification.EC_2 transferases.EC_2.7 transferase transferring phosphorus-containing group(50.2.7 : 119.3) (original description: none)'
Vitvi16g02034	89.1482	2.41009	0.575464	4.18808	2.81326e-05	0.00209619	VIT_16s0098g00120	AT1G66910.2	3.3e-96	351.7	1-to-1		AT1G66910.2	Protein kinase superfamily protein									'50.2.7'	'Enzyme classification.EC_2 transferases.EC_2.7 transferase transferring phosphorus-containing group'	'Rust resistance kinase Lr10 OS=Triticum aestivum (sp|p93604|lrk10_wheat : 394.0) & Enzyme classification.EC_2 transferases.EC_2.7 transferase transferring phosphorus-containing group(50.2.7 : 127.4) (original description: none)'
Vitvi16g02074	10035	-1.1084	0.260363	-4.25712	2.07081e-05	0.00166783	VIT_16s0098g01290	AT1G64650.2	3.3e-74	278.9	1-to-1		AT1G64650.2	Major facilitator superfamily protein					Major facilitator superfamily protein%3B LOCATED IN: plasma membrane%3B EXPRESSED IN: 23 plant structures%3B EXPRESSED DURING: 13 growth stages%3B CONTAINS InterPro DOMAIN/s: Protein of unknown function DUF791 (InterPro:IPR008509)%2C Major facilitator superfamily%2C general substrate transporter (InterPro:IPR016196)%3B BEST Arabidopsis thaliana protein match is: Major facilitator superfamily prot…	****	PMID:17151019,gene:4010712066,UniProt:A8MR14		'24.2.2.15'	'Solute transport.carrier-mediated transport.MFS superfamily.MFS-type solute transporter'	'Solute transport.carrier-mediated transport.MFS superfamily.MFS-type solute transporter (original description: none)'
Vitvi16g02116	37.6537	2.48075	0.603648	4.10959	3.9636e-05	0.00260831		AT5G53110.1	6.5e-28	122.5	1-to-1		AT5G53110.1	RING/U-box superfamily protein					RING/U-box superfamily protein%3B FUNCTIONS IN: zinc ion binding%3B INVOLVED IN: biological_process unknown%3B LOCATED IN: endomembrane system%3B EXPRESSED IN: 8 plant structures%3B EXPRESSED DURING: 4 anthesis%2C C globular stage%2C petal differentiation and expansion stage%3B CONTAINS InterPro DOMAIN/s: Zinc finger%2C RING-type (InterPro:IPR001841)%2C Zinc finger%2C C3HC4 RING-type (InterPro:IP…	****	gene:3441385,UniProt:F4KJ04		'35.1'	'not assigned.annotated'	'Putative RING-H2 finger protein ATL21A OS=Arabidopsis thaliana (sp|p0ch01|at21a_arath : 94.7)'
Vitvi17g00265	138.617	1.41993	0.339456	4.18296	2.87743e-05	0.00212088	VIT_17s0000g03060	AT5G40400.2	1e-47	191.4	1-to-1		AT5G40400.2	Pentatricopeptide repeat (PPR) superfamily protein									'35.1'	'not assigned.annotated'	'Pentatricopeptide repeat-containing protein At5g40400 OS=Arabidopsis thaliana (sp|q9fnd8|pp409_arath : 629.0)'
Vitvi17g00290	273.895	-4.71126	1.22898	-3.83348	0.000126344	0.00572367		AT1G18390.2	2.2e-20	97.8	1-to-1		AT1G18390.2	Serine/Threonine kinase family catalytic domain protein			LRK10L1.1,Leaf rust 10 disease-resistance locus receptor- like protein kinase-like 1.1,LRK10L1.2,Leaf rust 10 disease-resistance locus receptor- like protein kinase-like 1.2		Protein kinase superfamily protein%3B FUNCTIONS IN: protein serine/threonine kinase activity%2C protein kinase activity%2C kinase activity%2C ATP binding%3B INVOLVED IN: protein amino acid phosphorylation%3B EXPRESSED IN: 22 plant structures%3B EXPRESSED DURING: 13 growth stages%3B CONTAINS InterPro DOMAIN/s: Protein kinase%2C ATP binding site (InterPro:IPR017441)%2C Protein kinase%2C catalytic d…	**	PMID:25533478,PMID:25510357,gene:5019473908		'35.1'	'not assigned.annotated'	'LEAF RUST 10 DISEASE-RESISTANCE LOCUS RECEPTOR-LIKE PROTEIN KINASE-like 1.2 OS=Arabidopsis thaliana (sp|p0c5e2|lrl12_arath : 97.1)'
Vitvi17g00331	2479.4	-1.48521	0.399975	-3.71326	0.000204609	0.00780409	VIT_17s0000g03790	AT3G25870.1	2.4e-16	84.7	1-to-1		AT3G25870.1	hypothetical protein					unknown protein%3B BEST Arabidopsis thaliana protein match is: unknown protein (TAIR:AT1G13360.1)%3B Has 50 Blast hits to 50 proteins in 12 species: Archae - 0%3B Bacteria - 0%3B Metazoa - 0%3B Fungi - 0%3B Plants - 50%3B Viruses - 0%3B Other Eukaryotes - 0 (source: NCBI BLink).	*****	gene:2092104,UniProt:Q9LUA5		'35.2'	'not assigned.not annotated'	' no hits & (original description: none)'
Vitvi17g00405	176.079	-2.23986	0.580515	-3.8584	0.000114133	0.00541671	VIT_17s0000g04460	AT3G25600.1	7.4e-55	211.5	1-to-1		AT3G25600.1	Calcium-binding EF-hand family protein					Calcium-binding EF-hand family protein%3B FUNCTIONS IN: calcium ion binding%3B INVOLVED IN: biological_process unknown%3B LOCATED IN: cellular_component unknown%3B EXPRESSED IN: 23 plant structures%3B EXPRESSED DURING: 15 growth stages%3B CONTAINS InterPro DOMAIN/s: EF-Hand 1%2C calcium-binding site (InterPro:IPR018247)%2C EF-HAND 2 (InterPro:IPR018249)%2C Calcium-binding EF-hand (InterPro:IPR002…	*****	PMID:16023399,gene:2102339,UniProt:Q9LI84		'35.1'	'not assigned.annotated'	'Probable calcium-binding protein CML15 OS=Arabidopsis thaliana (sp|q9fz75|cml15_arath : 210.0)'
Vitvi17g00554	3887.33	-1.37807	0.207472	-6.6422	3.09039e-11	5.06008e-08	VIT_17s0000g05790	AT5G15120.1	4.7e-27	122.1	1-to-1		AT5G15120.1	2-aminoethanethiol dioxygenase%2C putative (DUF1637)			PCO1,plant cysteine oxidase 1		Protein of unknown function (DUF1637)%3B FUNCTIONS IN: cysteamine dioxygenase activity%3B INVOLVED IN: anaerobic respiration%3B LOCATED IN: cellular_component unknown%3B EXPRESSED IN: 20 plant structures%3B EXPRESSED DURING: 8 growth stages%3B CONTAINS InterPro DOMAIN/s: Protein of unknown function DUF1637 (InterPro:IPR012864)%3B BEST Arabidopsis thaliana protein match is: Protein of unknown func…	*****	gene:3440436,UniProt:Q9LXG9		'35.1'	'not assigned.annotated'	'Plant cysteine oxidase 1 OS=Arabidopsis thaliana (sp|q9lxg9|pco1_arath : 119.0)'
Vitvi17g00590	90.0621	1.48915	0.382655	3.89164	9.95698e-05	0.00494035	VIT_17s0000g06090	AT1G74580.1	3.2e-47	188.3	1-to-many	AT1G74580.2,AT1G74580.3	AT1G74580.1	Pentatricopeptide repeat (PPR) superfamily protein					Pentatricopeptide repeat (PPR) superfamily protein%3B CONTAINS InterPro DOMAIN/s: Pentatricopeptide repeat (InterPro:IPR002885)%3B BEST Arabidopsis thaliana protein match is: Pentatricopeptide repeat (PPR) superfamily protein (TAIR:AT5G64320.1)%3B Has 62554 Blast hits to 14470 proteins in 307 species: Archae - 5%3B Bacteria - 62%3B Metazoa - 860%3B Fungi - 1230%3B Plants - 58100%3B Viruses - 0%3B…	*****	gene:2019084,UniProt:Q9CA58		'35.1'	'not assigned.annotated'	'Putative pentatricopeptide repeat-containing protein At1g74580 OS=Arabidopsis thaliana (sp|q9ca58|pp120_arath : 1031.0)'
Vitvi17g00611	534.418	-1.18787	0.319102	-3.72254	0.00019723	0.00766288	VIT_17s0000g06310	AT3G47500.1	5.4e-79	294.3	1-to-1		AT3G47500.1	cycling DOF factor 3	Dof-type zinc finger domain-containing protein%2C identical to H-protein promoter binding factor-2a GI:3386546 from (Arabidopsis thaliana). Interacts with LKP2 and FKF1%2C but its overexpression does not change flowering time under short or long day conditions.	"CDF3"		cycling DOF factor 3	cycling DOF factor 3 (CDF3)%3B CONTAINS InterPro DOMAIN/s: Zinc finger%2C Dof-type (InterPro:IPR003851)%3B BEST Arabidopsis thaliana protein match is: cycling DOF factor 1 (TAIR:AT5G62430.1)%3B Has 1160 Blast hits to 1145 proteins in 79 species: Archae - 0%3B Bacteria - 0%3B Metazoa - 13%3B Fungi - 10%3B Plants - 1084%3B Viruses - 0%3B Other Eukaryotes - 53 (source: NCBI BLink).	***	PMID:11118137,PMID:16280546,gene:2079151,UniProt:Q8LFV3		'15.7.1.5'	'RNA biosynthesis.transcriptional activation.C2C2 superfamily.DOF transcription factor'	'RNA biosynthesis.transcriptional activation.C2C2 superfamily.DOF transcription factor (original description: none)'
Vitvi17g00719	61.4898	-7.00038	1.69155	-4.13844	3.49681e-05	0.00241438	VIT_17s0000g07430	AT1G74220.1	7.1e-08	58.9	1-to-1		AT1G74220.1	homeobox-like protein					unknown protein%3B FUNCTIONS IN: molecular_function unknown%3B INVOLVED IN: biological_process unknown%3B LOCATED IN: chloroplast%3B EXPRESSED IN: male gametophyte%2C flower%2C pollen tube%3B EXPRESSED DURING: L mature pollen stage%2C M germinated pollen stage%2C 4 anthesis%3B BEST Arabidopsis thaliana protein match is: unknown protein (TAIR:AT2G03630.1)%3B Has 383 Blast hits to 347 proteins in 8…	****	gene:2019631,UniProt:Q9C908		'35.2'	'not assigned.not annotated'	' no hits & (original description: none)'
Vitvi17g00814	14581.8	-2.84902	0.729486	-3.90552	9.40222e-05	0.00475777	VIT_17s0000g08370	AT5G62520.1	1.7e-29	130.2	1-to-1		AT5G62520.1	similar to RCD one 5	Encodes a protein with similarity to RCD1 but without the WWE domain. The protein does have a PARP signature upstream of the C-terminal protein interaction domain. The PARP signature may bind NAD+ and attach the ADP-ribose-moiety from NAD+ to the target molecule. Its presence suggests a role for the protein in ADP ribosylation. Up-regulated by NaCl. SRO5 and P5CDH (an overlapping gene in the anti…	"SRO5"		similar to RCD one 5	similar to RCD one 5 (SRO5)%3B FUNCTIONS IN: NAD+ ADP-ribosyltransferase activity%3B INVOLVED IN: oxygen and reactive oxygen species metabolic process%2C response to salt stress%3B LOCATED IN: mitochondrion%3B EXPRESSED IN: 19 plant structures%3B EXPRESSED DURING: 11 growth stages%3B CONTAINS InterPro DOMAIN/s: Poly(ADP-ribose) polymerase%2C catalytic domain (InterPro:IPR012317)%2C RST domain of …	****	PMID:16377568,gene:2154083,UniProt:Q9FJJ3		'35.1'	'not assigned.annotated'	'Probable inactive poly [ADP-ribose] polymerase SRO5 OS=Arabidopsis thaliana (sp|q9fjj3|sro5_arath : 125.0)'
Vitvi17g00856	416.021	1.00229	0.261943	3.82639	0.000130039	0.00585633	VIT_17s0000g08730	AT4G23160.2	1.5e-65	253.1	1-to-many	AT4G23160.3	AT4G23160.2	cysteine-rich RECEPTOR-like kinase		"CRK8"		cysteine-rich RLK (RECEPTOR-like protein kinase) 8					'35.2'	'not assigned.not annotated'
Vitvi17g00910	2444.76	1.01052	0.212496	4.75548	1.97973e-06	0.000326485	VIT_17s0000g09220	AT4G33070.1	1.1e-43	178.7	1-to-1		AT4G33070.1	Thiamine pyrophosphate dependent pyruvate decarboxylase family protein			AtPDC1,PDC1,pyruvate decarboxylase 1		Thiamine pyrophosphate dependent pyruvate decarboxylase family protein%3B FUNCTIONS IN: in 6 functions%3B LOCATED IN: membrane%3B EXPRESSED IN: 11 plant structures%3B EXPRESSED DURING: 4 anthesis%2C C globular stage%2C F mature embryo stage%2C petal differentiation and expansion stage%2C E expanded cotyledon stage%3B CONTAINS InterPro DOMAIN/s: TPP-binding enzyme%2C conserved site (InterPro:IPR00…	****	PMID:17432890,gene:3438953,UniProt:O82647		'35.1'	'not assigned.annotated'	'Pyruvate decarboxylase 1 OS=Arabidopsis thaliana (sp|o82647|pdc1_arath : 171.0)'
Vitvi17g01003	143.544	-1.07692	0.275082	-3.91489	9.04439e-05	0.0046906	VIT_17s0000g10000	AT5G40645.1	1.1e-16	87.4	1-to-1		AT5G40645.1	RPM1-interacting protein 4 (RIN4) family protein					RPM1-interacting protein 4 (RIN4) family protein%3B CONTAINS InterPro DOMAIN/s: RPM1-interacting protein 4%2C defence response (InterPro:IPR008700)%3B BEST Arabidopsis thaliana protein match is: RPM1-interacting protein 4 (RIN4) family protein (TAIR:AT4G35655.1)%3B Has 30201 Blast hits to 17322 proteins in 780 species: Archae - 12%3B Bacteria - 1396%3B Metazoa - 17338%3B Fungi - 3422%3B Plants - …	*****	gene:3709869,UniProt:Q8LGF0		'35.2'	'not assigned.not annotated'	' no hits & (original description: none)'
Vitvi17g01251	2583.65	-2.26904	0.600191	-3.78053	0.000156492	0.00655806	VIT_17s0053g00990	AT2G03090.1	1.4e-104	378.6	1-to-1		AT2G03090.1	expansin A15	member of Alpha-Expansin Gene Family. Naming convention from the Expansin Working Group (Kende et al%2C 2004. Plant Mol Bio). Involved in the formation of nematode-induced syncytia in roots of Arabidopsis thaliana.	"EXPA15"	ATEXP15,ATEXPA15,expansin A15,ATHEXP ALPHA 1.3,EXP15,EXPANSIN 15	expansin A15	expansin A15 (EXPA15)%3B INVOLVED IN: plant-type cell wall modification involved in multidimensional cell growth%2C syncytium formation%2C unidimensional cell growth%2C plant-type cell wall loosening%3B LOCATED IN: endomembrane system%2C extracellular region%3B EXPRESSED IN: 25 plant structures%3B EXPRESSED DURING: 13 growth stages%3B CONTAINS InterPro DOMAIN/s: Pollen allergen%2C N-terminal (Int…	*****	PMID:11641069,gene:2056669,UniProt:O80622		'21.4.2.1'	'Cell wall.cell wall proteins.expansins.alpha-type expansin'	'Cell wall.cell wall proteins.expansins.alpha-type expansin (original description: none)'
Vitvi17g01328	302.891	-3.81816	0.93929	-4.06494	4.80442e-05	0.00292985	VIT_17s0000g00680																'35.2'	'not assigned.not annotated'	' no hits & (original description: none)'
Vitvi17g01347	196.368	1.40968	0.374283	3.76634	0.000165658	0.00681755	VIT_17s0000g01360	AT3G48550.1	6.3e-15	80.9	1-to-1		AT3G48550.1	SHOOT GRAVITROPISM-like protein					BEST Arabidopsis thaliana protein match is: C2H2-like zinc finger protein (TAIR:AT2G01940.3)%3B Has 78 Blast hits to 78 proteins in 11 species: Archae - 0%3B Bacteria - 0%3B Metazoa - 0%3B Fungi - 0%3B Plants - 78%3B Viruses - 0%3B Other Eukaryotes - 0 (source: NCBI BLink).	****	gene:2114504,UniProt:Q9SMP3		'35.2'	'not assigned.not annotated'	' no hits & (original description: none)'
Vitvi17g01368	359.247	-1.72916	0.46956	-3.68252	0.00023094	0.00847015	VIT_17s0000g02440																'35.2'	'not assigned.not annotated'	' no hits & (original description: none)'
Vitvi17g01513	1894.86	-1.15547	0.261325	-4.4216	9.79715e-06	0.000998134	VIT_17s0000g07370	AT3G48090.1	1.1e-47	189.9	1-to-1		AT3G48090.1	alpha/beta-Hydrolases superfamily protein	Component of R gene-mediated disease resistance in Arabidopsis thaliana with homology to eukaryotic lipases.	"EDS1"	ATEDS1	enhanced disease susceptibility 1	enhanced disease susceptibility 1 (EDS1)%3B CONTAINS InterPro DOMAIN/s: Lipase%2C class 3 (InterPro:IPR002921)%3B BEST Arabidopsis thaliana protein match is: alpha/beta-Hydrolases superfamily protein (TAIR:AT3G48080.1)%3B Has 536 Blast hits to 485 proteins in 45 species: Archae - 0%3B Bacteria - 4%3B Metazoa - 2%3B Fungi - 2%3B Plants - 491%3B Viruses - 0%3B Other Eukaryotes - 37 (source: NCBI BL…	****	PMID:10077677,PMID:18065690,gene:2097854,UniProt:Q9SU72		'26.6.2.2.3'	'External stimuli response.biotic stress.pathogen effector.ETI (effector-triggered immunity) network.EDS1 regulator'	'External stimuli response.biotic stress.pathogen effector.ETI (effector-triggered immunity) network.EDS1 regulator (original description: none)'
Vitvi17g01518	209.658	-1.34848	0.223636	-6.02978	1.64178e-09	1.39387e-06	VIT_17s0000g07400	AT3G48090.1	9.2e-43	172.6	1-to-many	AT3G48090.2	AT3G48090.1	alpha/beta-Hydrolases superfamily protein	Component of R gene-mediated disease resistance in Arabidopsis thaliana with homology to eukaryotic lipases.	"EDS1"	ATEDS1	enhanced disease susceptibility 1	enhanced disease susceptibility 1 (EDS1)%3B CONTAINS InterPro DOMAIN/s: Lipase%2C class 3 (InterPro:IPR002921)%3B BEST Arabidopsis thaliana protein match is: alpha/beta-Hydrolases superfamily protein (TAIR:AT3G48080.1)%3B Has 536 Blast hits to 485 proteins in 45 species: Archae - 0%3B Bacteria - 4%3B Metazoa - 2%3B Fungi - 2%3B Plants - 491%3B Viruses - 0%3B Other Eukaryotes - 37 (source: NCBI BL…	****	PMID:10077677,PMID:18065690,gene:2097854,UniProt:Q9SU72		'35.1'	'not assigned.annotated'	'Protein EDS1 OS=Arabidopsis thaliana (sp|q9su72|eds1c_arath : 173.0)'
Vitvi17g01520	6048.3	-1.92583	0.333282	-5.77837	7.54262e-09	5.40311e-06	VIT_17s0000g07420	AT3G48090.1	6.7e-93	340.1	1-to-1		AT3G48090.1	alpha/beta-Hydrolases superfamily protein	Component of R gene-mediated disease resistance in Arabidopsis thaliana with homology to eukaryotic lipases.	"EDS1"	ATEDS1	enhanced disease susceptibility 1	enhanced disease susceptibility 1 (EDS1)%3B CONTAINS InterPro DOMAIN/s: Lipase%2C class 3 (InterPro:IPR002921)%3B BEST Arabidopsis thaliana protein match is: alpha/beta-Hydrolases superfamily protein (TAIR:AT3G48080.1)%3B Has 536 Blast hits to 485 proteins in 45 species: Archae - 0%3B Bacteria - 4%3B Metazoa - 2%3B Fungi - 2%3B Plants - 491%3B Viruses - 0%3B Other Eukaryotes - 37 (source: NCBI BL…	****	PMID:10077677,PMID:18065690,gene:2097854,UniProt:Q9SU72		'26.6.2.2.3'	'External stimuli response.biotic stress.pathogen effector.ETI (effector-triggered immunity) network.EDS1 regulator'	'External stimuli response.biotic stress.pathogen effector.ETI (effector-triggered immunity) network.EDS1 regulator (original description: none)'
Vitvi18g00020	992.572	-2.41036	0.603598	-3.99332	6.51534e-05	0.00362601	VIT_18s0122g00300	AT1G21010.1	9e-39	159.1	1-to-1		AT1G21010.1	poly polymerase					unknown protein%3B FUNCTIONS IN: molecular_function unknown%3B INVOLVED IN: N-terminal protein myristoylation%3B LOCATED IN: cellular_component unknown%3B EXPRESSED IN: 24 plant structures%3B EXPRESSED DURING: 14 growth stages%3B BEST Arabidopsis thaliana protein match is: unknown protein (TAIR:AT1G76600.1)%3B Has 206 Blast hits to 206 proteins in 13 species: Archae - 0%3B Bacteria - 0%3B Metazoa…	*****	PMID:12912986,gene:2037399,UniProt:Q7XJ58		'35.2'	'not assigned.not annotated'	' no hits & (original description: none)'
Vitvi18g00037	45120.6	-1.57408	0.308532	-5.10186	3.36333e-07	0.000105613	VIT_18s0122g00510	AT1G76550.1	9e-67	255	1-to-1		AT1G76550.1	Phosphofructokinase family protein					Phosphofructokinase family protein%3B CONTAINS InterPro DOMAIN/s: Pyrophosphate-dependent phosphofructokinase PfpB (InterPro:IPR011183)%2C Phosphofructokinase (InterPro:IPR000023)%3B BEST Arabidopsis thaliana protein match is: Phosphofructokinase family protein (TAIR:AT1G20950.1)%3B Has 4956 Blast hits to 4876 proteins in 1678 species: Archae - 20%3B Bacteria - 3823%3B Metazoa - 10%3B Fungi - 6%3…	*****	gene:2011670,UniProt:Q9C9K3		'50.2.7'	'Enzyme classification.EC_2 transferases.EC_2.7 transferase transferring phosphorus-containing group'	'Enzyme classification.EC_2 transferases.EC_2.7 transferase transferring phosphorus-containing group(50.2.7 : 440.2) & Pyrophosphate--fructose 6-phosphate 1-phosphotransferase subunit alpha OS=Solanum tuberosum (sp|p21342|pfpa_soltu : 112.0) (original description: none)'
Vitvi18g00172	9785.3	-1.85719	0.482222	-3.8513	0.00011749	0.00547404	VIT_18s0001g00950	AT5G66060.1	2.3e-29	130.6	1-to-1		AT5G66060.1	2-oxoglutarate (2OG) and Fe(II)-dependent oxygenase superfamily protein					2-oxoglutarate (2OG) and Fe(II)-dependent oxygenase superfamily protein%3B FUNCTIONS IN: oxidoreductase activity%2C acting on paired donors%2C with incorporation or reduction of molecular oxygen%2C 2-oxoglutarate as one donor%2C and incorporation of one atom each of oxygen into both donors%2C oxidoreductase activity%2C oxidoreductase activity%2C acting on paired donors%2C with incorporation or re…	****	gene:2156851,UniProt:F4JZ24		'35.1'	'not assigned.annotated'	'Probable prolyl 4-hydroxylase 10 OS=Arabidopsis thaliana (sp|f4jz24|p4h10_arath : 125.0)'
Vitvi18g00181	1718.79	-2.60473	0.542847	-4.79827	1.60041e-06	0.000293283	VIT_18s0001g01060	AT5G42200.1	1.8e-36	151.4	1-to-1		AT5G42200.1	RING/U-box superfamily protein					RING/U-box superfamily protein%3B CONTAINS InterPro DOMAIN/s: Zinc finger%2C RING-type (InterPro:IPR001841)%2C Zinc finger%2C C3HC4 RING-type (InterPro:IPR018957)%3B BEST Arabidopsis thaliana protein match is: RING/U-box superfamily protein (TAIR:AT1G49220.1)%3B Has 1807 Blast hits to 1807 proteins in 277 species: Archae - 0%3B Bacteria - 0%3B Metazoa - 736%3B Fungi - 347%3B Plants - 385%3B Virus…	*****	PMID:15644464,gene:2165734,UniProt:Q8L9W3		'19.4.1.5.3.4'	'Protein degradation.peptide tagging.Ubiquitin (UBQ)-anchor addition (ubiquitylation).UBQ-ligase E3 activities.RING-domain E3 ligase activities.RING-H2-type E3 ligase'	'Protein degradation.peptide tagging.Ubiquitin (UBQ)-anchor addition (ubiquitylation).UBQ-ligase E3 activities.RING-domain E3 ligase activities.RING-H2-type E3 ligase (original description: none)'
Vitvi18g00276	255.743	1.09471	0.289434	3.78224	0.000155424	0.00653723	VIT_18s0001g02820	AT5G05970.1	2.8e-46	187.2	1-to-many	AT5G05970.2	AT5G05970.1	Transducin/WD40 repeat-like superfamily protein	a WD40 repeat protein related to the animal NEDD1/GCP-WD protein%2C which interacts with the g-tubulin complex. Plays a critical role in MT organization during mitosis	"NEDD1"		NEURAL PRECURSOR CELL EXPRESSED%2C DEVELOPMENTALLY DOWN-REGULATED GENE 1	NEURAL PRECURSOR CELL EXPRESSED%2C DEVELOPMENTALLY DOWN-REGULATED GENE 1 (NEDD1)%3B CONTAINS InterPro DOMAIN/s: WD40 repeat-like-containing domain (InterPro:IPR011046)%2C WD40 repeat 2 (InterPro:IPR019782)%2C WD40 repeat%2C conserved site (InterPro:IPR019775)%2C WD40-repeat-containing domain (InterPro:IPR017986)%2C WD40 repeat (InterPro:IPR001680)%2C WD40/YVTN repeat-like-containing domain (Inter…	****	PMID:18552200,gene:2153628,UniProt:B3H5K9-2		'20.1.2.1.7'	'Cytoskeleton.microtubular network.microtubule Tubulin heterodimer formation.gamma-Tubulin ring complex (gamma-TuRC).GCP-WD/NEDD1 regulatory component'	'Cytoskeleton.microtubular network.microtubule Tubulin heterodimer formation.gamma-Tubulin ring complex (gamma-TuRC).GCP-WD/NEDD1 regulatory component (original description: none)'
Vitvi18g00291	4734.78	-1.52194	0.372882	-4.08156	4.4735e-05	0.0028172	VIT_18s0001g03180	AT4G08290.2	5.7e-42	171	1-to-1		AT4G08290.2	nodulin MtN21 /EamA-like transporter family protein	nodulin MtN21-like transporter family protein	"UMAMIT20"		Usually multiple acids move in and out Transporters 20	nodulin MtN21 /EamA-like transporter family protein%3B LOCATED IN: endomembrane system%2C membrane%3B EXPRESSED IN: 22 plant structures%3B EXPRESSED DURING: 13 growth stages%3B CONTAINS InterPro DOMAIN/s: Protein of unknown function DUF6%2C transmembrane (InterPro:IPR000620)%3B BEST Arabidopsis thaliana protein match is: nodulin MtN21 /EamA-like transporter family protein (TAIR:AT2G39510.1)%3B Ha…	****	gene:1006228937,UniProt:Q9SUF1-2		'24.2.1.5'	'Solute transport.carrier-mediated transport.DMT superfamily.UmamiT-type solute transporter'	'Solute transport.carrier-mediated transport.DMT superfamily.UmamiT-type solute transporter (original description: none)'
Vitvi18g00326	33773.1	-2.54989	0.377303	-6.7582	1.39713e-11	3.05523e-08	VIT_18s0001g03910	AT1G77760.1	7.4e-209	726.1	1-to-1		AT1G77760.1	nitrate reductase 1	Encodes the cytosolic minor isoform of nitrate reductase (NR). Involved in the first step of nitrate assimilation%2C it contributes about 15%25 of the nitrate reductase activity in shoots. Similar to molybdopterin oxidoreductases at the N-terminus%2C and to FAD/NAD-binding cytochrome reductases at the C-terminus. Cofactors: FAD%2C heme iron (cytochrome B-557)%2C and molybdenum-pterin.	"NIA1"	GNR1,NR1,NITRATE REDUCTASE 1	nitrate reductase 1	nitrate reductase 1 (NIA1)%3B FUNCTIONS IN: nitrate reductase activity%2C protein binding%3B INVOLVED IN: nitric oxide biosynthetic process%2C nitrate assimilation%2C response to light stimulus%3B LOCATED IN: cytosol%3B EXPRESSED IN: 24 plant structures%3B EXPRESSED DURING: 13 growth stages%3B CONTAINS InterPro DOMAIN/s: Cytochrome b5%2C heme-binding site (InterPro:IPR018506)%2C Nitrate reductase…	****	gene:2203220,UniProt:P11832		'25.1.4.1'	'Nutrient uptake.nitrogen assimilation.nitrate assimilation.nitrate reductase'	'Nutrient uptake.nitrogen assimilation.nitrate assimilation.nitrate reductase (original description: none)'
Vitvi18g00384	2911.51	-2.68968	0.734985	-3.6595	0.000252708	0.00906546	VIT_18s0001g05300	AT5G65140.1	5.7e-36	151.4	1-to-1		AT5G65140.1	Haloacid dehalogenase-like hydrolase (HAD) superfamily protein		"TPPJ"		trehalose-6-phosphate phosphatase J	Haloacid dehalogenase-like hydrolase (HAD) superfamily protein%3B FUNCTIONS IN: catalytic activity%2C trehalose-phosphatase activity%3B INVOLVED IN: response to cadmium ion%2C trehalose biosynthetic process%3B EXPRESSED IN: 21 plant structures%3B EXPRESSED DURING: 14 growth stages%3B CONTAINS InterPro DOMAIN/s: HAD-superfamily hydrolase%2C subfamily IIB (InterPro:IPR006379)%2C Trehalose-phosphata…	****	PMID:17075075,gene:2171849,UniProt:Q5HZ05		'35.1'	'not assigned.annotated'	'Probable trehalose-phosphate phosphatase J OS=Arabidopsis thaliana (sp|q5hz05|tppj_arath : 120.0)'
Vitvi18g00425	1353.49	-3.06474	0.816195	-3.75492	0.000173398	0.00705491	VIT_18s0001g06030	AT5G64260.1	3.6e-108	389.8	1-to-1		AT5G64260.1	EXORDIUM like 2		"EXL2"		EXORDIUM like 2	EXORDIUM like 2 (EXL2)%3B FUNCTIONS IN: molecular_function unknown%3B INVOLVED IN: biological_process unknown%3B LOCATED IN: cell wall%2C plant-type cell wall%3B EXPRESSED IN: 23 plant structures%3B EXPRESSED DURING: 13 growth stages%3B CONTAINS InterPro DOMAIN/s: Phosphate-induced protein 1 (InterPro:IPR006766)%3B BEST Arabidopsis thaliana protein match is: EXORDIUM like 4 (TAIR:AT5G09440.1)%3B …	*****	PMID:16287169,PMID:19216774,gene:2173427,UniProt:Q9FE06		'35.1'	'not assigned.annotated'	'Protein EXORDIUM-like 2 OS=Arabidopsis thaliana (sp|q9fe06|exol2_arath : 389.0)'
Vitvi18g00433	5840.55	-2.98263	0.802542	-3.71647	0.000202022	0.00774408	VIT_18s0001g06180	AT5G64260.1	1e-108	393.3	1-to-1		AT5G64260.1	EXORDIUM like 2		"EXL2"		EXORDIUM like 2	EXORDIUM like 2 (EXL2)%3B FUNCTIONS IN: molecular_function unknown%3B INVOLVED IN: biological_process unknown%3B LOCATED IN: cell wall%2C plant-type cell wall%3B EXPRESSED IN: 23 plant structures%3B EXPRESSED DURING: 13 growth stages%3B CONTAINS InterPro DOMAIN/s: Phosphate-induced protein 1 (InterPro:IPR006766)%3B BEST Arabidopsis thaliana protein match is: EXORDIUM like 4 (TAIR:AT5G09440.1)%3B …	*****	PMID:16287169,PMID:19216774,gene:2173427,UniProt:Q9FE06		'35.1'	'not assigned.annotated'	'Protein EXORDIUM-like 2 OS=Arabidopsis thaliana (sp|q9fe06|exol2_arath : 395.0)'
Vitvi18g00441	903.531	-4.77181	1.11503	-4.27951	1.87302e-05	0.00155562	VIT_18s0001g06320	AT1G18490.1	2.4e-14	79	1-to-1		AT1G18490.1	2-aminoethanethiol dioxygenase%2C putative (DUF1637)			PCO3,plant cysteine oxidase 3		Protein of unknown function (DUF1637)%3B FUNCTIONS IN: cysteamine dioxygenase activity%3B INVOLVED IN: oxidation reduction%3B LOCATED IN: cellular_component unknown%3B EXPRESSED IN: 22 plant structures%3B EXPRESSED DURING: 13 growth stages%3B CONTAINS InterPro DOMAIN/s: Protein of unknown function DUF1637 (InterPro:IPR012864)%3B BEST Arabidopsis thaliana protein match is: Protein of unknown funct…	****	gene:2014168,UniProt:Q1G3U6		'35.2'	'not assigned.not annotated'	' no hits & (original description: none)'
Vitvi18g00661	944.352	-1.94153	0.384321	-5.05183	4.37586e-07	0.000121058	VIT_18s0001g09110	AT5G43190.1	7.3e-104	375.9	1-to-1		AT5G43190.1	Galactose oxidase/kelch repeat superfamily protein					Galactose oxidase/kelch repeat superfamily protein%3B CONTAINS InterPro DOMAIN/s: F-box domain%2C cyclin-like (InterPro:IPR001810)%2C Galactose oxidase/kelch%2C beta-propeller (InterPro:IPR011043)%2C Kelch repeat type 2 (InterPro:IPR011498)%2C F-box associated interaction domain (InterPro:IPR017451)%3B BEST Arabidopsis thaliana protein match is: Galactose oxidase/kelch repeat superfamily protein …	*****	PMID:11077244,PMID:11019805,gene:3441458,UniProt:Q9FHS6		'35.1'	'not assigned.annotated'	'F-box/kelch-repeat protein At5g43190 OS=Arabidopsis thaliana (sp|q9fhs6|fk119_arath : 342.0)'
Vitvi18g00737	2824.55	-1.30469	0.358481	-3.6395	0.000273165	0.00964035	VIT_18s0001g09970	AT4G34150.1	1.9e-19	95.9	1-to-1		AT4G34150.1	Calcium-dependent lipid-binding (CaLB domain) family protein					Calcium-dependent lipid-binding (CaLB domain) family protein%3B CONTAINS InterPro DOMAIN/s: C2 membrane targeting protein (InterPro:IPR018029)%2C C2 calcium/lipid-binding domain%2C CaLB (InterPro:IPR008973)%2C C2 calcium-dependent membrane targeting (InterPro:IPR000008)%3B BEST Arabidopsis thaliana protein match is: soybean gene regulated by cold-2 (TAIR:AT1G09070.1)%3B Has 30201 Blast hits to 17…	****	PMID:14535880,gene:2124320,UniProt:Q945K9		'35.2'	'not assigned.not annotated'	' no hits & (original description: none)'
Vitvi18g00742	2775.07	-1.08289	0.224773	-4.81769	1.45231e-06	0.000277428	VIT_18s0001g10030	AT2G23320.1	8.7e-34	143.3	1-to-1		AT2G23320.1	WRKY DNA-binding protein 15	Encodes WRKY DNA-binding protein 15 (WRKY15).	"WRKY15"	AtWRKY15	WRKY DNA-binding protein 15	WRKY DNA-binding protein 15 (WRKY15)%3B CONTAINS InterPro DOMAIN/s: DNA-binding WRKY (InterPro:IPR003657)%2C Transcription factor%2C WRKY%2C Zn-cluster (InterPro:IPR018872)%3B BEST Arabidopsis thaliana protein match is: WRKY DNA-binding protein 11 (TAIR:AT4G31550.1)%3B Has 3350 Blast hits to 2896 proteins in 193 species: Archae - 0%3B Bacteria - 0%3B Metazoa - 11%3B Fungi - 1%3B Plants - 3315%3B …	****	PMID:10785665,PMID:11118137,PMID:17722694,gene:2058567,UniProt:O22176		'15.7.22'	'RNA biosynthesis.transcriptional activation.WRKY transcription factor'	'RNA biosynthesis.transcriptional activation.WRKY transcription factor (original description: none)'
Vitvi18g00775	7865.7	-1.41259	0.351909	-4.01409	5.96757e-05	0.00341134	VIT_18s0001g10360	AT1G45688.2	3.2e-92	337.4	1-to-1		AT1G45688.2	transmembrane protein					unknown protein%3B FUNCTIONS IN: molecular_function unknown%3B INVOLVED IN: biological_process unknown%3B LOCATED IN: plasma membrane%3B EXPRESSED IN: 22 plant structures%3B EXPRESSED DURING: 13 growth stages%3B BEST Arabidopsis thaliana protein match is: unknown protein (TAIR:AT5G42860.1)%3B Has 35333 Blast hits to 34131 proteins in 2444 species: Archae - 798%3B Bacteria - 22429%3B Metazoa - 974…	****	PMID:14506206,PMID:17317660,gene:1006229782,UniProt:F4HRE0		'35.2'	'not assigned.not annotated'	' no hits & (original description: none)'
Vitvi18g00843	2208.92	-2.59957	0.524265	-4.95852	7.10334e-07	0.000166153	VIT_18s0001g11170	AT4G37260.1	2.3e-43	174.1	1-to-1		AT4G37260.1	myb domain protein 73	Member of the R2R3 factor gene family.	"MYB73"	ATMYB73	myb domain protein 73	myb domain protein 73 (MYB73)%3B CONTAINS InterPro DOMAIN/s: SANT%2C DNA-binding (InterPro:IPR001005)%2C Homeodomain-like (InterPro:IPR009057)%2C Myb%2C DNA-binding (InterPro:IPR014778)%2C HTH transcriptional regulator%2C Myb-type%2C DNA-binding (InterPro:IPR017930)%2C Homeodomain-related (InterPro:IPR012287)%2C Myb transcription factor (InterPro:IPR015495)%3B BEST Arabidopsis thaliana protein ma…	*****	PMID:11118137,PMID:16463103,PMID:17722694,gene:2115059,UniProt:O23160	"VviMYB175"	'15.7.2.1'	'RNA biosynthesis.transcriptional activation.MYB superfamily.MYB transcription factor'	'RNA biosynthesis.transcriptional activation.MYB superfamily.MYB transcription factor (original description: none)'
Vitvi18g00870	823.137	-5.27349	1.262	-4.17867	2.93215e-05	0.00212883	VIT_18s0001g11400	AT4G31940.1	1e-114	412.1	1-to-1		AT4G31940.1	cytochrome P450%2C family 82%2C subfamily C%2C polypeptide 4	The gene encodes a cytochrome P450 enzyme%2C CYP82C. It is involved in the early Fe deficiency response.	"CYP82C4"		cytochrome P450%2C family 82%2C subfamily C%2C polypeptide 4	cytochrome P450%2C family 82%2C subfamily C%2C polypeptide 4 (CYP82C4)%3B FUNCTIONS IN: electron carrier activity%2C monooxygenase activity%2C iron ion binding%2C oxygen binding%2C heme binding%3B INVOLVED IN: oxidation reduction%3B LOCATED IN: endomembrane system%3B EXPRESSED IN: root%3B CONTAINS InterPro DOMAIN/s: Cytochrome P450 (InterPro:IPR001128)%2C Cytochrome P450%2C E-class%2C group I (In…	*****	gene:3438565,UniProt:Q9SZ46		'50.1.13'	'Enzyme classification.EC_1 oxidoreductases.EC_1.14 oxidoreductase acting on paired donor with incorporation or reduction of molecular oxygen'	'Cytochrome P450 82C4 OS=Arabidopsis thaliana (sp|q9sz46|c82c4_arath : 364.0) & Enzyme classification.EC_1 oxidoreductases.EC_1.14 oxidoreductase acting on paired donor with incorporation or reduction of molecular oxygen(50.1.13 : 229.1) (original description: none)'
Vitvi18g00908	281.529	1.04037	0.268353	3.87686	0.000105813	0.0051498	VIT_18s0001g11850	AT1G19290.1	5e-50	198	1-to-many	AT1G19290.2	AT1G19290.1	Pentatricopeptide repeat (PPR) superfamily protein					Pentatricopeptide repeat (PPR) superfamily protein%3B LOCATED IN: mitochondrion%3B EXPRESSED IN: 12 plant structures%3B EXPRESSED DURING: 6 growth stages%3B CONTAINS InterPro DOMAIN/s: Pentatricopeptide repeat (InterPro:IPR002885)%3B BEST Arabidopsis thaliana protein match is: Pentatricopeptide repeat (PPR) superfamily protein (TAIR:AT5G55840.1)%3B Has 30201 Blast hits to 17322 proteins in 780 sp…	***	gene:3435197,UniProt:Q9LN69		'35.1'	'not assigned.annotated'	'Putative pentatricopeptide repeat-containing protein At1g19290 OS=Arabidopsis thaliana (sp|q9ln69|ppr50_arath : 899.0)'
Vitvi18g01129	4402.46	-2.26299	0.604879	-3.74124	0.000183118	0.00733848	VIT_18s0001g14440	AT4G36040.1	7.3e-29	125.9	1-to-1		AT4G36040.1	Chaperone DnaJ-domain superfamily protein		"J11"	DJC23,DNA J protein C23	DnaJ11	Chaperone DnaJ-domain superfamily protein%3B FUNCTIONS IN: heat shock protein binding%3B INVOLVED IN: protein folding%2C response to stress%3B LOCATED IN: nucleus%3B EXPRESSED IN: 24 plant structures%3B EXPRESSED DURING: 14 growth stages%3B CONTAINS InterPro DOMAIN/s: Molecular chaperone%2C heat shock protein%2C Hsp40%2C DnaJ (InterPro:IPR015609)%2C Heat shock protein DnaJ%2C N-terminal (InterPro…	*****	gene:2135158,UniProt:Q9FYB5		'35.1'	'not assigned.annotated'	'Chaperone protein dnaJ 11, chloroplastic OS=Arabidopsis thaliana (sp|q9fyb5|dnj11_arath : 123.0)'
Vitvi18g01132	849.506	-1.04284	0.21766	-4.79113	1.65844e-06	0.000293283	VIT_18s0001g14490	AT4G24180.5	2.1e-94	345.1	1-to-1		AT4G24180.5	THAUMATIN-LIKE PROTEIN 1		"TLP1"	ATTLP1	THAUMATIN-LIKE PROTEIN 1					'35.1'	'not assigned.annotated'	'Thaumatin-like protein 1 OS=Arabidopsis thaliana (sp|a0a1p8b554|thlp1_arath : 326.0)'
Vitvi18g01231	18073.7	-2.14916	0.57279	-3.75209	0.000175367	0.00710237	VIT_18s0001g15460	AT1G43800.1	6.3e-88	323.2	1-to-1		AT1G43800.1	Plant stearoyl-acyl-carrier-protein desaturase family protein		"FTM1"	SAD6,STEAROYL-ACYL CARRIER PROTEIN %26						'5.1.8'	'Lipid metabolism.fatty acid synthesis.stearoyl-ACP desaturase'	'Lipid metabolism.fatty acid synthesis.stearoyl-ACP desaturase (original description: none)'
Vitvi18g01307	791.457	-2.17163	0.561685	-3.86627	0.000110512	0.00528868	VIT_18s0076g00320	AT3G43630.1	9.5e-59	224.9	1-to-1		AT3G43630.1	Vacuolar iron transporter (VIT) family protein	The gene encodes nodulin-like3 whose transcript abundance was repressed under conditions of Fe-deficient growth.				Vacuolar iron transporter (VIT) family protein%3B CONTAINS InterPro DOMAIN/s: Protein of unknown function DUF125%2C transmembrane (InterPro:IPR008217)%3B BEST Arabidopsis thaliana protein match is: Vacuolar iron transporter (VIT) family protein (TAIR:AT3G43660.1)%3B Has 1826 Blast hits to 1819 proteins in 633 species: Archae - 49%3B Bacteria - 1250%3B Metazoa - 0%3B Fungi - 98%3B Plants - 208%3B …	*****	gene:3698866,UniProt:Q9M2C3		'24.2.12.3'	'Solute transport.carrier-mediated transport.VIT family.iron cation transporter (VTL-type)'	'Solute transport.carrier-mediated transport.VIT family.iron cation transporter (VTL-type) (original description: none)'
Vitvi18g01718	67.037	2.28151	0.549618	4.15109	3.30894e-05	0.0023196	VIT_18s0075g00070	AT5G36930.1	5.6e-78	292	1-to-many	AT5G36930.2,AT5G36930.3,AT5G36930.4	AT5G36930.1	Disease resistance protein (TIR-NBS-LRR class) family					Disease resistance protein (TIR-NBS-LRR class) family%3B FUNCTIONS IN: transmembrane receptor activity%2C ATP binding%3B INVOLVED IN: signal transduction%2C defense response%2C apoptosis%2C innate immune response%3B LOCATED IN: intrinsic to membrane%3B EXPRESSED IN: 19 plant structures%3B EXPRESSED DURING: 13 growth stages%3B CONTAINS InterPro DOMAIN/s: NB-ARC (InterPro:IPR002182)%2C Disease resi…	***	gene:2167456,UniProt:F4K5U7		'26.6.2.1'	'External stimuli response.biotic stress.pathogen effector.NLR effector receptor'	'External stimuli response.biotic stress.pathogen effector.NLR effector receptor (original description: none)'
Vitvi18g02082	34.3518	1.85337	0.425419	4.35658	1.32109e-05	0.00124095	VIT_18s0041g01370	AT4G12010.1	7.1e-13	74.7	1-to-1		AT4G12010.1	Disease resistance protein (TIR-NBS-LRR class) family					Disease resistance protein (TIR-NBS-LRR class) family%3B FUNCTIONS IN: transmembrane receptor activity%2C ATP binding%3B INVOLVED IN: signal transduction%2C apoptosis%2C defense response%2C innate immune response%3B LOCATED IN: intrinsic to membrane%3B EXPRESSED IN: 22 plant structures%3B EXPRESSED DURING: 13 growth stages%3B CONTAINS InterPro DOMAIN/s: NB-ARC (InterPro:IPR002182)%2C Leucine-rich…	****	gene:2118105,UniProt:Q9SZ66		'35.1'	'not assigned.annotated'	'Disease resistance-like protein DSC1 OS=Arabidopsis thaliana (sp|q9sz66|dsc1_arath : 152.0)'
Vitvi18g02089	46.0618	2.1138	0.423821	4.98748	6.11732e-07	0.000151916	VIT_18s0041g01430	AT5G36930.1	2.9e-43	176	1-to-many	AT5G36930.2,AT5G36930.3,AT5G36930.4	AT5G36930.1	Disease resistance protein (TIR-NBS-LRR class) family					Disease resistance protein (TIR-NBS-LRR class) family%3B FUNCTIONS IN: transmembrane receptor activity%2C ATP binding%3B INVOLVED IN: signal transduction%2C defense response%2C apoptosis%2C innate immune response%3B LOCATED IN: intrinsic to membrane%3B EXPRESSED IN: 19 plant structures%3B EXPRESSED DURING: 13 growth stages%3B CONTAINS InterPro DOMAIN/s: NB-ARC (InterPro:IPR002182)%2C Disease resi…	***	gene:2167456,UniProt:F4K5U7		'35.1'	'not assigned.annotated'	'Protein SUPPRESSOR OF npr1-1, CONSTITUTIVE 1 OS=Arabidopsis thaliana (sp|o23530|snc1_arath : 196.0)'
Vitvi18g02095	551.915	1.35375	0.314867	4.29944	1.71231e-05	0.00147009	VIT_18s0041g01470	AT5G36930.1	3.7e-72	272.3	1-to-many	AT5G36930.2,AT5G36930.3,AT5G36930.4	AT5G36930.1	Disease resistance protein (TIR-NBS-LRR class) family					Disease resistance protein (TIR-NBS-LRR class) family%3B FUNCTIONS IN: transmembrane receptor activity%2C ATP binding%3B INVOLVED IN: signal transduction%2C defense response%2C apoptosis%2C innate immune response%3B LOCATED IN: intrinsic to membrane%3B EXPRESSED IN: 19 plant structures%3B EXPRESSED DURING: 13 growth stages%3B CONTAINS InterPro DOMAIN/s: NB-ARC (InterPro:IPR002182)%2C Disease resi…	***	gene:2167456,UniProt:F4K5U7		'26.6.2.1'	'External stimuli response.biotic stress.pathogen effector.NLR effector receptor'	'External stimuli response.biotic stress.pathogen effector.NLR effector receptor (original description: none)'
Vitvi18g02139	440.15	-2.33107	0.491698	-4.74085	2.1282e-06	0.000343554	VIT_18s0041g02020	AT1G76690.1	4e-89	327.8	1-to-1		AT1G76690.1	12-oxophytodienoate reductase 2	Encodes one of the closely related 12-oxophytodienoic acid reductases. This enzyme is not expected to participate in jasmonic acid biosynthesis because during in vitro assays%2C it shows very little activity with the naturally occurring OPDA isomer. Shows activity towards 2%2C4%2C6-trinitrotoluene. Expressed predominately in root. Predicted to be a cytosolic protein.	"OPR2"	ATOPR2,ARABIDOPSIS 12-OXOPHYTODIENOATE REDUCTASE 2	12-oxophytodienoate reductase 2	12-oxophytodienoate reductase 2 (OPR2)%3B CONTAINS InterPro DOMAIN/s: Aldolase-type TIM barrel (InterPro:IPR013785)%2C NADH:flavin oxidoreductase/NADH oxidase%2C N-terminal (InterPro:IPR001155)%3B BEST Arabidopsis thaliana protein match is: 12-oxophytodienoate reductase 1 (TAIR:AT1G76680.1)%3B Has 13197 Blast hits to 13176 proteins in 2056 species: Archae - 127%3B Bacteria - 9811%3B Metazoa - 29%…	****	PMID:10333582,gene:2030095,UniProt:Q8GYB8		'50.1.3'	'Enzyme classification.EC_1 oxidoreductases.EC_1.3 oxidoreductase acting on CH-CH group of donor'	'Enzyme classification.EC_1 oxidoreductases.EC_1.3 oxidoreductase acting on CH-CH group of donor(50.1.3 : 385.2) & 12-oxophytodienoate reductase 1 OS=Solanum lycopersicum (sp|q9xg54|opr1_sollc : 324.0) (original description: none)'
Vitvi18g02308	340.683	1.46365	0.365584	4.00359	6.23896e-05	0.00354877	VIT_18s0001g03900	AT5G36930.1	2.2e-59	230.7	1-to-many	AT5G36930.2,AT5G36930.3,AT5G36930.4	AT5G36930.1	Disease resistance protein (TIR-NBS-LRR class) family					Disease resistance protein (TIR-NBS-LRR class) family%3B FUNCTIONS IN: transmembrane receptor activity%2C ATP binding%3B INVOLVED IN: signal transduction%2C defense response%2C apoptosis%2C innate immune response%3B LOCATED IN: intrinsic to membrane%3B EXPRESSED IN: 19 plant structures%3B EXPRESSED DURING: 13 growth stages%3B CONTAINS InterPro DOMAIN/s: NB-ARC (InterPro:IPR002182)%2C Disease resi…	***	gene:2167456,UniProt:F4K5U7		'26.6.2.1'	'External stimuli response.biotic stress.pathogen effector.NLR effector receptor'	'External stimuli response.biotic stress.pathogen effector.NLR effector receptor (original description: none)'
Vitvi18g02316	2085.08	1.33003	0.324495	4.09876	4.15363e-05	0.00266705	VIT_18s0001g03710	AT5G36930.1	1.1e-69	264.6	1-to-many	AT5G36930.2,AT5G36930.3,AT5G36930.4	AT5G36930.1	Disease resistance protein (TIR-NBS-LRR class) family					Disease resistance protein (TIR-NBS-LRR class) family%3B FUNCTIONS IN: transmembrane receptor activity%2C ATP binding%3B INVOLVED IN: signal transduction%2C defense response%2C apoptosis%2C innate immune response%3B LOCATED IN: intrinsic to membrane%3B EXPRESSED IN: 19 plant structures%3B EXPRESSED DURING: 13 growth stages%3B CONTAINS InterPro DOMAIN/s: NB-ARC (InterPro:IPR002182)%2C Disease resi…	***	gene:2167456,UniProt:F4K5U7		'26.6.2.1'	'External stimuli response.biotic stress.pathogen effector.NLR effector receptor'	'External stimuli response.biotic stress.pathogen effector.NLR effector receptor (original description: none)'
Vitvi18g02519	1218.54	-1.44344	0.318188	-4.53643	5.72134e-06	0.000676032	VIT_18s0001g01460																'35.2'	'not assigned.not annotated'	' no hits & (original description: none)'
Vitvi18g02551	143.814	-1.34899	0.352427	-3.82771	0.000129339	0.00583627	VIT_18s0001g04130	AT1G36940.1	1.1e-27	122.1	1-to-many	AT1G36940.2	AT1G36940.1	myotubularin-like protein					unknown protein%3B Has 21 Blast hits to 21 proteins in 8 species: Archae - 0%3B Bacteria - 0%3B Metazoa - 0%3B Fungi - 0%3B Plants - 21%3B Viruses - 0%3B Other Eukaryotes - 0 (source: NCBI BLink).	*****	gene:3688574,UniProt:Q6DST6		'35.2'	'not assigned.not annotated'	' no hits & (original description: none)'
Vitvi18g02621	279.846	1.39611	0.239784	5.82235	5.80252e-09	4.29068e-06	VIT_18s0001g08340	AT2G22795.1	3.2e-11	68.9	1-to-many	AT2G22795.2,AT2G22795.3	AT2G22795.1	hypothetical protein					unknown protein%3B BEST Arabidopsis thaliana protein match is: unknown protein (TAIR:AT4G37820.1)%3B Has 799854 Blast hits to 188815 proteins in 4452 species: Archae - 4529%3B Bacteria - 144236%3B Metazoa - 287749%3B Fungi - 87083%3B Plants - 43826%3B Viruses - 3662%3B Other Eukaryotes - 228769 (source: NCBI BLink).	****	gene:504953784,UniProt:F4IKG5		'35.2'	'not assigned.not annotated'	' no hits & (original description: none)'
Vitvi18g02636	10168.9	-2.03714	0.511732	-3.98087	6.86635e-05	0.00374586	VIT_18s0001g08810	AT1G58420.1	1.2e-17	89	1-to-1		AT1G58420.1	Uncharacterized conserved protein UCP031279					Uncharacterised conserved protein UCP031279%3B CONTAINS InterPro DOMAIN/s: Uncharacterised conserved protein UCP031279 (InterPro:IPR016972)%3B BEST Arabidopsis thaliana protein match is: Uncharacterised conserved protein UCP031279 (TAIR:AT1G10140.1)%3B Has 61 Blast hits to 61 proteins in 11 species: Archae - 0%3B Bacteria - 0%3B Metazoa - 0%3B Fungi - 0%3B Plants - 61%3B Viruses - 0%3B Other Euka…	*****	gene:2037669,UniProt:Q9C647		'35.2'	'not assigned.not annotated'	' no hits & (original description: none)'
Vitvi18g02658	13.282	2.73111	0.726743	3.75801	0.000171267	0.00699815		AT5G67320.1	1.5e-07	57.8	1-to-1		AT5G67320.1	WD-40 repeat family protein	Encodes a WD-40 protein involved in histone deacetylation in response to abiotic stress.Identified in a screen for mutations with altered expression of stress induced genes. Functions as a repressor of cold tolerance induced genes. Loss of function mutants are hypersensitive to freezing.	"HOS15"		high expression of osmotically responsive genes 15	high expression of osmotically responsive genes 15 (HOS15)%3B CONTAINS InterPro DOMAIN/s: WD40 repeat 2 (InterPro:IPR019782)%2C LisH dimerisation motif%2C subgroup (InterPro:IPR013720)%2C WD40 repeat%2C conserved site (InterPro:IPR019775)%2C WD40 repeat (InterPro:IPR001680)%2C G-protein beta WD-40 repeat%2C region (InterPro:IPR020472)%2C WD40 repeat-like-containing domain (InterPro:IPR011046)%2C …	****	PMID:18223036,PMID:18356294,PMID:18552200,gene:2158231,UniProt:Q9FN19		'35.1'	'not assigned.annotated'	'WD40 repeat-containing protein HOS15 OS=Arabidopsis thaliana (sp|q9fn19|hos15_arath : 99.4)'
Vitvi18g02724	5799.76	-3.05268	0.775216	-3.93784	8.22167e-05	0.0043226	VIT_18s0001g11610																'35.2'	'not assigned.not annotated'	' no hits & (original description: none)'
Vitvi18g02965	97.8464	1.16346	0.313836	3.70721	0.000209553	0.00793981	VIT_18s0072g00220	AT1G76710.1	4.2e-24	114.4	1-to-many	AT1G76710.2,AT1G76710.3,AT1G76710.4	AT1G76710.1	SET domain group 26		"ASHH1"	SDG26,SET domain group 26	ASH1-RELATED PROTEIN 1	SET domain group 26 (SDG26)%3B FUNCTIONS IN: histone-lysine N-methyltransferase activity%3B INVOLVED IN: vegetative to reproductive phase transition of meristem%2C histone methylation%3B LOCATED IN: nucleus%3B EXPRESSED IN: 23 plant structures%3B EXPRESSED DURING: 13 growth stages%3B CONTAINS InterPro DOMAIN/s: SET domain (InterPro:IPR001214)%2C Post-SET domain (InterPro:IPR003616)%2C AWS (InterP…	****	PMID:19726574,gene:2030130,UniProt:Q84WW6		'35.1'	'not assigned.annotated'	'Histone-lysine N-methyltransferase ASHH1 OS=Arabidopsis thaliana (sp|q84ww6|ashh1_arath : 111.0)'
Vitvi18g03016	96.2745	1.37123	0.371674	3.68934	0.000224839	0.00829951	VIT_18s0075g00400	AT4G12010.1	3.6e-13	74.3	1-to-1		AT4G12010.1	Disease resistance protein (TIR-NBS-LRR class) family					Disease resistance protein (TIR-NBS-LRR class) family%3B FUNCTIONS IN: transmembrane receptor activity%2C ATP binding%3B INVOLVED IN: signal transduction%2C apoptosis%2C defense response%2C innate immune response%3B LOCATED IN: intrinsic to membrane%3B EXPRESSED IN: 22 plant structures%3B EXPRESSED DURING: 13 growth stages%3B CONTAINS InterPro DOMAIN/s: NB-ARC (InterPro:IPR002182)%2C Leucine-rich…	****	gene:2118105,UniProt:Q9SZ66		'35.2'	'not assigned.not annotated'	' no hits & (original description: none)'
Vitvi18g03087	141.72	1.33898	0.329613	4.06228	4.85967e-05	0.00294704	VIT_18s0041g00070																'35.2'	'not assigned.not annotated'	' no hits & (original description: none)'
Vitvi18g03141	396.756	1.33259	0.310721	4.28868	1.79737e-05	0.0015092	VIT_18s0041g01520	AT5G36930.1	1.8e-79	296.6	1-to-many	AT5G36930.2,AT5G36930.3,AT5G36930.4	AT5G36930.1	Disease resistance protein (TIR-NBS-LRR class) family					Disease resistance protein (TIR-NBS-LRR class) family%3B FUNCTIONS IN: transmembrane receptor activity%2C ATP binding%3B INVOLVED IN: signal transduction%2C defense response%2C apoptosis%2C innate immune response%3B LOCATED IN: intrinsic to membrane%3B EXPRESSED IN: 19 plant structures%3B EXPRESSED DURING: 13 growth stages%3B CONTAINS InterPro DOMAIN/s: NB-ARC (InterPro:IPR002182)%2C Disease resi…	***	gene:2167456,UniProt:F4K5U7		'26.6.2.1'	'External stimuli response.biotic stress.pathogen effector.NLR effector receptor'	'External stimuli response.biotic stress.pathogen effector.NLR effector receptor (original description: none)'
Vitvi18g03161	1061.08	-3.46863	0.781173	-4.44028	8.98411e-06	0.000948926	VIT_18s0041g02060	AT1G76680.2	8.1e-124	443	1-to-1		AT1G76680.2	12-oxophytodienoate reductase 1	Encodes a member of an alpha/beta barrel fold family of FMN-containing oxidoreductases. One of the closely related 12-oxophytodienoic acid reductases. This enzyme is not expected to participate in jasmonic acid biosynthesis because during in vitro assays%2C it shows very little activity with the naturally occurring OPDA isomer. Shows activity towards 2%2C4%2C6-trinitrotoluene. Expressed predomina…	"OPR1"	ATOPR1,ARABIDOPSIS 12-OXOPHYTODIENOATE REDUCTASE 1	12-oxophytodienoate reductase 1	12-oxophytodienoate reductase 1 (OPR1)%3B FUNCTIONS IN: 12-oxophytodienoate reductase activity%3B INVOLVED IN: in 7 processes%3B LOCATED IN: cellular_component unknown%3B EXPRESSED IN: 11 plant structures%3B EXPRESSED DURING: seedling growth%2C developing seed stage%3B CONTAINS InterPro DOMAIN/s: Aldolase-type TIM barrel (InterPro:IPR013785)%2C NADH:flavin oxidoreductase/NADH oxidase%2C N-termina…	****	PMID:16502469,gene:1006229773,UniProt:F4I403		'50.1.3'	'Enzyme classification.EC_1 oxidoreductases.EC_1.3 oxidoreductase acting on CH-CH group of donor'	'Enzyme classification.EC_1 oxidoreductases.EC_1.3 oxidoreductase acting on CH-CH group of donor(50.1.3 : 579.9) & 12-oxophytodienoate reductase 1 OS=Solanum lycopersicum (sp|q9xg54|opr1_sollc : 335.0) (original description: none)'
Vitvi18g03165	1338.88	1.12576	0.29858	3.7704	0.000162988	0.00673183	VIT_18s0041g02120	AT5G17680.2	1.5e-81	304.3	1-to-1		AT5G17680.2	disease resistance protein (TIR-NBS-LRR class)									'26.6.2.1'	'External stimuli response.biotic stress.pathogen effector.NLR effector receptor'	'External stimuli response.biotic stress.pathogen effector.NLR effector receptor (original description: none)'
Vitvi18g03234	226.987	1.35586	0.336003	4.03525	5.45434e-05	0.00317334		AT2G17050.1	1e-06	55.1	1-to-many	AT2G17050.2,AT2G17050.3	AT2G17050.1	disease resistance protein (TIR-NBS-LRR class)					disease resistance protein (TIR-NBS-LRR class)%2C putative%3B FUNCTIONS IN: transmembrane receptor activity%2C ATP binding%3B INVOLVED IN: signal transduction%2C apoptosis%2C defense response%2C innate immune response%3B LOCATED IN: intrinsic to membrane%3B CONTAINS InterPro DOMAIN/s: NB-ARC (InterPro:IPR002182)%2C Leucine-rich repeat%2C typical subtype (InterPro:IPR003591)%2C Leucine-rich repeat…	**	gene:2827628,UniProt:F4IMF0		'35.1'	'not assigned.annotated'	'Disease resistance protein TAO1 OS=Arabidopsis thaliana (sp|q9fi14|tao1_arath : 111.0)'
Vitvi18g03383	219.122	-3.74886	1.03081	-3.63681	0.000276033	0.00970476	VIT_00s0238g00040	AT5G17680.2	1.1e-84	315.1	1-to-1		AT5G17680.2	disease resistance protein (TIR-NBS-LRR class)									'26.6.2.1'	'External stimuli response.biotic stress.pathogen effector.NLR effector receptor'	'External stimuli response.biotic stress.pathogen effector.NLR effector receptor (original description: none)'
Vitvi19g00062	643.692	1.56814	0.349442	4.48757	7.20414e-06	0.000805893		AT4G27190.1	4.7e-72	271.2	1-to-1		AT4G27190.1	NB-ARC domain-containing disease resistance protein					NB-ARC domain-containing disease resistance protein%3B FUNCTIONS IN: nucleoside-triphosphatase activity%2C nucleotide binding%2C ATP binding%3B INVOLVED IN: apoptosis%2C defense response%3B LOCATED IN: cellular_component unknown%3B CONTAINS InterPro DOMAIN/s: ATPase%2C AAA+ type%2C core (InterPro:IPR003593)%2C NB-ARC (InterPro:IPR002182)%2C Disease resistance protein (InterPro:IPR000767)%3B BEST …	*****	gene:2136446,UniProt:Q9T048		'35.1'	'not assigned.annotated'	'Disease resistance protein At4g27190 OS=Arabidopsis thaliana (sp|q9t048|drl27_arath : 246.0)'
Vitvi19g00064	826.042	1.59251	0.350924	4.53803	5.67812e-06	0.000674817	VIT_19s0014g00900	AT4G27190.1	4.4e-65	249.6	1-to-1		AT4G27190.1	NB-ARC domain-containing disease resistance protein					NB-ARC domain-containing disease resistance protein%3B FUNCTIONS IN: nucleoside-triphosphatase activity%2C nucleotide binding%2C ATP binding%3B INVOLVED IN: apoptosis%2C defense response%3B LOCATED IN: cellular_component unknown%3B CONTAINS InterPro DOMAIN/s: ATPase%2C AAA+ type%2C core (InterPro:IPR003593)%2C NB-ARC (InterPro:IPR002182)%2C Disease resistance protein (InterPro:IPR000767)%3B BEST …	*****	gene:2136446,UniProt:Q9T048		'35.1'	'not assigned.annotated'	'Probable disease resistance protein At4g27220 OS=Arabidopsis thaliana (sp|o81825|drl28_arath : 260.0)'
Vitvi19g00109	7548.98	-2.5685	0.627453	-4.09354	4.24845e-05	0.0027052	VIT_19s0014g01360	AT1G78830.1	1.2e-147	521.5	1-to-1		AT1G78830.1	Curculin-like (mannose-binding) lectin family protein					Curculin-like (mannose-binding) lectin family protein%3B FUNCTIONS IN: sugar binding%3B LOCATED IN: apoplast%2C cell wall%2C plasma membrane%2C plant-type cell wall%3B EXPRESSED IN: leaf%3B CONTAINS InterPro DOMAIN/s: Curculin-like (mannose-binding) lectin (InterPro:IPR001480)%2C PAN-2 domain (InterPro:IPR013227)%3B BEST Arabidopsis thaliana protein match is: D-mannose binding lectin protein with…	*****	PMID:15593128,PMID:16287169,PMID:17317660,PMID:18324730,PMID:18538804,PMID:21166475,gene:2037547,UniProt:Q9ZVA2		'35.1'	'not assigned.annotated'	'EP1-like glycoprotein 2 OS=Arabidopsis thaliana (sp|q9zva2|ep1l2_arath : 566.0)'
Vitvi19g00283	439.375	-7.45624	1.27421	-5.85167	4.86648e-09	3.8467e-06	VIT_19s0014g03420	AT5G54370.1	1.7e-111	401.4	1-to-1		AT5G54370.1	Late embryogenesis abundant (LEA) protein-like protein					Late embryogenesis abundant (LEA) protein-related%3B FUNCTIONS IN: molecular_function unknown%3B INVOLVED IN: biological_process unknown%3B LOCATED IN: endomembrane system%3B EXPRESSED IN: root%3B CONTAINS InterPro DOMAIN/s: Root cap (InterPro:IPR009646)%3B BEST Arabidopsis thaliana protein match is: Late embryogenesis abundant (LEA) protein-related (TAIR:AT4G27400.1)%3B Has 1807 Blast hits to 18…	****	gene:2162554,UniProt:Q9FG54		'35.2'	'not assigned.not annotated'	' no hits & (original description: none)'
Vitvi19g00318	100.941	-1.37288	0.361353	-3.79929	0.00014511	0.00626546	VVTU10757_at																'35.2'	'not assigned.not annotated'	' no hits & (original description: none)'
Vitvi19g00423	295.705	-5.48923	1.3456	-4.0794	4.51522e-05	0.00282023	VIT_19s0014g05330	AT4G03500.1	8.2e-18	91.3	1-to-many	AT4G03500.2,AT4G03500.3	AT4G03500.1	Ankyrin repeat family protein					Ankyrin repeat family protein%3B CONTAINS InterPro DOMAIN/s: Ankyrin repeat-containing domain (InterPro:IPR020683)%2C Ankyrin repeat (InterPro:IPR002110)%3B BEST Arabidopsis thaliana protein match is: Ankyrin repeat family protein (TAIR:AT4G03460.1)%3B Has 38634 Blast hits to 17459 proteins in 653 species: Archae - 49%3B Bacteria - 2374%3B Metazoa - 20314%3B Fungi - 3164%3B Plants - 3215%3B Virus…	*	gene:2128735,UniProt:Q9ZT78		'35.1'	'not assigned.annotated'	'Ankyrin repeat-containing protein At5g02620 OS=Arabidopsis thaliana (sp|q6aww5|y5262_arath : 90.1)'
Vitvi19g00498	7605.27	-1.0552	0.256322	-4.11669	3.84354e-05	0.00255378	VIT_19s0090g00420	AT5G54940.1	3.7e-32	137.5	1-to-many	AT5G54940.2,AT5G54940.3	AT5G54940.1	Translation initiation factor SUI1 family protein					Translation initiation factor SUI1 family protein%3B FUNCTIONS IN: translation initiation factor activity%3B INVOLVED IN: translational initiation%2C translation%3B LOCATED IN: cellular_component unknown%3B EXPRESSED IN: 24 plant structures%3B EXPRESSED DURING: 15 growth stages%3B CONTAINS InterPro DOMAIN/s: Translation initiation factor SUI1 (InterPro:IPR001950)%2C Eukaryotic translation initiat…	****	gene:2160139,UniProt:Q9FFT6		'17.3.1.1'	'Protein biosynthesis.translation initiation.pre-initiation complex (PIC).eIF1 PIC assembly factor'	'Protein biosynthesis.translation initiation.pre-initiation complex (PIC).eIF1 PIC assembly factor (original description: none)'
Vitvi19g00585	78.3757	1.29411	0.332876	3.88768	0.000101207	0.00497845	VIT_19s0090g01390	AT5G55340.1	1.8e-74	277.7	1-to-1		AT5G55340.1	MBOAT (membrane bound O-acyl transferase) family protein					MBOAT (membrane bound O-acyl transferase) family protein%3B CONTAINS InterPro DOMAIN/s: Wax synthase (InterPro:IPR017088)%3B BEST Arabidopsis thaliana protein match is: MBOAT (membrane bound O-acyl transferase) family protein (TAIR:AT5G55350.1)%3B Has 1807 Blast hits to 1807 proteins in 277 species: Archae - 0%3B Bacteria - 0%3B Metazoa - 736%3B Fungi - 347%3B Plants - 385%3B Viruses - 0%3B Other…	*****	gene:2173901,UniProt:Q9FJ76		'5.5.2.3.2'	'Lipid metabolism.phytosterols.phytosterol conjugation.phytosterol esterification.acyl-CoA:cholesterol acyltransferase'	'Lipid metabolism.phytosterols.phytosterol conjugation.phytosterol esterification.acyl-CoA:cholesterol acyltransferase (original description: none)'
Vitvi19g00767	1709.75	-1.40232	0.299716	-4.67882	2.88534e-06	0.000443896	VIT_19s0015g01340	AT5G56090.1	4.2e-74	278.5	1-to-1		AT5G56090.1	cytochrome c oxidase 15	Encodes a homolog of COX15. Microarray analysis show a 3.2 fold increase in transcription after treatment with rotenone%2C an electron transport chain inhibitor.	"COX15"		cytochrome c oxidase 15	cytochrome c oxidase 15 (COX15)%3B FUNCTIONS IN: molecular_function unknown%3B INVOLVED IN: protein complex assembly%3B LOCATED IN: membrane%3B EXPRESSED IN: 21 plant structures%3B EXPRESSED DURING: 13 growth stages%3B CONTAINS InterPro DOMAIN/s: Cytochrome oxidase assembly (InterPro:IPR003780)%3B Has 1807 Blast hits to 1807 proteins in 277 species: Archae - 0%3B Bacteria - 0%3B Metazoa - 736%3B …	****	PMID:14730085,gene:2161784,UniProt:Q9FKT8		'35.1'	'not assigned.annotated'	'Cytochrome c oxidase assembly protein COX15 OS=Arabidopsis thaliana (sp|q9fkt8|cox15_arath : 280.0)'
Vitvi19g01328	2431.58	-2.29918	0.423817	-5.42492	5.7981e-08	2.82787e-05	VIT_19s0093g00320	AT1G17170.1	1.3e-35	148.3	1-to-1		AT1G17170.1	glutathione S-transferase TAU 24	Encodes glutathione transferase belonging to the tau class of GSTs. Naming convention according to Wagner et al. (2002).	"GSTU24"	ATGSTU24,glutathione S-transferase TAU 24,GST,Arabidopsis thaliana Glutathione S-transferase (class tau) 24	glutathione S-transferase TAU 24	glutathione S-transferase TAU 24 (GSTU24)%3B FUNCTIONS IN: glutathione transferase activity%2C glutathione binding%3B INVOLVED IN: response to cyclopentenone%2C toxin catabolic process%3B LOCATED IN: cytoplasm%3B EXPRESSED IN: 15 plant structures%3B EXPRESSED DURING: 6 growth stages%3B CONTAINS InterPro DOMAIN/s: Thioredoxin fold (InterPro:IPR012335)%2C Glutathione S-transferase%2C C-terminal (In…	****	PMID:17368510,PMID:17921343,PMID:18334669,gene:2020321,UniProt:Q9SHH6		'18.12.1.4'	'Protein modification.S-glutathionylation and deglutathionylation.glutathione S-transferase activities.class tau'	'Protein modification.S-glutathionylation and deglutathionylation.glutathione S-transferase activities.class tau (original description: none)'
Vitvi19g01589	228.002	-1.89585	0.501143	-3.78305	0.00015492	0.00653723	VIT_19s0027g01120	AT1G31320.1	1.7e-27	123.2	1-to-1		AT1G31320.1	LOB domain-containing protein 4		"LBD4"		LOB domain-containing protein 4	LOB domain-containing protein 4 (LBD4)%3B CONTAINS InterPro DOMAIN/s: Lateral organ boundaries%2C LOB (InterPro:IPR004883)%3B BEST Arabidopsis thaliana protein match is: ASYMMETRIC LEAVES 2-like 9 (TAIR:AT1G16530.1)%3B Has 1039 Blast hits to 1034 proteins in 25 species: Archae - 0%3B Bacteria - 0%3B Metazoa - 0%3B Fungi - 0%3B Plants - 1039%3B Viruses - 0%3B Other Eukaryotes - 0 (source: NCBI BLi…	*****	gene:2197499,UniProt:Q9SHE9		'15.7.24'	'RNA biosynthesis.transcriptional activation.AS2/LOB transcription factor'	'RNA biosynthesis.transcriptional activation.AS2/LOB transcription factor (original description: none)'
Vitvi19g01643	423.022	1.39503	0.323772	4.30869	1.64226e-05	0.00144235	VIT_19s0027g01700	AT5G63020.1	7.2e-110	396	1-to-1		AT5G63020.1	Disease resistance protein (CC-NBS-LRR class) family					Disease resistance protein (CC-NBS-LRR class) family%3B FUNCTIONS IN: ATP binding%3B INVOLVED IN: N-terminal protein myristoylation%2C defense response%3B LOCATED IN: cellular_component unknown%3B CONTAINS InterPro DOMAIN/s: Leucine-rich repeat-containing protein (InterPro:IPR015766)%2C NB-ARC (InterPro:IPR002182)%2C Disease resistance protein (InterPro:IPR000767)%3B BEST Arabidopsis thaliana pro…	****	PMID:12912986,gene:2166319,UniProt:Q8RXS5		'35.1'	'not assigned.annotated'	'Probable disease resistance protein At5g63020 OS=Arabidopsis thaliana (sp|q8rxs5|drl40_arath : 376.0)'
Vitvi19g01649	80.0573	1.25719	0.306371	4.1035	4.06948e-05	0.002639	VIT_19s0027g01740	AT1G12220.1	3e-145	514.6	1-to-many	AT1G12220.2	AT1G12220.1	Disease resistance protein (CC-NBS-LRR class) family	Resistance gene%2C mediates resistance against the bacterial pathogen Pseudomonas syringae. Contains a putative nucleotide binding site composed of kinase-1a (or P-loop)%2C kinase-2a%2C and putative kinase-3a domains%2C 13 imperfect leucine-rich repeats%2C a potential leucine zipper%2C and two uncharacterized motifs that are well conserved in products of previously isolated R genes. Confers resis…	"RPS5"		RESISTANT TO P. SYRINGAE 5	RESISTANT TO P. SYRINGAE 5 (RPS5)%3B CONTAINS InterPro DOMAIN/s: Leucine-rich repeat-containing protein (InterPro:IPR015766)%2C NB-ARC (InterPro:IPR002182)%2C Disease resistance protein (InterPro:IPR000767)%3B BEST Arabidopsis thaliana protein match is: LRR and NB-ARC domains-containing disease resistance protein (TAIR:AT1G12280.1)%3B Has 17406 Blast hits to 16115 proteins in 670 species: Archae …	*****	PMID:9724691,PMID:12912986,gene:2201995,UniProt:O64973		'35.1'	'not assigned.annotated'	'Disease resistance protein RPS5 OS=Arabidopsis thaliana (sp|o64973|rps5_arath : 516.0)'
Vitvi19g01654	41.4089	1.69173	0.381317	4.43656	9.14068e-06	0.000952417	VIT_19s0027g01780	AT1G12220.1	1.1e-153	542.7	1-to-many	AT1G12220.2	AT1G12220.1	Disease resistance protein (CC-NBS-LRR class) family	Resistance gene%2C mediates resistance against the bacterial pathogen Pseudomonas syringae. Contains a putative nucleotide binding site composed of kinase-1a (or P-loop)%2C kinase-2a%2C and putative kinase-3a domains%2C 13 imperfect leucine-rich repeats%2C a potential leucine zipper%2C and two uncharacterized motifs that are well conserved in products of previously isolated R genes. Confers resis…	"RPS5"		RESISTANT TO P. SYRINGAE 5	RESISTANT TO P. SYRINGAE 5 (RPS5)%3B CONTAINS InterPro DOMAIN/s: Leucine-rich repeat-containing protein (InterPro:IPR015766)%2C NB-ARC (InterPro:IPR002182)%2C Disease resistance protein (InterPro:IPR000767)%3B BEST Arabidopsis thaliana protein match is: LRR and NB-ARC domains-containing disease resistance protein (TAIR:AT1G12280.1)%3B Has 17406 Blast hits to 16115 proteins in 670 species: Archae …	*****	PMID:9724691,PMID:12912986,gene:2201995,UniProt:O64973		'35.1'	'not assigned.annotated'	'Disease resistance protein SUMM2 OS=Arabidopsis thaliana (sp|p60838|summ2_arath : 496.0)'
Vitvi19g01690	40847.3	-1.21099	0.242977	-4.98396	6.2296e-07	0.000151916	VIT_19s0085g00360	AT1G79550.1	2.9e-69	262.7	1-to-many	AT1G79550.2	AT1G79550.1	phosphoglycerate kinase	Encodes cytosolic phosphoglycerate kinase (PGK).	"PGK"		phosphoglycerate kinase	phosphoglycerate kinase (PGK)%3B FUNCTIONS IN: phosphoglycerate kinase activity%3B INVOLVED IN: glycolysis%3B LOCATED IN: cytosol%2C apoplast%2C plasma membrane%2C nucleus%2C membrane%3B EXPRESSED IN: 26 plant structures%3B EXPRESSED DURING: 15 growth stages%3B CONTAINS InterPro DOMAIN/s: Phosphoglycerate kinase%2C N-terminal (InterPro:IPR015824)%2C Phosphoglycerate kinase (InterPro:IPR001576)%2C…	****	PMID:14617066,PMID:15276459,PMID:16242667,PMID:17151019,PMID:17317660,PMID:17432890,PMID:17644812,PMID:18538804,gene:2206409,UniProt:Q9SAJ4		'35.1'	'not assigned.annotated'	'Phosphoglycerate kinase, chloroplastic OS=Nicotiana tabacum (sp|q42961|pgkh_tobac : 240.0)'
Vitvi19g01809	100.483	1.20786	0.313386	3.85422	0.0001161	0.00544521	VIT_19s0014g00570	AT1G12210.1	9.7e-40	162.9	1-to-many	AT1G12210.2,AT1G12210.3,AT4G27220.1,AT4G27220.2	AT1G12210.1	RPS5-like 1	RFL1 has high sequence similarity to the adjacent disease resistance (R) gene RPS5.	"RFL1"		RPS5-like 1	RPS5-like 1 (RFL1)%3B FUNCTIONS IN: ATP binding%3B INVOLVED IN: N-terminal protein myristoylation%2C response to bacterium%2C defense response%3B LOCATED IN: cellular_component unknown%3B EXPRESSED IN: shoot apex%2C stem%2C embryo%2C sepal%2C stamen%3B EXPRESSED DURING: 4 anthesis%2C petal differentiation and expansion stage%2C D bilateral stage%3B CONTAINS InterPro DOMAIN/s: NB-ARC (InterPro:IPR…	***	PMID:12912986,gene:2201985,UniProt:Q8L3R3		'35.1'	'not assigned.annotated'	'Probable disease resistance protein At4g27220 OS=Arabidopsis thaliana (sp|o81825|drl28_arath : 191.0)'
Vitvi19g01858	1840.4	1.04296	0.190187	5.48387	4.16128e-08	2.07367e-05	VIT_19s0014g02260																'35.2'	'not assigned.not annotated'	' no hits & (original description: none)'
Vitvi19g01911	70.6491	-4.62771	1.16525	-3.97141	7.14478e-05	0.00385655	VIT_19s0014g03730	AT4G10270.1	0.00044	42.7	1-to-1		AT4G10270.1	Wound-responsive family protein					Wound-responsive family protein%3B CONTAINS InterPro DOMAIN/s: Protein of unknown function wound-induced (InterPro:IPR022251)%3B BEST Arabidopsis thaliana protein match is: Wound-responsive family protein (TAIR:AT4G10265.1)%3B Has 183 Blast hits to 182 proteins in 16 species: Archae - 0%3B Bacteria - 0%3B Metazoa - 0%3B Fungi - 0%3B Plants - 183%3B Viruses - 0%3B Other Eukaryotes - 0 (source: NCB…	*****	gene:3706909,UniProt:O82615		'35.2'	'not assigned.not annotated'	' no hits & (original description: none)'
Vitvi19g01912	217.816	-4.12584	0.914027	-4.51392	6.36415e-06	0.000725798	VIT_19s0014g03750																'35.2'	'not assigned.not annotated'	' no hits & (original description: none)'
Vitvi19g02230	5632.92	-2.32431	0.564925	-4.11437	3.88233e-05	0.0025721	VIT_19s0140g00120	AT1G78440.1	3.5e-68	257.7	1-to-1		AT1G78440.1	gibberellin 2-beta-dioxygenase	Encodes a gibberellin 2-oxidase that acts on C19 gibberellins.	"ATGA2OX1"	GA2OX1,gibberellin 2-oxidase 1	Arabidopsis thaliana gibberellin 2-oxidase 1	Arabidopsis thaliana gibberellin 2-oxidase 1 (ATGA2OX1)%3B CONTAINS InterPro DOMAIN/s: Isopenicillin N synthase (InterPro:IPR002283)%2C Oxoglutarate/iron-dependent oxygenase (InterPro:IPR005123)%3B BEST Arabidopsis thaliana protein match is: gibberellin 2-oxidase (TAIR:AT1G30040.1)%3B Has 8410 Blast hits to 8364 proteins in 975 species: Archae - 0%3B Bacteria - 1063%3B Metazoa - 88%3B Fungi - 964…	*****	PMID:10200325,PMID:16139211,PMID:16270204,PMID:17521606,gene:2032079,UniProt:Q8LEA2		'11.6.3.3'	'Phytohormones.gibberellin.conjugation and degradation.gibberellin 2-oxidase'	'Phytohormones.gibberellin.conjugation and degradation.gibberellin 2-oxidase (original description: none)'
Vitvi19g02279	823.694	-5.20223	0.741154	-7.0191	2.23307e-12	8.53146e-09	VIT_19s0027g01010	AT5G45540.1	1.2e-119	429.1	1-to-1		AT5G45540.1	transmembrane protein%2C putative (DUF594)					Protein of unknown function (DUF594)%3B CONTAINS InterPro DOMAIN/s: Protein of unknown function DUF594 (InterPro:IPR007658)%3B BEST Arabidopsis thaliana protein match is: Protein of unknown function (DUF594) (TAIR:AT5G45480.1)%3B Has 1285 Blast hits to 857 proteins in 12 species: Archae - 0%3B Bacteria - 0%3B Metazoa - 0%3B Fungi - 0%3B Plants - 1285%3B Viruses - 0%3B Other Eukaryotes - 0 (source…	*****	gene:2163517,UniProt:Q9FHI2		'35.2'	'not assigned.not annotated'	' no hits & (original description: none)'
Vitvi19g02290	155.58	1.31093	0.33706	3.88932	0.000100527	0.00495568	VIT_19s0027g01200	AT4G23160.2	4.9e-27	123.6	1-to-many	AT4G23160.3	AT4G23160.2	cysteine-rich RECEPTOR-like kinase		"CRK8"		cysteine-rich RLK (RECEPTOR-like protein kinase) 8					'35.1'	'not assigned.annotated'	'Retrovirus-related Pol polyprotein from transposon RE2 OS=Arabidopsis thaliana (sp|q9zt94|polr2_arath : 145.0)'
Vitvi19g02301	90.3363	1.58092	0.432241	3.65749	0.000254694	0.00910819	VIT_19s0027g01360	AT4G39955.1	0.00031	45.1	1-to-1		AT4G39955.1	alpha/beta-Hydrolases superfamily protein					alpha/beta-Hydrolases superfamily protein%3B FUNCTIONS IN: hydrolase activity%2C catalytic activity%3B LOCATED IN: plasma membrane%3B EXPRESSED IN: 12 plant structures%3B EXPRESSED DURING: 6 growth stages%3B CONTAINS InterPro DOMAIN/s: Epoxide hydrolase-like (InterPro:IPR000639)%2C Alpha/beta hydrolase fold-1 (InterPro:IPR000073)%3B BEST Arabidopsis thaliana protein match is: alpha/beta-Hydrolase…	****	PMID:17317660,gene:3706670,UniProt:Q058J1		'35.2'	'not assigned.not annotated'	' no hits & (original description: none)'
