# Supplementary material for: Scion genotypes exert long distance control over rootstock transcriptome responses to low phosphate in grafted grapevine
Source: BMC Plant Biol. 2020 Aug 3;20:367. doi: 10.1186/s12870-020-02578-y (PMC7398338; doi:10.1186/s12870-020-02578-y)
Supplement: Supplementary file 11 — Additional file 11. Gene module membership. Module eigengene-based connectivity values for each gene in each module identified in a WGCNA analysis of genes expressed in the roots of grafted grapevine grown under two phosphate supplies. [file 12870_2020_2578_MOESM11_ESM.xlsx]

## Sheet: geneMM.annotatedsc
Additional File 11. Module eigengene-based connectivity (kME) and p-values for each gene in each module identified in a WGCNA analysis of genes expressed in the roots of grafted grapevine grown under two phosphate supplies.
	kME value																											kME p-values for each module
V3 gene identifier	MMcyan	MMlightyellow	MMlightcyan	MMbrown	MMturquoise	MMroyalblue	MMyellow	MMorange	MMgreenyellow	MMpurple	MMdarkturquoise	MMgrey60	MMdarkgrey	MMmagenta	MMred	MMblack	MMblue	MMlightgreen	MMdarkred	MMsalmon	MMmidnightblue	MMgreen	MMtan	MMpink	MMdarkgreen	MMdarkorange	MMgrey	p.MMcyan	p.MMlightyellow	p.MMlightcyan	p.MMbrown	p.MMturquoise	p.MMroyalblue	p.MMyellow	p.MMorange	p.MMgreenyellow	p.MMpurple	p.MMdarkturquoise	p.MMgrey60	p.MMdarkgrey	p.MMmagenta	p.MMred	p.MMblack	p.MMblue	p.MMlightgreen	p.MMdarkred	p.MMsalmon	p.MMmidnightblue	p.MMgreen
Vitvi00g00443	0.349842	0.42208	0.717497	0.835823	0.975733	0.0012893	0.342911	-0.0463638	-0.360087	-0.0256755	-0.0789833	0.270628	0.115927	0.410915	0.859569	-0.0506136	-0.470054	0.0785171	-0.484932	-0.509143	-0.771806	-0.96966	-0.832859	-0.614044	-0.64626	-0.422793	-0.955392	0.101755	0.0448339	0.000116308	6.86633e-07	2.47273e-15	0.995342	0.109191	0.833616	0.0914548	0.907425	0.720173	0.211675	0.598372	0.0514379	1.48632e-07	0.818601	0.0236167	0.721761	0.0190121	0.0130908	1.60944e-05	2.51261e-14
Vitvi00g00444	0.333985	0.428619	0.394474	0.855483	0.82314	0.160235	0.544789	0.127221	-0.149434	0.279103	0.118401	0.168834	-0.0804469	0.262128	0.727534	-0.295844	-0.592672	-0.159677	-0.538388	-0.417258	-0.818156	-0.798646	-0.621296	-0.334705	-0.554448	-0.278786	-0.845702	0.119346	0.0412853	0.0625062	1.97115e-07	1.41355e-06	0.46518	0.00718752	0.562951	0.496168	0.197155	0.590533	0.441242	0.715196	0.226938	8.35711e-05	0.170498	0.00288119	0.466756	0.00804234	0.0475998	1.84875e-06	4.91632e-06
Vitvi00g00492	-0.144501	0.0399458	-0.0576903	-0.100624	-0.139276	-0.10232	-0.0918367	0.0344299	0.0806905	0.0286349	0.0552673	0.0426496	-0.022651	-0.148173	-0.164909	0.0780218	0.148041	0.103558	-0.170129	-0.0333114	0.103121	0.129263	0.157704	0.0227653	0.00101899	0.118176	0.113469	0.510653	0.856398	0.793737	0.647797	0.526214	0.642242	0.676858	0.876067	0.714369	0.896807	0.80223	0.846786	0.918292	0.499853	0.452087	0.723449	0.500236	0.638198	0.437695	0.880064	0.639624	0.556648
Vitvi00g00610	0.335854	0.444593	-0.0820645	0.340354	0.167875	0.284986	0.172444	0.904781	0.359697	0.371929	-0.190685	-0.313871	-0.323795	-0.355758	-0.0671639	-0.372314	-0.19778	-0.0315432	-0.12723	0.191584	-0.348378	-0.139626	0.105509	-0.00797757	-0.395832	-0.346115	-0.213464	0.117165	0.0335401	0.709708	0.112034	0.443879	0.187484	0.43139	3.09023e-09	0.0918326	0.0805411	0.383463	0.144707	0.131757	0.0957077	0.760756	0.0802029	0.365673	0.886389	0.562923	0.381184	0.103294	0.525164
Vitvi00g00614	0.227113	0.460339	-0.269989	0.353229	0.0858013	0.304712	0.313086	0.943684	0.489911	0.554645	-0.015876	-0.294388	-0.41037	-0.436196	-0.135502	-0.482854	-0.270313	-0.175861	-0.254657	0.149988	-0.363488	-0.0391744	0.245675	0.162126	-0.337543	-0.265886	-0.150547	0.297341	0.0270787	0.212798	0.0982591	0.697084	0.15744	0.145769	1.48161e-11	0.0176446	0.00601975	0.942684	0.17271	0.051779	0.0374535	0.537593	0.0196076	0.212228	0.422176	0.24094	0.494555	0.0882138	0.859144
Vitvi00g00615	0.390614	0.509004	-0.158732	0.46135	0.216559	0.413133	0.315378	0.910328	0.45348	0.501624	-0.160898	-0.389695	-0.345362	-0.381652	-0.0258036	-0.525225	-0.332675	-0.152031	-0.194942	0.183391	-0.483652	-0.174746	0.112248	0.066141	-0.415807	-0.30372	-0.273272	0.0653512	0.0131198	0.46943	0.0267003	0.320951	0.0500695	0.142685	1.68716e-09	0.0297583	0.0147403	0.463311	0.0660427	0.106517	0.0723368	0.906965	0.0100663	0.120892	0.488625	0.372732	0.402254	0.0193769	0.425172
Vitvi00g00616	-0.282599	-0.0549118	0.117685	-0.153325	-0.0358527	-0.327487	-0.161254	0.144097	-0.183516	-0.112711	0.13935	0.357579	6.60686e-05	0.0994153	0.0146259	0.34746	0.208914	0.169735	-0.241937	-0.229905	0.218359	0.00391523	-0.0207593	-0.146432	0.036061	-0.394798	0.0320729	0.191368	0.803478	0.592798	0.484889	0.870986	0.127157	0.462309	0.511847	0.401928	0.608627	0.52599	0.093901	0.999761	0.651765	0.947191	0.104267	0.338742	0.438773	0.266049	0.29128	0.316845	0.985855
Vitvi00g00663	0.578984	0.837722	0.181821	0.780463	0.587979	0.342884	0.375702	0.494609	0.458276	0.586734	-0.207458	-0.291152	-0.569804	-0.384123	0.209459	-0.542268	-0.44433	0.00904201	-0.45185	0.0312781	-0.781983	-0.563093	-0.107793	-0.247589	-0.810717	-0.466391	-0.661631	0.00379453	6.13083e-07	0.406363	1.11765e-05	0.00317073	0.109222	0.0772779	0.0164285	0.0278633	0.00325152	0.342194	0.177701	0.00453447	0.0703567	0.337454	0.00751471	0.0336573	0.967339	0.0304254	0.887338	1.04661e-05	0.00514886
Vitvi00g00668	0.180291	0.102136	0.501734	0.00490245	0.171032	-0.21025	-0.353902	-0.43757	-0.174068	-0.363731	-0.352789	-0.0183113	-0.0266891	0.031068	0.0469432	0.272873	0.322823	0.530294	0.134144	0.0503537	0.00303999	-0.204728	-0.203076	-0.449167	-0.255117	0.00227971	-0.147885	0.41039	0.642844	0.014715	0.982288	0.435229	0.33559	0.0975754	0.0367893	0.426998	0.087986	0.0987077	0.93391	0.903786	0.88809	0.831566	0.207761	0.132986	0.00924221	0.541713	0.819518	0.989017	0.348725
Vitvi00g00671	0.159183	0.423818	0.0992153	0.227024	0.192837	-0.0742723	-0.0218803	0.746836	0.203561	0.184305	-0.158874	-0.0423677	-0.227264	-0.224368	-0.00042386	-0.0639973	-0.0316886	0.149078	-0.260133	-0.00977543	-0.183768	-0.192151	0.0410196	-0.211074	-0.394627	-0.438464	-0.22902	0.468154	0.0438683	0.652423	0.297535	0.378016	0.736268	0.921064	4.24475e-05	0.351539	0.399873	0.469028	0.847787	0.29701	0.303374	0.998469	0.771738	0.885869	0.497208	0.230623	0.964691	0.40127	0.37975
Vitvi00g00672	0.328786	0.582495	-0.0299826	0.398237	0.214228	0.19839	0.142721	0.877909	0.452075	0.410516	-0.201122	-0.266845	-0.37496	-0.434349	-0.0723983	-0.328926	-0.154101	0.0486665	-0.270808	0.13309	-0.389213	-0.198745	0.141364	-0.105812	-0.512132	-0.457283	-0.286654	0.125567	0.00353978	0.891977	0.0598256	0.326314	0.364169	0.515927	3.71973e-08	0.0303325	0.0516874	0.357462	0.218381	0.0779118	0.0383606	0.742701	0.125397	0.482653	0.825473	0.211358	0.544922	0.0664082	0.363292
Vitvi00g00675	0.502448	0.335236	-0.184881	0.439953	0.225323	0.608815	0.421224	0.105542	0.390261	0.56017	-0.0352663	-0.414022	-0.54673	-0.299029	0.0347586	-0.642539	-0.503148	-0.342617	-0.00439733	0.257522	-0.49317	-0.172251	0.0282667	0.177828	-0.322811	-0.0884181	-0.25384	0.0145517	0.117883	0.398375	0.0356602	0.301267	0.00204934	0.0453153	0.631742	0.0656165	0.00543734	0.873079	0.0495293	0.00694381	0.165724	0.874892	0.0009457	0.014393	0.109515	0.984113	0.235506	0.0167934	0.431914
Vitvi00g00676	0.551538	0.783577	0.246659	0.602976	0.502164	0.246351	0.222939	0.217834	0.406987	0.487765	-0.228923	-0.233469	-0.542514	-0.375397	0.137365	-0.444414	-0.377679	0.082467	-0.369542	0.0579332	-0.6282	-0.495008	-0.0772425	-0.27679	-0.758716	-0.388584	-0.567801	0.00636945	9.76381e-06	0.256541	0.00232291	0.0146164	0.257153	0.306547	0.318039	0.0539328	0.0182238	0.293402	0.283656	0.00748225	0.0775378	0.531961	0.03362	0.0756089	0.708345	0.0826576	0.792886	0.00132819	0.0163285
Vitvi00g00710	-0.400707	-0.570762	-0.617888	-0.420738	-0.569982	0.254625	0.139238	0.0950805	0.0447222	0.00326674	0.235171	-0.16644	0.256477	-0.0130117	-0.358068	-0.117551	0.0593733	-0.385715	0.340837	0.165321	0.379475	0.629328	0.362991	0.681277	0.67013	0.45086	0.630297	0.0581143	0.00445199	0.00167869	0.0455907	0.00451906	0.241	0.526328	0.666075	0.839432	0.988197	0.280059	0.447839	0.237478	0.953012	0.0934204	0.593221	0.787851	0.069103	0.111492	0.450942	0.0741159	0.00129395
Vitvi00g00711	-0.407376	-0.256396	0.00660646	-0.632245	-0.529224	-0.551559	-0.704279	-0.028602	-0.073992	-0.504595	-0.179242	0.145259	0.141569	-0.155417	-0.477211	0.685096	0.872739	0.554805	0.120799	0.087	0.691303	0.45396	0.355526	-0.177341	0.251118	-0.0925579	0.497685	0.0536815	0.23763	0.976133	0.00120886	0.0094114	0.00636704	0.000176116	0.896925	0.737229	0.0140693	0.413166	0.508413	0.519358	0.478878	0.0213011	0.000309728	5.6152e-08	0.00600214	0.582976	0.69305	0.000259208	0.0295645
Vitvi00g00716	0.412861	0.480191	0.464172	0.895757	0.878448	0.222143	0.496327	0.0856652	-0.134933	0.220326	-0.0576085	0.074183	0.0083081	0.2023	0.724489	-0.286291	-0.547607	-0.0718937	-0.494251	-0.369838	-0.857101	-0.865049	-0.654925	-0.414652	-0.644036	-0.439715	-0.890886	0.0502358	0.0203927	0.0256674	7.67586e-09	3.55975e-08	0.308321	0.0160012	0.697542	0.539318	0.312397	0.794023	0.736574	0.969988	0.354595	9.25212e-05	0.185384	0.00683599	0.744436	0.0165187	0.0823931	1.76451e-07	1.00362e-07
Vitvi00g00756	0.0691641	0.17394	0.120371	0.522077	0.467602	0.0123282	0.437455	0.116494	-0.182433	0.212196	0.210815	0.208337	0.177846	0.255745	0.503039	-0.175838	-0.42977	-0.242971	-0.42896	-0.374744	-0.482459	-0.459921	-0.398299	-0.112146	-0.229797	-0.107756	-0.488361	0.753842	0.427344	0.584324	0.0106079	0.0244547	0.955478	0.0368448	0.596571	0.40476	0.331034	0.334264	0.340106	0.416874	0.238866	0.0144175	0.422239	0.0406843	0.263947	0.0411066	0.0780971	0.0197223	0.027236
Vitvi00g00786	0.0360497	-0.327054	0.29277	-0.6022	-0.348034	-0.321333	-0.82015	-0.506076	-0.25319	-0.760612	-0.495198	-0.111302	0.199791	0.0754352	-0.295475	0.583958	0.73202	0.595638	0.640487	0.350191	0.587419	0.279969	0.0555601	-0.326138	0.231592	0.257537	0.375269	0.870283	0.12769	0.175194	0.00236145	0.103657	0.134888	1.66211e-06	0.0137444	0.243753	2.52154e-05	0.0162809	0.613142	0.360721	0.732285	0.171056	0.00343794	7.17596e-05	0.00270996	0.000993839	0.10139	0.00320685	0.195712
Vitvi00g00789	0.608426	0.527326	0.532715	0.561307	0.579356	0.186287	-0.0322968	-0.0901553	0.0802377	-0.0945215	-0.578041	-0.302437	-0.116059	-0.094934	0.305646	-0.106559	-0.0562702	0.368605	-0.0429559	0.0733833	-0.570726	-0.604943	-0.372003	-0.549316	-0.647868	-0.426203	-0.610488	0.00206669	0.00971774	0.00886888	0.00532353	0.00376679	0.394733	0.883693	0.682472	0.715907	0.667929	0.00386548	0.160721	0.597954	0.666561	0.156107	0.62844	0.798712	0.0834998	0.845698	0.739318	0.00445504	0.00222746
Vitvi00g00790	-0.584368	-0.193346	-0.356692	0.00500212	-0.118355	0.0197748	0.488425	0.0945915	0.00769009	0.30661	0.590306	0.329858	0.223788	0.0883818	0.0390243	-0.111301	-0.263095	-0.425494	-0.425621	-0.432477	0.0215751	0.16307	0.116631	0.477794	0.309395	0.0749181	0.158783	0.00340985	0.376736	0.0947785	0.981928	0.590678	0.92864	0.018044	0.667696	0.97222	0.154739	0.00302419	0.124266	0.30466	0.68841	0.859678	0.613144	0.225165	0.0429526	0.0428841	0.0392976	0.922162	0.457214
Vitvi00g00792	-0.574134	-0.505321	0.143169	0.139242	0.322381	-0.271029	0.474272	-0.164449	-0.736643	-0.175916	0.705563	0.75793	0.605491	0.855727	0.699233	0.201087	-0.42745	-0.428142	-0.357013	-0.815256	-0.0608887	-0.270043	-0.608234	0.108992	0.37625	0.357433	-0.198817	0.00417167	0.0139092	0.514599	0.526317	0.133548	0.210972	0.0222287	0.453366	6.11408e-05	0.42203	0.000169324	2.79797e-05	0.00220149	1.93859e-07	0.000205165	0.357549	0.0419032	0.0415364	0.09446	2.15335e-06	0.782561	0.212702
Vitvi00g00794	-0.31107	-0.199072	0.0350864	-0.767708	-0.633918	-0.523613	-0.868393	-0.179198	0.0675556	-0.580039	-0.365473	-0.0108421	0.130654	-0.27933	-0.638093	0.690982	0.961393	0.668682	0.326326	0.262445	0.789118	0.547636	0.481399	-0.180918	0.254638	-0.0731358	0.608564	0.148521	0.362487	0.873722	1.90234e-05	0.00116227	0.0103407	7.83133e-08	0.413282	0.759401	0.00371643	0.0863627	0.960841	0.552373	0.196777	0.00105263	0.000261633	3.0419e-13	0.00048634	0.128591	0.226355	7.63506e-06	0.00683242
Vitvi00g00811	-0.601546	-0.582947	-0.761708	-0.450953	-0.623034	0.0924681	0.291784	0.17189	0.0471002	0.217013	0.610397	0.108458	0.158828	0.0252212	-0.337244	-0.129975	-0.0892128	-0.590374	0.103337	-0.0185394	0.429031	0.68618	0.435457	0.817972	0.744189	0.43795	0.655367	0.00239439	0.00350803	2.4156e-05	0.0307974	0.00149505	0.674754	0.176718	0.432894	0.831011	0.319913	0.00198015	0.622297	0.469158	0.909056	0.115562	0.554459	0.685625	0.00302	0.63892	0.933088	0.0410692	0.000300341
Vitvi00g00812	-0.456749	-0.592252	-0.835716	-0.675456	-0.835018	0.170827	0.0559172	-0.0158522	0.211638	0.165552	0.400882	-0.141145	0.0496435	-0.128278	-0.578739	-0.152567	0.0512225	-0.50123	0.405537	0.286187	0.613492	0.883686	0.639676	0.859058	0.821936	0.621602	0.869836	0.0284563	0.00290614	6.91009e-07	0.000405065	7.20118e-07	0.435789	0.799949	0.94277	0.332337	0.4503	0.0579943	0.520622	0.822023	0.559684	0.00381284	0.487077	0.816455	0.0148312	0.0548766	0.185551	0.00185045	2.29575e-08
Vitvi00g00813	-0.394643	-0.351895	-0.179384	-0.866163	-0.778295	-0.456545	-0.792891	-0.0984468	0.0734014	-0.497463	-0.225685	-0.0230944	0.115188	-0.261615	-0.70719	0.619043	0.901701	0.478767	0.387707	0.306315	0.883532	0.70978	0.574346	0.0229425	0.434566	0.0694259	0.758905	0.0623843	0.0996254	0.412789	9.24654e-08	1.22635e-05	0.0285359	6.43116e-06	0.654952	0.739256	0.0157237	0.300471	0.916698	0.600721	0.227881	0.000161047	0.00163589	4.25712e-09	0.0208228	0.0675579	0.155156	2.32634e-08	0.000148591
Vitvi00g00814	-0.237583	-0.285601	0.0741794	0.406063	0.442774	0.109317	0.577816	0.0137086	-0.481959	-0.0412768	0.38446	0.371892	0.53815	0.604177	0.67476	-0.0513787	-0.504401	-0.459516	-0.29512	-0.593861	-0.347412	-0.393047	-0.584334	0.0857458	0.147898	-0.00549578	-0.359542	0.275013	0.186493	0.736587	0.0545332	0.0343588	0.619528	0.00388265	0.950499	0.0198687	0.851663	0.0700902	0.0805732	0.00807576	0.00226426	0.00041284	0.815905	0.0141123	0.0273896	0.171595	0.00281144	0.104319	0.0635469
Vitvi00g00816	0.598403	0.448915	0.777806	0.398733	0.635792	-0.0880802	-0.229213	-0.182358	-0.18038	-0.223454	-0.480416	-0.0349329	-0.243049	0.106114	0.384954	0.0874413	-0.0380884	0.478103	0.0396723	0.0279445	-0.387145	-0.662176	-0.513986	-0.732399	-0.665303	-0.342319	-0.626215	0.00255814	0.0316559	1.25215e-05	0.0594785	0.00111191	0.689422	0.292774	0.404956	0.410155	0.305401	0.0203254	0.87427	0.263788	0.629883	0.0697001	0.691567	0.863012	0.0210259	0.857371	0.899283	0.0679913	0.000577256
Vitvi00g00824	-0.0201623	0.111843	-0.524937	0.0638383	-0.226282	0.301157	0.291872	0.917107	0.400136	0.486804	0.149028	-0.23946	-0.174436	-0.367235	-0.284991	-0.402283	-0.155614	-0.313112	-0.111998	0.187166	-0.0950531	0.264058	0.384284	0.415762	0.0339913	-0.114579	0.165771	0.927245	0.611405	0.0101148	0.772291	0.299159	0.162587	0.176583	7.62053e-10	0.058506	0.0184881	0.497352	0.271126	0.426006	0.0847432	0.187476	0.057042	0.478313	0.145734	0.610909	0.392466	0.666166	0.223411
Vitvi00g00859	0.0235749	0.375378	0.00984423	-0.369823	-0.413246	-0.2815	-0.678106	0.107784	0.512311	-0.11912	-0.51928	-0.26337	-0.228376	-0.667584	-0.667008	0.319401	0.744318	0.660733	0.0171293	0.3653	0.375193	0.327019	0.605801	-0.253713	-0.20829	-0.475863	0.310748	0.914971	0.0775541	0.964443	0.0824067	0.0500004	0.193176	0.000376619	0.624475	0.0124426	0.588262	0.011109	0.224664	0.29459	0.00050075	0.000508468	0.137383	4.65246e-05	0.000599289	0.938167	0.0865222	0.0777122	0.127734
Vitvi00g00864	-0.00311904	-0.148774	-0.719812	-0.248869	-0.543782	0.551955	0.159807	0.216033	0.44714	0.354521	0.00629656	-0.532144	-0.209249	-0.392007	-0.529584	-0.465161	-0.0455615	-0.375584	0.307843	0.493615	0.151361	0.595623	0.570767	0.676886	0.368868	0.230513	0.524466	0.988731	0.498094	0.000107903	0.252166	0.00731688	0.00632145	0.466389	0.322157	0.0324195	0.0969492	0.977253	0.00895583	0.337949	0.0643134	0.00935418	0.025313	0.836458	0.0773786	0.153002	0.0166799	0.490566	0.00271077
Vitvi00g00869	0.393259	0.212536	0.897475	0.323372	0.627928	-0.217237	-0.355734	-0.320551	-0.455437	-0.601366	-0.564227	0.104048	0.159231	0.298439	0.487612	0.421558	0.223577	0.634739	0.0429631	-0.139013	-0.273514	-0.689134	-0.67712	-0.865569	-0.522851	-0.495956	-0.606063	0.0633913	0.330241	6.49758e-09	0.132291	0.00133654	0.319401	0.0957321	0.135894	0.0289732	0.00240355	0.00504036	0.636601	0.468018	0.166601	0.0182656	0.0451272	0.305127	0.00113997	0.845673	0.527002	0.206653	0.000275982
Vitvi00g00870	0.345565	0.278085	-0.485427	0.203597	-0.154249	0.59909	0.351861	0.462874	0.60088	0.617552	-0.033925	-0.558507	-0.426104	-0.529208	-0.333865	-0.673465	-0.280181	-0.322997	0.116102	0.465937	-0.297116	0.198685	0.403323	0.430504	-0.126017	-0.0123713	0.0809177	0.106298	0.198864	0.0188722	0.351452	0.482228	0.00252155	0.0996601	0.0261383	0.00242836	0.00169133	0.87787	0.00560742	0.0426233	0.00941392	0.119487	0.000427629	0.195359	0.132765	0.597817	0.0250376	0.168579	0.36344
Vitvi00g00880	0.434981	0.654185	-0.354345	0.24519	-0.103161	0.490469	0.172974	0.43329	0.875897	0.724489	-0.216131	-0.609532	-0.759511	-0.842113	-0.488516	-0.636589	-0.138722	-0.0420807	-0.0777728	0.511177	-0.313495	0.129023	0.572337	0.219627	-0.450725	-0.284796	0.00199886	0.0380483	0.000708629	0.0971273	0.259474	0.639493	0.0174963	0.429954	0.0388882	4.3757e-08	9.25233e-05	0.321932	0.00201772	2.63191e-05	4.69123e-07	0.0180194	0.00109106	0.527878	0.848807	0.724298	0.0126714	0.145215	0.557388
Vitvi00g00885	0.132822	0.147018	0.531589	0.652549	0.798445	-0.0314223	0.391936	-0.0277259	-0.491976	-0.072635	0.111063	0.380102	0.280371	0.562504	0.84722	-0.00324042	-0.481244	-0.0909609	-0.427653	-0.57261	-0.594016	-0.7929	-0.800053	-0.411526	-0.345842	-0.218268	-0.760559	0.54574	0.503236	0.00904098	0.000738486	4.96331e-06	0.886822	0.0643663	0.900067	0.0171012	0.741888	0.613909	0.0736002	0.195044	0.00520586	3.40137e-07	0.988292	0.0200791	0.67978	0.0417952	0.00429646	0.00280245	6.42855e-06
Vitvi00g00894	-0.14372	-0.264577	0.554234	0.449597	0.711231	-0.205883	0.355179	-0.332576	-0.836675	-0.333221	0.330764	0.636294	0.55919	0.896865	0.954152	0.23674	-0.40437	-0.15846	-0.31652	-0.744405	-0.366614	-0.694845	-0.943343	-0.351913	-0.0210258	0.0576872	-0.614145	0.512965	0.222468	0.00606497	0.0313667	0.000141984	0.345954	0.096288	0.121009	6.52705e-07	0.120245	0.123173	0.00109873	0.00553712	6.89593e-09	1.79121e-12	0.27677	0.0556458	0.470202	0.141165	4.63785e-05	0.0853114	0.000233711
Vitvi00g00897	0.53989	0.552238	0.519295	0.937091	0.927673	0.286825	0.500392	-0.0180855	-0.102062	0.270488	-0.0819339	0.0135177	-0.16357	0.194167	0.735495	-0.374147	-0.616633	-0.0654321	-0.442191	-0.2965	-0.918094	-0.903304	-0.67551	-0.437629	-0.710328	-0.319451	-0.936337	0.00783461	0.00628919	0.0111062	4.60138e-11	1.90868e-10	0.184529	0.0150261	0.934723	0.643087	0.211921	0.71015	0.951187	0.455817	0.374673	6.36398e-05	0.0786106	0.0017263	0.766757	0.0346246	0.169506	6.74964e-10	3.60804e-09
Vitvi00g00903	0.166976	0.289661	-0.366988	0.202416	-0.0529258	0.325665	0.268078	0.981056	0.428769	0.492697	0.0108981	-0.307306	-0.319025	-0.380439	-0.197738	-0.444277	-0.226978	-0.233526	-0.116254	0.212149	-0.220559	0.0963948	0.28694	0.264223	-0.160262	-0.187304	0.000907464	0.446357	0.180034	0.0849687	0.354313	0.810457	0.129413	0.216179	1.87951e-16	0.0412065	0.016915	0.960639	0.153756	0.137873	0.0733244	0.365778	0.0336813	0.297637	0.283535	0.597333	0.331143	0.311872	0.661724
Vitvi00g00908	0.265825	0.471159	-0.0667011	0.486211	0.309368	0.280541	0.426268	0.441516	0.334018	0.620828	0.128869	-0.0863036	-0.523873	-0.319827	0.0795476	-0.470988	-0.414574	-0.180997	-0.373093	-0.0145689	-0.486837	-0.273557	0.0210737	0.03971	-0.479481	-0.426184	-0.354099	0.220213	0.0232465	0.762359	0.0186527	0.150872	0.194762	0.0425347	0.0349346	0.119307	0.00157157	0.55786	0.695392	0.0102961	0.13683	0.718253	0.0233033	0.0491956	0.408531	0.0795232	0.947396	0.0184789	0.206579
Vitvi00g00910	0.146787	0.204072	0.850917	0.410626	0.683329	-0.33392	-0.125722	-0.268865	-0.510666	-0.42841	-0.230557	0.362952	0.175613	0.369212	0.587022	0.3883	0.088349	0.51258	-0.259858	-0.415634	-0.335028	-0.722908	-0.703051	-0.763474	-0.508065	-0.399582	-0.647032	0.503915	0.350304	2.67547e-07	0.0516186	0.000325581	0.119422	0.567599	0.214783	0.0127757	0.0413954	0.289876	0.0887193	0.422841	0.0829537	0.00323264	0.0671034	0.68852	0.0123886	0.231134	0.0485607	0.118125	9.74917e-05
Vitvi00g00911	0.088146	0.2235	0.859404	0.372768	0.653233	-0.391633	-0.167489	-0.268752	-0.479096	-0.448864	-0.230016	0.396855	0.17993	0.337686	0.545844	0.450624	0.145673	0.55835	-0.289311	-0.438643	-0.283238	-0.696478	-0.656717	-0.775982	-0.50611	-0.477975	-0.617667	0.689202	0.305299	1.50363e-07	0.079806	0.000725881	0.0645912	0.444942	0.214983	0.0207227	0.031678	0.29104	0.0607995	0.411345	0.115055	0.00705422	0.0309347	0.507193	0.00562373	0.180584	0.0362774	0.190323	0.000222706
Vitvi00g00919	0.142463	0.170721	0.660574	0.416236	0.675407	-0.255716	0.107108	-0.209636	-0.476188	-0.174463	0.0515843	0.427171	0.0870162	0.447058	0.643913	0.150289	-0.283391	0.148078	-0.283732	-0.451944	-0.372223	-0.676985	-0.684221	-0.515119	-0.407239	-0.160999	-0.626898	0.516695	0.436077	0.000601763	0.0482029	0.000405605	0.238922	0.626663	0.337036	0.0216202	0.425933	0.81518	0.0420515	0.692996	0.0324548	0.000914598	0.493678	0.190074	0.500129	0.189519	0.0303864	0.0802827	0.00038844
Vitvi00g00920	-0.320631	-0.61418	-0.317633	-0.0290051	-0.0601349	0.324248	0.482125	-0.193	-0.342808	-0.00621003	0.474465	0.144099	0.38728	0.476548	0.261212	-0.163867	-0.40332	-0.639016	0.147496	-0.218864	0.0315259	0.141835	-0.206118	0.518275	0.581106	0.430553	0.168434	0.135791	0.00182261	0.139696	0.89548	0.785191	0.131186	0.0198201	0.377605	0.109304	0.977565	0.0221669	0.511842	0.0678867	0.0215076	0.228624	0.454987	0.0563449	0.00102961	0.501834	0.3157	0.886451	0.518564
Vitvi00g00921	0.111364	0.340732	-0.503633	0.35697	-0.0546184	0.523053	0.525924	0.453504	0.592889	0.696555	0.119203	-0.391976	-0.291399	-0.501565	-0.21324	-0.649912	-0.317239	-0.350724	-0.28473	0.157465	-0.414881	0.10119	0.363497	0.43823	-0.158857	-0.0406964	-0.0225184	0.612944	0.11161	0.0142838	0.0945027	0.804508	0.0104374	0.00994923	0.0297486	0.00286836	0.000222199	0.588	0.0643365	0.177317	0.0147539	0.328603	0.000788877	0.140214	0.100836	0.187898	0.473031	0.0490111	0.64594
Vitvi00g00922	-0.243689	-0.201362	-0.527066	-0.379395	-0.545705	0.0192068	-0.0282124	-0.0863667	0.276077	0.211279	0.257354	-0.0600216	-0.056731	-0.250742	-0.435002	-0.0511738	0.136523	-0.225121	0.062925	0.186875	0.341424	0.522251	0.500472	0.421546	0.375729	0.308303	0.476494	0.262495	0.356876	0.00976033	0.0741818	0.00707166	0.930685	0.898322	0.69518	0.20226	0.333175	0.235822	0.785587	0.797097	0.248496	0.0380379	0.816626	0.534502	0.301713	0.775467	0.393216	0.110837	0.0105772
Vitvi00g00935	-0.336401	-0.269047	0.326065	0.328267	0.540556	-0.301027	0.451012	-0.197802	-0.697409	-0.0796484	0.641156	0.781646	0.359267	0.79415	0.811789	0.169628	-0.481375	-0.324322	-0.452799	-0.79476	-0.239647	-0.512409	-0.717545	-0.139231	0.0731982	0.159105	-0.457222	0.116532	0.21446	0.128914	0.126201	0.00774389	0.162777	0.0307726	0.365619	0.000216636	0.71791	0.000977924	1.06198e-05	0.0922499	6.06858e-06	2.57517e-06	0.439064	0.0200403	0.131092	0.0300355	5.89946e-06	0.27074	0.0124229
Vitvi00g00936	0.517154	0.668185	-0.325091	0.565257	0.180338	0.666678	0.478785	0.57988	0.752267	0.822454	-0.130219	-0.571929	-0.61914	-0.624842	-0.149075	-0.790498	-0.444119	-0.269961	-0.246357	0.328603	-0.626625	-0.13819	0.291189	0.214751	-0.501043	-0.393674	-0.279352	0.0115026	0.000492816	0.130128	0.00494357	0.410266	0.000512929	0.0208171	0.00372806	3.47063e-05	1.46743e-06	0.553707	0.00435323	0.00163232	0.00143471	0.497216	7.1736e-06	0.0337519	0.212848	0.257141	0.12579	0.00137729	0.529477
Vitvi00g00937	-0.453137	-0.610746	-0.541766	-0.651834	-0.720166	0.037702	-0.184384	-0.0625281	0.00960077	-0.167	0.147596	-0.115065	0.169604	-0.0332543	-0.499253	0.138656	0.350598	-0.162042	0.381452	0.22384	0.632389	0.74608	0.455978	0.533897	0.71763	0.507237	0.766546	0.0298977	0.00196513	0.00758132	0.000751875	0.000106668	0.864389	0.399667	0.776848	0.965321	0.446291	0.501541	0.601112	0.43913	0.880268	0.0152943	0.528076	0.100967	0.460096	0.0724986	0.304545	0.00120481	4.36386e-05
Vitvi00g00944	-0.528291	-0.491015	0.0419654	0.0209272	0.13771	-0.214174	0.330211	-0.205889	-0.593402	-0.167468	0.58798	0.60642	0.50469	0.686983	0.485112	0.21833	-0.222439	-0.329916	-0.273463	-0.613879	0.0374881	-0.106242	-0.410678	0.130453	0.418997	0.218364	-0.0622467	0.0095609	0.0173524	0.849216	0.924492	0.530921	0.326439	0.12384	0.345938	0.0028382	0.444998	0.00317066	0.00215804	0.0140483	0.000293544	0.0189612	0.316913	0.307661	0.124195	0.20674	0.00183475	0.865152	0.629468
Vitvi00g00948	0.388535	0.470919	0.714432	0.87847	0.988654	0.0339606	0.368688	-0.0507483	-0.315261	0.0381436	-0.069246	0.243632	0.0255432	0.366059	0.846881	-0.0999641	-0.473142	0.0944746	-0.515796	-0.484063	-0.82194	-0.982782	-0.815341	-0.618885	-0.69292	-0.409678	-0.980687	0.0669235	0.0233265	0.000128313	3.55324e-08	8.92896e-19	0.877743	0.0834254	0.818126	0.142841	0.862816	0.753559	0.26261	0.9079	0.0858215	3.47605e-07	0.649962	0.0225939	0.668084	0.0117602	0.0192592	1.50908e-06	6.94598e-17
Vitvi00g00950	-0.503329	-0.578989	-0.679302	-0.537363	-0.626406	0.0155562	0.137429	0.0991444	0.0120316	0.196369	0.561675	0.133202	0.0654747	0.0411092	-0.347291	-0.0561368	-0.0338877	-0.511305	0.202436	0.0670073	0.525746	0.6625	0.420851	0.69353	0.703632	0.451949	0.662798	0.0143522	0.00379413	0.000364365	0.00818684	0.00138424	0.943837	0.531767	0.652656	0.956548	0.369174	0.00528717	0.544582	0.766609	0.852259	0.104447	0.799179	0.878004	0.0126454	0.354264	0.761298	0.00997883	0.000572413
Vitvi00g00951	-0.450744	-0.565428	-0.592276	-0.630987	-0.665133	-0.058671	-0.0641477	0.116354	-4.22976e-05	-0.0294688	0.310612	-0.00742091	0.235959	0.0696078	-0.395022	0.0101414	0.104411	-0.329529	0.352817	0.152232	0.586233	0.70298	0.426214	0.612482	0.728175	0.666647	0.721711	0.0308847	0.00492764	0.00290468	0.00124496	0.000534268	0.790306	0.771216	0.597015	0.999847	0.893818	0.149151	0.973192	0.278405	0.752311	0.0621103	0.96337	0.63542	0.124664	0.0986798	0.488043	0.00328452	0.00018323
Vitvi00g00960	0.150049	0.347471	-0.188304	0.239793	0.0554955	0.160784	0.192188	0.943992	0.337074	0.404891	-0.00199268	-0.167432	-0.34505	-0.348182	-0.121981	-0.309041	-0.149204	-0.0760527	-0.205151	0.110462	-0.237321	-0.0273433	0.18675	0.0800494	-0.291078	-0.290607	-0.109547	0.494375	0.104256	0.389543	0.270439	0.801429	0.463631	0.379656	1.40067e-11	0.115757	0.0553018	0.9928	0.4451	0.106855	0.103501	0.579269	0.151327	0.496838	0.730173	0.347708	0.615842	0.275558	0.901439
Vitvi00g00973	0.310253	0.640202	-0.16917	0.360851	0.0899689	0.221474	0.153969	0.764414	0.620451	0.541899	-0.186217	-0.346988	-0.399982	-0.600966	-0.224889	-0.41091	-0.107303	0.0329512	-0.310743	0.210705	-0.377997	-0.0841487	0.322899	-0.0110007	-0.503914	-0.408714	-0.197282	0.149647	0.00100067	0.440321	0.0907193	0.683095	0.309819	0.483034	2.17074e-05	0.00158496	0.00756369	0.394913	0.10477	0.0586123	0.00242396	0.302224	0.0514413	0.626032	0.881352	0.14897	0.334523	0.0753432	0.702657
Vitvi00g00974	0.360012	0.658752	-0.106357	0.392014	0.140489	0.206123	0.129057	0.749216	0.578885	0.499509	-0.236191	-0.350474	-0.391816	-0.585966	-0.186629	-0.38925	-0.0986105	0.0766377	-0.298442	0.21173	-0.406558	-0.141402	0.264744	-0.0772997	-0.55522	-0.43201	-0.249151	0.091528	0.000630728	0.629095	0.0643082	0.522581	0.345378	0.557283	3.88864e-05	0.00380192	0.0152336	0.277919	0.101095	0.0644549	0.00330219	0.39385	0.06638	0.654413	0.728173	0.166597	0.33212	0.0542106	0.519856
Vitvi00g00983	-0.312294	-0.282264	0.400435	-0.311641	-0.0495988	-0.598737	-0.521634	-0.415825	-0.454454	-0.704272	-0.139239	0.385511	0.418994	0.324266	0.101819	0.755406	0.58728	0.501829	0.0287331	-0.266848	0.386026	-0.0304648	-0.209461	-0.44056	0.153127	-0.0830898	0.0674586	0.146846	0.191918	0.0583005	0.147738	0.822181	0.00254029	0.010686	0.0484465	0.0293657	0.000176155	0.526326	0.0692624	0.0465889	0.131163	0.643881	3.08208e-05	0.00321588	0.0146932	0.896455	0.218374	0.0688599	0.89025
Vitvi00g00994	-0.326433	-0.218295	-0.524758	-0.680366	-0.773649	-0.176533	-0.348034	0.13758	0.351523	0.0499102	0.0579339	-0.121419	-0.126838	-0.424859	-0.736146	0.128157	0.449102	0.0381643	0.274684	0.34951	0.655704	0.750491	0.729062	0.391058	0.399901	0.183992	0.741539	0.128458	0.316991	0.0101451	0.000353753	1.49115e-05	0.420378	0.103657	0.531313	0.100009	0.821082	0.792884	0.581032	0.564135	0.0432978	6.22114e-05	0.560057	0.0315767	0.862742	0.204639	0.102102	0.00068185	3.70894e-05
Vitvi00g00997	0.00683753	0.217659	0.0393127	0.711194	0.589529	0.185322	0.81138	0.162995	-0.0903262	0.512519	0.529699	0.295844	-0.0787532	0.261039	0.608664	-0.440713	-0.753346	-0.487494	-0.600022	-0.522151	-0.693751	-0.523811	-0.423087	0.099681	-0.262883	-0.0199966	-0.583616	0.975299	0.318439	0.858651	0.000142151	0.00307247	0.397231	2.62948e-06	0.457424	0.6819	0.0124009	0.00933607	0.170497	0.720957	0.228944	0.00205609	0.0353057	3.33244e-05	0.018298	0.00247263	0.0105949	0.000241342	0.0103067
Vitvi00g01001	-0.347369	-0.260682	0.0213257	0.176065	0.207716	-0.177464	0.341765	0.0363763	-0.40483	-0.0219277	0.4817	0.478802	0.36804	0.517186	0.452625	0.110325	-0.243528	-0.298849	-0.314204	-0.509801	-0.10203	-0.177644	-0.343626	0.0514158	0.215805	0.0404823	-0.171625	0.104364	0.229605	0.923059	0.421631	0.341582	0.417892	0.110458	0.869117	0.0553416	0.920893	0.0199446	0.0208121	0.0840113	0.0114967	0.0301067	0.616282	0.262819	0.165991	0.144258	0.0129538	0.643191	0.417412
Vitvi00g01011	-0.421308	-0.57101	-0.611883	-0.527764	-0.639613	0.128103	0.0190213	-0.27191	0.0741594	0.0132512	0.318386	-0.04855	0.15369	-0.00545226	-0.379396	0.00472174	0.122626	-0.379387	0.285556	0.145426	0.499743	0.655687	0.422406	0.607113	0.710999	0.509859	0.658428	0.0452679	0.00443089	0.00191694	0.0096463	0.00101495	0.560225	0.931353	0.209433	0.736655	0.952148	0.138708	0.825885	0.483838	0.980302	0.074181	0.982941	0.577248	0.0741889	0.186565	0.507922	0.0151784	0.000682149
Vitvi00g01013	-0.644679	-0.484503	-0.616423	-0.807283	-0.860669	-0.254755	-0.218872	-0.15144	0.165729	-0.00284519	0.354261	0.1084	0.0878662	-0.194712	-0.655017	0.197316	0.377608	-0.131412	0.209934	0.129082	0.781243	0.85449	0.685901	0.592115	0.691626	0.411874	0.87166	0.000897654	0.0191339	0.00173435	3.23202e-06	1.37546e-07	0.240753	0.315681	0.490338	0.449809	0.98972	0.0972117	0.622484	0.69014	0.373307	0.000693856	0.366824	0.0756685	0.55005	0.336333	0.557206	1.08067e-05	2.1083e-07
Vitvi00g01018	0.410641	0.477489	0.750101	0.808485	0.918859	0.00934461	0.20901	0.0654037	-0.30345	-0.101929	-0.255319	0.158103	0.0847032	0.275288	0.738576	0.00746719	-0.271244	0.267948	-0.419407	-0.38209	-0.749663	-0.931843	-0.763592	-0.697021	-0.72021	-0.570021	-0.923281	0.0516094	0.0212151	3.76305e-05	3.04366e-06	6.13679e-10	0.966246	0.338513	0.766855	0.159253	0.643521	0.239676	0.471215	0.700785	0.203606	5.71236e-05	0.973025	0.210596	0.216411	0.0463511	0.0719831	3.82485e-05	1.04248e-10
Vitvi00g01019	0.0974172	-0.00450405	0.568968	0.0508717	0.321471	-0.266481	-0.345483	-0.269451	-0.373185	-0.575699	-0.396725	0.134381	0.361112	0.311401	0.320187	0.446508	0.228782	0.41117	0.0956777	-0.17177	0.0158153	-0.364237	-0.426791	-0.549637	-0.157041	-0.310642	-0.265857	0.658347	0.983727	0.00460748	0.817691	0.134712	0.219033	0.106387	0.213746	0.0794431	0.0040467	0.0608919	0.540992	0.0904691	0.148066	0.136365	0.0326948	0.293708	0.0512794	0.664097	0.433221	0.942903	0.0875114
Vitvi00g01020	-0.0182738	0.0992452	0.724666	0.485456	0.730409	-0.396959	0.0785153	-0.209161	-0.605808	-0.351322	0.0549127	0.557284	0.419077	0.633707	0.803214	0.372816	-0.127241	0.215491	-0.473567	-0.665433	-0.388816	-0.761707	-0.800099	-0.654684	-0.318143	-0.215259	-0.707448	0.934044	0.652324	9.19809e-05	0.0188641	7.58214e-05	0.0607257	0.721767	0.338158	0.00218661	0.100216	0.803474	0.00573534	0.0465408	0.00116807	3.94818e-06	0.0797643	0.562888	0.323403	0.0224561	0.000530063	0.0667098	2.41569e-05
Vitvi00g01022	-0.0719306	-0.235338	-0.00924428	0.522317	0.51246	0.261749	0.756287	0.0887924	-0.476684	0.220443	0.546594	0.332943	0.286955	0.650143	0.750553	-0.319322	-0.756456	-0.653082	-0.301767	-0.500229	-0.500794	-0.438068	-0.625435	0.182322	0.109916	0.20857	-0.444358	0.744309	0.279709	0.966608	0.0105657	0.0124128	0.227635	2.98025e-05	0.687034	0.0214651	0.312134	0.00696068	0.120575	0.184321	0.000784352	3.70032e-05	0.137487	2.96099e-05	0.000728644	0.161695	0.0150643	0.0149323	0.0365512
Vitvi00g01036	-0.607822	-0.385888	-0.264892	-0.870715	-0.781124	-0.561874	-0.617687	-0.0905098	0.0498995	-0.349071	0.0686372	0.200296	0.135481	-0.185366	-0.647829	0.587211	0.747404	0.311837	0.199197	0.10072	0.899707	0.727063	0.591321	0.15755	0.511987	0.147715	0.777765	0.00209383	0.0689673	0.221897	6.56567e-08	1.08623e-05	0.00526758	0.00168625	0.681287	0.82112	0.102563	0.755662	0.359482	0.537655	0.397116	0.000830732	0.00322035	4.15731e-05	0.14747	0.36218	0.64748	5.20919e-09	8.49023e-05
Vitvi00g01047	-0.0329719	0.128474	-0.243096	0.568423	0.347054	0.343839	0.852326	0.161334	0.0858807	0.624426	0.558409	0.122742	-0.0455992	0.111022	0.389039	-0.585812	-0.761095	-0.635562	-0.468142	-0.352525	-0.594333	-0.273121	-0.188525	0.369075	-0.0900123	0.171347	-0.350205	0.881278	0.559079	0.263695	0.00465556	0.1047	0.108174	2.43733e-07	0.462082	0.696816	0.0014484	0.00561765	0.576886	0.836324	0.614039	0.06654	0.00331247	2.47439e-05	0.00111797	0.0242683	0.0989781	0.00278421	0.207332
Vitvi00g01048	-0.0126041	-0.263033	-0.761342	-0.342931	-0.598064	0.571481	0.193443	0.0612232	0.438413	0.37608	0.105426	-0.51387	-0.103281	-0.302549	-0.522633	-0.509746	-0.160017	-0.511115	0.464871	0.521725	0.230915	0.657054	0.578234	0.785586	0.507425	0.461048	0.612518	0.954483	0.225279	2.45055e-05	0.10917	0.00257634	0.00439095	0.37649	0.781394	0.0363869	0.0769572	0.632118	0.0121334	0.639103	0.160557	0.0105105	0.0129653	0.465793	0.0126841	0.0254165	0.0106699	0.289108	0.000658793
Vitvi00g01060	-0.336049	-0.352112	0.0226498	-0.288968	-0.166756	-0.204403	-0.192101	-0.0907811	-0.214436	-0.348282	0.0483725	0.224412	0.272456	0.160254	-0.0369788	0.378178	0.276348	0.0905203	0.107311	-0.144416	0.339521	0.153114	-0.0123789	-0.0201798	0.268777	-0.0329127	0.219551	0.116939	0.0994022	0.918297	0.181125	0.446966	0.349507	0.379876	0.68038	0.325834	0.103395	0.826512	0.303277	0.208484	0.465125	0.866968	0.0751917	0.201799	0.681252	0.626006	0.510905	0.11297	0.485497
Vitvi00g01061	0.513379	0.135666	-0.38165	-0.332904	-0.489014	0.389997	-0.309432	0.163761	0.55368	0.225616	-0.423714	-0.741243	-0.57352	-0.587215	-0.673729	-0.370319	0.15982	0.0357025	0.673668	0.899631	0.211918	0.486942	0.585147	0.258106	0.0118231	0.159544	0.427611	0.0122301	0.537093	0.0723387	0.120621	0.0178847	0.065815	0.150783	0.455282	0.00612656	0.300622	0.0439257	5.19641e-05	0.00422159	0.00322006	0.000424579	0.0819638	0.466351	0.871522	0.000425285	5.24873e-09	0.331683	0.0184501
Vitvi00g01062	-0.446607	-0.527396	-0.885661	-0.466266	-0.697179	0.264013	0.309352	0.0885542	0.220373	0.353466	0.565042	-0.0821809	-0.0212627	-0.103479	-0.441153	-0.308819	-0.152506	-0.661081	0.230461	0.176861	0.403684	0.761231	0.557021	0.918516	0.74359	0.575817	0.715073	0.0326513	0.00970621	1.9353e-08	0.0249215	0.000218122	0.223492	0.150895	0.687832	0.312292	0.0980181	0.00496362	0.709313	0.923285	0.638457	0.0351021	0.151636	0.487251	0.000593915	0.290081	0.419499	0.0561021	2.46123e-05
Vitvi00g01096	-0.257083	-0.153645	-0.206199	0.171428	0.0636502	0.00231688	0.4732	0.03857	-0.0493735	0.22699	0.49537	0.247626	0.16626	0.177388	0.215941	-0.161105	-0.327523	-0.390269	-0.209233	-0.323668	-0.163937	-0.0336142	-0.083724	0.286765	0.164578	0.256583	-0.0515463	0.236333	0.483965	0.345198	0.43415	0.772945	0.991629	0.022575	0.861296	0.822977	0.29761	0.0162382	0.25462	0.448339	0.418094	0.322368	0.462726	0.127113	0.0656102	0.337988	0.131917	0.454792	0.878981
Vitvi00g01098	-0.384249	-0.344379	0.504453	0.234427	0.525801	-0.491759	0.214542	-0.330494	-0.864118	-0.398397	0.464663	0.827452	0.674642	0.909415	0.840018	0.442045	-0.224477	-0.0870583	-0.402295	-0.834233	-0.135811	-0.536838	-0.810032	-0.340185	0.117199	0.140688	-0.450967	0.0702568	0.107584	0.0141008	0.281628	0.00996966	0.0171578	0.325588	0.123497	1.07412e-07	0.0597133	0.0254909	1.11309e-06	0.000414169	1.86886e-09	5.33557e-07	0.0346915	0.303134	0.692854	0.0570341	7.54135e-07	0.536656	0.00826158
Vitvi00g01101	0.184942	0.313077	-0.380837	-0.253943	-0.460702	0.0779301	-0.278904	0.349107	0.646488	0.295806	-0.277285	-0.455228	-0.412443	-0.686035	-0.659326	-0.162862	0.278067	0.125875	0.152266	0.532139	0.22011	0.429689	0.681644	0.161627	-0.0808126	-0.207268	0.357685	0.398217	0.145781	0.0729987	0.242307	0.0269425	0.723762	0.197489	0.102525	0.000858674	0.170555	0.200212	0.0290561	0.050492	0.000301582	0.000621475	0.457795	0.198893	0.567122	0.487947	0.00895655	0.312884	0.0407265
Vitvi00g01102	0.563029	0.761291	-0.302976	0.358678	0.0123039	0.537046	0.206203	0.336747	0.886791	0.745041	-0.316724	-0.66341	-0.674234	-0.804651	-0.373751	-0.691009	-0.23538	-0.0652278	-0.128515	0.492019	-0.442617	-0.00904637	0.484557	0.146571	-0.526174	-0.392527	-0.134012	0.00515501	2.4554e-05	0.159939	0.0928233	0.955566	0.00823188	0.345187	0.116134	1.75256e-08	4.53195e-05	0.140896	0.000558972	0.000418792	3.68062e-06	0.0789523	0.000261429	0.27962	0.767466	0.558952	0.0170902	0.0344302	0.967323
Vitvi00g01105	-0.671712	-0.157222	-0.04872	-0.228242	-0.156962	-0.57385	0.0420666	-0.114002	-0.112181	0.0168102	0.5687	0.646372	0.114172	0.112784	-0.0198277	0.350001	0.111238	-0.0180512	-0.418757	-0.513081	0.312901	0.153659	0.127888	0.0923517	0.203691	0.016158	0.177764	0.000448399	0.473722	0.825284	0.29488	0.474464	0.00419465	0.848856	0.604501	0.610323	0.939317	0.00463112	0.000861132	0.603959	0.608391	0.92845	0.101588	0.613346	0.934846	0.0467258	0.0122891	0.146021	0.483926
Vitvi00g01106	0.23542	0.232339	-0.419095	0.271025	-0.00524396	0.473493	0.422106	0.406324	0.479911	0.587103	0.105086	-0.309411	-0.40322	-0.382326	-0.129749	-0.540963	-0.380317	-0.419247	-0.0379665	0.218738	-0.294325	0.0427696	0.252729	0.34037	-0.142719	-0.244751	-0.0503398	0.279536	0.28606	0.046531	0.210979	0.981055	0.0224801	0.0448194	0.0543629	0.0204768	0.00322739	0.633224	0.150813	0.0564122	0.0717923	0.555153	0.00768897	0.0734245	0.0464433	0.863447	0.315985	0.172807	0.846359
Vitvi00g01109	0.551562	0.680009	0.064727	0.55159	0.341098	0.359598	0.20774	0.267996	0.468573	0.453892	-0.297607	-0.421797	-0.350828	-0.405429	0.0355478	-0.49668	-0.260376	0.0528805	-0.233799	0.207019	-0.598361	-0.332671	0.0374433	-0.152613	-0.589474	-0.261982	-0.425165	0.00636659	0.000357276	0.769204	0.00636344	0.111201	0.0919282	0.341525	0.216325	0.0241202	0.0295918	0.167844	0.0449928	0.100728	0.054948	0.872074	0.0159144	0.230171	0.810617	0.282957	0.343239	0.00256039	0.120897
Vitvi00g01110	-0.408999	-0.160365	-0.18916	0.0814307	0.0200388	-0.142025	0.38388	0.269534	-0.129687	0.281255	0.640282	0.453558	-0.0633974	0.154874	0.14879	-0.0239169	-0.225967	-0.320814	-0.409213	-0.404002	-0.0269283	0.0212079	-0.0371032	0.231347	0.127289	0.0508824	-0.00942836	0.0526435	0.464812	0.387351	0.711856	0.927689	0.517999	0.0705494	0.2136	0.555344	0.193579	0.000998764	0.0297268	0.773824	0.480435	0.498047	0.913742	0.299852	0.135556	0.052508	0.0558899	0.902928	0.923482
Vitvi00g01118	0.00240077	-0.0385274	-0.589391	-0.0447803	-0.266773	0.358098	0.373956	0.0542985	0.376978	0.493826	0.286446	-0.233847	-0.0914442	-0.150064	-0.191823	-0.510906	-0.395428	-0.569133	0.0968866	0.200608	-0.0369599	0.311518	0.346391	0.584219	0.274714	0.373024	0.245983	0.991326	0.861448	0.00308112	0.839226	0.21851	0.0933914	0.0787753	0.805631	0.0761973	0.0166262	0.185136	0.282855	0.678167	0.494333	0.380579	0.0127266	0.0618185	0.00459301	0.660099	0.358718	0.867035	0.147906
Vitvi00g01123	-0.321549	-0.74406	-0.281241	-0.614938	-0.512731	0.0131414	-0.227941	-0.13907	-0.307201	-0.419855	0.0995604	0.0255398	0.294256	0.220053	-0.238127	0.261825	0.27416	-0.128002	0.586791	0.18319	0.595424	0.516991	0.115175	0.331172	0.669322	0.429168	0.586739	0.134612	4.69602e-05	0.193603	0.00179239	0.0123587	0.952544	0.295534	0.526833	0.153904	0.0460939	0.651288	0.907912	0.172913	0.313012	0.273882	0.227494	0.205539	0.560537	0.00324776	0.40278	0.00272199	0.0115333
Vitvi00g01134	-0.397655	-0.566501	-0.760199	-0.526378	-0.671083	0.182631	0.138337	0.0972158	0.128587	0.109186	0.339763	-0.136955	0.223301	-0.0282369	-0.406468	-0.177223	-0.0351608	-0.518991	0.380157	0.206732	0.46402	0.716148	0.47399	0.77904	0.751573	0.568826	0.709977	0.0602341	0.00482866	2.56244e-05	0.00987375	0.000456051	0.404241	0.529035	0.659011	0.558732	0.61995	0.112697	0.533197	0.305741	0.898234	0.0542693	0.418533	0.873456	0.0111617	0.0735552	0.343925	0.0257221	0.000121464
Vitvi00g01144	0.517063	-0.142074	0.403245	-0.105081	0.102174	0.0968311	-0.430399	-0.328176	-0.322306	-0.503078	-0.526996	-0.260145	0.00833449	0.168941	0.0701474	0.171657	0.222332	0.328617	0.676774	0.427058	0.05804	-0.140986	-0.313327	-0.380142	-0.0836134	-0.0425425	-0.0869183	0.0115198	0.517853	0.0563952	0.633239	0.64272	0.660282	0.0403588	0.126311	0.133644	0.0144087	0.00977178	0.230601	0.969893	0.440948	0.75045	0.433528	0.307899	0.125773	0.000390694	0.0421116	0.792513	0.521095
Vitvi00g01145	-0.297432	-0.730078	-0.365677	-0.578606	-0.528307	0.105135	-0.167353	-0.257087	-0.231148	-0.399541	0.034025	-0.115622	0.526419	0.26019	-0.217109	0.153311	0.173024	-0.24974	0.615797	0.193682	0.547339	0.551103	0.146973	0.435168	0.767393	0.598189	0.618899	0.168106	7.66788e-05	0.0861732	0.00382286	0.00955835	0.633063	0.445318	0.236325	0.288606	0.0589173	0.877513	0.59934	0.00986699	0.230517	0.319694	0.48493	0.42982	0.250455	0.00175862	0.375889	0.00686876	0.00641966
Vitvi00g01148	-0.0822051	0.129597	0.590939	-0.258816	0.00823397	-0.689449	-0.77806	-0.187639	-0.222277	-0.661157	-0.475555	0.227261	0.176383	-0.016664	-0.0905436	0.772677	0.770885	0.863422	-0.0404294	-0.0827055	0.338262	-0.112519	-0.0718573	-0.71882	-0.242123	-0.385071	-0.0368573	0.709231	0.55562	0.0029854	0.233076	0.970256	0.000273492	1.23869e-05	0.391249	0.308023	0.000592745	0.0218199	0.297019	0.420779	0.939844	0.681174	1.55254e-05	1.67153e-05	1.12967e-07	0.854677	0.707537	0.114398	0.609239
Vitvi00g01149	-0.13205	0.194962	0.571831	-0.148849	0.0601925	-0.578335	-0.642136	-0.133165	-0.131995	-0.553964	-0.437309	0.200138	0.121863	-0.0869056	-0.088769	0.679857	0.720645	0.843887	-0.179501	-0.149598	0.225064	-0.144127	-0.0508094	-0.6592	-0.295666	-0.425455	-0.0803078	0.548099	0.372682	0.0043615	0.497875	0.78499	0.00384325	0.00095499	0.544693	0.548265	0.00609491	0.036915	0.359868	0.579638	0.693367	0.687112	0.000358791	0.000105013	4.20105e-07	0.41248	0.495689	0.301838	0.511757
Vitvi00g01151	-0.0491778	-0.0559088	0.394293	0.0850301	0.336538	-0.264439	0.0761012	-0.260509	-0.400191	-0.128634	0.222862	0.41035	0.0276801	0.422958	0.397834	0.125638	-0.256411	-0.00543606	-0.0729547	-0.33677	-0.0621644	-0.312835	-0.41914	-0.190146	-0.0737169	0.118632	-0.251992	0.823668	0.799979	0.0626379	0.699683	0.116374	0.222718	0.730007	0.229925	0.0584683	0.558585	0.306719	0.0517911	0.900231	0.0443438	0.0601084	0.567859	0.237602	0.980361	0.740789	0.116106	0.778115	0.14611
Vitvi00g01163	-0.366435	-0.00747747	0.0305016	-0.538212	-0.456668	-0.515001	-0.646278	-0.0400731	0.113123	-0.295962	-0.173066	0.125305	-0.0144324	-0.260234	-0.491531	0.563757	0.759223	0.556394	-0.0619304	0.0614946	0.596332	0.388307	0.43629	-0.186165	0.111428	-0.159812	0.422106	0.0854751	0.972988	0.890118	0.00806703	0.0284877	0.011913	0.000863133	0.855945	0.607308	0.170319	0.429706	0.568894	0.947889	0.230434	0.0172173	0.00508509	2.6615e-05	0.00583	0.77893	0.780448	0.00267116	0.0670984
Vitvi00g01167	-0.646105	-0.619459	-0.518156	-0.886958	-0.847725	-0.382308	-0.322137	-0.128476	-0.00776161	-0.172479	0.379311	0.208845	0.153048	-0.0160023	-0.570286	0.335429	0.417531	-0.10394	0.339535	0.106154	0.875258	0.840809	0.570421	0.50787	0.772283	0.524488	0.878924	0.000866801	0.00162069	0.0113157	1.72697e-08	3.29276e-07	0.0718075	0.13386	0.559075	0.971962	0.431295	0.0742517	0.338904	0.485687	0.942229	0.00449284	0.117658	0.0474394	0.636955	0.112954	0.629755	4.60469e-08	5.08371e-07
Vitvi00g01168	0.0898585	-0.140809	-0.756212	0.05746	-0.258899	0.753722	0.589868	0.269245	0.377112	0.651362	0.302592	-0.424055	-0.230656	-0.180658	-0.188523	-0.758632	-0.555168	-0.773758	0.177435	0.322414	-0.153286	0.346625	0.324913	0.792918	0.32425	0.316244	0.266923	0.683464	0.521624	2.98874e-05	0.794543	0.232921	3.28546e-05	0.00305133	0.21411	0.0760844	0.00076081	0.160495	0.043738	0.289664	0.409423	0.388982	2.72312e-05	0.00596241	1.4844e-05	0.417968	0.133506	0.485001	0.105159
Vitvi00g01173	-0.0173985	0.0594321	-0.0253903	0.394967	0.318028	0.113406	0.482114	0.223281	-0.0849815	0.294752	0.344351	0.150174	0.0951485	0.244542	0.387174	-0.27945	-0.496943	-0.37097	-0.347504	-0.32838	-0.37568	-0.270569	-0.265416	0.100574	-0.0531763	0.351722	-0.295039	0.937197	0.787646	0.908449	0.0621497	0.139177	0.606403	0.0198233	0.305785	0.699847	0.172156	0.107614	0.494014	0.66585	0.260776	0.0679691	0.196576	0.0158502	0.0813863	0.10422	0.126063	0.0772968	0.211778
Vitvi00g01174	-0.397548	-0.314948	-0.568276	-0.409936	-0.544551	-0.10679	0.112375	0.0843315	0.149583	0.271527	0.510434	0.110205	-0.118985	-0.114871	-0.378611	-0.0933195	-0.00965667	-0.355883	0.0726294	0.060567	0.390788	0.576898	0.463256	0.569812	0.466729	0.479597	0.5394	0.0603093	0.14326	0.00466861	0.0520515	0.007218	0.627691	0.609701	0.70204	0.495734	0.210102	0.0128232	0.616667	0.58869	0.601731	0.0748314	0.671921	0.96512	0.0955834	0.741907	0.783683	0.0652211	0.00395309
Vitvi00g01175	0.0243844	-0.0493683	0.499124	-0.229668	-0.00201217	-0.423682	-0.649246	-0.138926	-0.318055	-0.667789	-0.469931	0.0922759	0.340314	0.0876822	-0.0348709	0.638516	0.627531	0.654061	0.163563	0.034129	0.279426	-0.0887212	-0.168674	-0.573598	-0.0986682	-0.288053	-0.0175227	0.912062	0.822995	0.015325	0.291792	0.99273	0.043943	0.000802058	0.527265	0.139142	0.00049804	0.023658	0.675394	0.112078	0.690758	0.874491	0.00104202	0.00134886	0.000710853	0.455836	0.877142	0.196616	0.687272
Vitvi00g01183	-0.00733565	-0.108999	0.584091	0.474601	0.724452	-0.120561	0.297655	-0.324134	-0.70537	-0.252266	0.207306	0.511344	0.355143	0.744801	0.869467	0.172069	-0.398087	-0.0904456	-0.314367	-0.626561	-0.397708	-0.713386	-0.874238	-0.397684	-0.153338	-0.0237059	-0.638878	0.9735	0.620552	0.0034288	0.0221232	9.2637e-05	0.583726	0.167772	0.131328	0.000170329	0.245536	0.342556	0.0126375	0.096324	4.57173e-05	7.22079e-08	0.432409	0.0599304	0.681501	0.14404	0.00137932	0.0601966	0.000132648
Vitvi00g01188	0.0605472	-0.0654999	0.238348	0.289371	0.386089	0.00993884	0.223413	-0.308007	-0.327119	-0.0912137	0.099284	0.159202	0.308167	0.480248	0.514903	-0.0430737	-0.317316	-0.156059	-0.137671	-0.309805	-0.293065	-0.366865	-0.469813	-0.13346	0.00847301	0.266986	-0.339505	0.783752	0.766522	0.273424	0.18049	0.0688113	0.964101	0.305492	0.152772	0.12761	0.678936	0.652197	0.4681	0.152548	0.0203756	0.0119319	0.84528	0.140113	0.47704	0.531038	0.150266	0.17474	0.0850812
Vitvi00g01191	0.21049	0.323424	-0.273143	0.245303	0.0759168	0.372518	0.34746	0.22107	0.395711	0.533236	0.0427256	-0.249599	-0.328866	-0.267701	-0.0437492	-0.501797	-0.412425	-0.319374	-0.137073	0.124869	-0.284157	-0.0458086	0.172628	0.250737	-0.173668	-0.125996	-0.0965289	0.335026	0.132225	0.207294	0.259248	0.730637	0.0800247	0.104267	0.310725	0.0616152	0.00879007	0.846516	0.250732	0.12547	0.216852	0.842883	0.0147006	0.0505032	0.137419	0.532842	0.570251	0.188828	0.835582
Vitvi00g01196	-0.115277	0.0312278	-0.207805	0.107952	0.0124993	0.0373229	0.224802	0.807652	0.0461389	0.244352	0.226017	0.0917894	-0.103472	-0.0243234	0.0268747	-0.12037	-0.169018	-0.220292	-0.245704	-0.115036	-0.0740912	0.0203973	0.049416	0.154792	0.00284045	-0.214817	-0.0325936	0.600437	0.887518	0.341369	0.623931	0.954861	0.865741	0.302417	3.17305e-06	0.834413	0.261158	0.299741	0.677015	0.638481	0.912281	0.90312	0.584326	0.440737	0.312473	0.258446	0.601205	0.736889	0.926399
Vitvi00g01201	-0.510308	-0.497421	-0.681193	-0.844567	-0.928312	-0.14494	-0.282159	-0.0139666	0.231897	-0.0308552	0.231171	-0.0586197	-0.0320147	-0.289051	-0.754545	0.144226	0.421323	-0.127446	0.395514	0.319701	0.800407	0.92795	0.749111	0.619414	0.68984	0.379031	0.925089	0.0128493	0.0157339	0.000345682	4.02543e-07	1.74384e-10	0.509356	0.192091	0.949568	0.287004	0.888852	0.288557	0.790485	0.884702	0.180994	3.18467e-05	0.511466	0.0452595	0.562255	0.0617563	0.136995	4.52075e-06	1.83569e-10
Vitvi00g01203	-0.0769576	-0.210321	-0.577752	0.316984	0.0623776	0.632979	0.879438	0.185007	0.0881492	0.585958	0.5661	-0.0855944	-0.00422126	0.150965	0.22401	-0.704861	-0.819512	-0.927007	-0.0782992	-0.117317	-0.364141	0.0523688	-0.0407351	0.730886	0.294107	0.378547	-0.0114752	0.727081	0.335424	0.00388748	0.140552	0.777372	0.00118823	3.28143e-08	0.398046	0.689191	0.00330276	0.00486542	0.697781	0.984749	0.491714	0.304168	0.00017301	1.71994e-06	2.09546e-10	0.722503	0.593961	0.0876014	0.812417
Vitvi00g01205	-0.408546	-0.468875	-0.611991	-0.555154	-0.604079	-0.0595473	0.0215217	-0.0279103	0.114177	0.126174	0.432787	0.0858021	0.00212033	-0.0207543	-0.363376	-0.0199765	0.012478	-0.412423	0.251332	0.105591	0.524747	0.62451	0.454729	0.592519	0.628856	0.38003	0.62162	0.0529319	0.0240168	0.00191243	0.00596392	0.00226896	0.787243	0.922353	0.899405	0.603942	0.566194	0.039141	0.697081	0.992339	0.925115	0.088319	0.927914	0.954938	0.0505043	0.247347	0.631583	0.010147	0.00144563
Vitvi00g01222	-0.442977	-0.521146	-0.726226	-0.868829	-0.967646	-0.0476216	-0.302771	-0.00917605	0.273849	-0.0126817	0.182005	-0.163964	-0.0659396	-0.31006	-0.798232	0.0886511	0.410519	-0.1587	0.486742	0.416759	0.818006	0.976305	0.782625	0.65739	0.72213	0.475271	0.974333	0.0342669	0.0107725	8.73169e-05	7.57818e-08	4.89021e-14	0.829166	0.160236	0.966855	0.206075	0.954203	0.40588	0.454718	0.764997	0.149914	5.01379e-06	0.687507	0.0516854	0.469521	0.0185054	0.0478936	1.86358e-06	1.92974e-15
Vitvi00g01223	-0.60853	-0.624307	-0.108962	-0.879357	-0.688028	-0.558765	-0.665819	-0.212646	-0.271913	-0.632838	0.0376557	0.275537	0.349301	0.108795	-0.447783	0.738736	0.771489	0.320536	0.344485	0.0344234	0.926364	0.636853	0.322745	0.0561961	0.632435	0.257454	0.724076	0.00206205	0.00145235	0.620672	3.30345e-08	0.000284892	0.00558074	0.000524704	0.329984	0.209429	0.00119218	0.864554	0.20318	0.102321	0.62121	0.0321413	5.68037e-05	1.63055e-05	0.135914	0.107469	0.87609	2.29094e-10	0.00108423
Vitvi00g01227	0.113507	0.240911	-0.117014	0.445978	0.345629	0.24042	0.596194	0.393735	0.0613657	0.571128	0.380507	0.0809722	-0.272352	0.0808953	0.306827	-0.525146	-0.692437	-0.473989	-0.350612	-0.192737	-0.46141	-0.266161	-0.162151	0.216736	-0.202538	0.06584	-0.328598	0.606083	0.268145	0.594922	0.0329271	0.106229	0.26915	0.00267882	0.0630436	0.780897	0.00442081	0.0732689	0.713412	0.208665	0.713673	0.154433	0.0100796	0.000250795	0.0223197	0.100952	0.37827	0.0266781	0.219608
Vitvi00g01231	0.209707	0.392132	0.647094	0.786935	0.902089	-0.0365663	0.39272	0.0349374	-0.337388	0.0414957	0.0354969	0.358096	0.107928	0.354116	0.79089	-0.0344456	-0.439362	0.0682713	-0.575227	-0.56966	-0.72402	-0.899148	-0.755865	-0.534221	-0.613869	-0.512599	-0.886931	0.336869	0.0642211	0.000845956	8.419e-06	4.09129e-09	0.868439	0.0637874	0.874254	0.115397	0.850885	0.872256	0.0933928	0.624008	0.0973584	7.04693e-06	0.87601	0.0359379	0.756926	0.00408406	0.00454694	9.39741e-05	5.50808e-09
Vitvi00g01238	-0.0229363	0.00340756	-0.287071	0.173448	0.0287587	0.205936	0.402048	-0.117657	0.116267	0.298913	0.25297	-0.0342253	0.029143	0.057032	0.119181	-0.3309	-0.372714	-0.406515	-0.109851	-0.0816858	-0.218074	-0.000670414	0.0147192	0.310879	0.108556	0.208088	-0.0422207	0.917267	0.987689	0.184136	0.428671	0.896363	0.345826	0.0572008	0.592887	0.597291	0.165897	0.244178	0.876797	0.894986	0.796042	0.588072	0.12301	0.0798531	0.0542387	0.617805	0.710991	0.317493	0.997578
Vitvi00g01243	-0.277143	-0.202801	0.0306788	-0.660576	-0.545669	-0.386824	-0.709345	-0.164604	0.0782167	-0.534436	-0.350416	-0.0734459	0.174703	-0.241604	-0.55865	0.553995	0.79071	0.55585	0.354485	0.228346	0.670087	0.491507	0.411918	-0.0917492	0.252414	0.0155201	0.556614	0.200451	0.35338	0.889484	0.000601742	0.00707616	0.06824	0.000150622	0.452933	0.722785	0.00861096	0.101156	0.739103	0.425286	0.266727	0.00559271	0.00609155	7.10487e-06	0.00588845	0.0969859	0.294655	0.000468419	0.0172235
Vitvi00g01245	-0.365424	-0.639488	-0.735494	-0.699196	-0.801564	0.103305	-0.0399975	-0.0884695	0.0992993	0.0424411	0.331979	-0.132696	0.121836	-0.0475338	-0.525676	-0.0888464	0.101914	-0.430561	0.511736	0.329712	0.616129	0.829707	0.540451	0.744672	0.807197	0.70178	0.82329	0.0864078	0.00101802	6.36422e-05	0.000205389	4.27649e-06	0.639025	0.856214	0.688116	0.652146	0.847526	0.12172	0.546123	0.579723	0.829477	0.00999056	0.686853	0.643569	0.0402754	0.0125581	0.124442	0.00174571	9.79769e-07
Vitvi00g01247	0.53867	0.453218	-0.157327	0.665776	0.39334	0.793943	0.58998	0.243434	0.423223	0.58804	-0.120574	-0.480905	-0.367913	-0.269168	0.179426	-0.744242	-0.628807	-0.405351	-0.131884	0.179019	-0.716263	-0.333293	-0.0730454	0.16647	-0.397191	-0.316765	-0.428346	0.0080031	0.029865	0.473424	0.000525296	0.0633321	6.1267e-06	0.0030444	0.263011	0.044197	0.00316677	0.583683	0.0201796	0.0841264	0.214247	0.412678	4.6652e-05	0.00130966	0.0549989	0.548606	0.413756	0.000121019	0.12016
Vitvi00g01250	-0.401054	-0.490882	-0.766473	-0.703923	-0.831638	0.0600237	-0.0404109	0.122375	0.263681	0.177097	0.357487	-0.130247	-0.171456	-0.234528	-0.656961	-0.116099	0.119053	-0.371748	0.432509	0.345072	0.648712	0.877544	0.687798	0.773796	0.68778	0.549168	0.860668	0.0578769	0.0173875	1.99931e-05	0.000178045	8.77043e-07	0.785579	0.854743	0.578033	0.224097	0.418869	0.0939924	0.553623	0.434074	0.281415	0.00066036	0.597826	0.588473	0.0806999	0.0392813	0.106831	0.000812763	3.83177e-08
Vitvi00g01266	-0.228026	-0.41155	-0.585858	-0.422186	-0.567267	0.320311	0.00668477	-0.0360622	0.179004	-0.000315023	0.0419148	-0.288342	0.161897	-0.16716	-0.42709	-0.116265	0.0988443	-0.302498	0.366972	0.293725	0.368495	0.596025	0.424555	0.578873	0.543845	0.213368	0.587139	0.295351	0.0510436	0.00330943	0.0447744	0.00475903	0.136204	0.975851	0.870238	0.413797	0.998862	0.849396	0.182116	0.460502	0.445849	0.0420947	0.597298	0.653643	0.160631	0.0849834	0.173725	0.0835995	0.00268824
Vitvi00g01267	-0.725437	-0.923181	-0.311002	-0.653441	-0.509923	-0.312933	-0.0769471	-0.130432	-0.552626	-0.39574	0.531166	0.44966	0.492822	0.521568	-0.0630659	0.416746	0.199049	-0.271524	0.269842	-0.22348	0.684169	0.534488	0.022234	0.425077	0.873952	0.570616	0.612182	8.96498e-05	3.52221e-10	0.148614	0.00072208	0.0129286	0.145977	0.727116	0.553055	0.00624502	0.0615944	0.00910636	0.0313401	0.0168827	0.0106976	0.774977	0.0479011	0.362545	0.210107	0.213057	0.305343	0.000317958	0.00860333
Vitvi00g01279	-0.443533	-0.475378	-0.615449	-0.867721	-0.937738	-0.146635	-0.420624	-0.00205856	0.222678	-0.12704	0.0763073	-0.135628	0.00233248	-0.316363	-0.791119	0.213491	0.56158	0.0125715	0.440917	0.401301	0.824824	0.920902	0.747521	0.507436	0.652715	0.337908	0.92341	0.0340154	0.0218759	0.00177224	8.23584e-08	4.13954e-11	0.504363	0.0456556	0.992562	0.307127	0.563511	0.729302	0.537209	0.991573	0.141373	6.97381e-06	0.328021	0.00529657	0.954601	0.0352114	0.0577085	1.28856e-06	4.739e-10
Vitvi00g01285	-0.00845708	-0.0302505	0.0595174	0.367433	0.340498	0.149	0.459379	0.050371	-0.189092	0.116623	0.240529	0.161597	0.334714	0.289253	0.416239	-0.217685	-0.436985	-0.314892	-0.165494	-0.284388	-0.38318	-0.303556	-0.344536	0.0727675	-0.0318889	0.0068407	-0.317625	0.969451	0.891017	0.787348	0.0845631	0.111871	0.497433	0.0274416	0.819457	0.387525	0.596162	0.268926	0.461344	0.118492	0.180677	0.048201	0.31838	0.0370712	0.143335	0.45046	0.188452	0.0711074	0.1591
Vitvi00g01289	-0.1696	-0.252801	-0.542165	0.227527	-0.0155272	0.526092	0.722221	0.166489	0.0485457	0.439421	0.493045	-0.0683932	0.143247	0.188566	0.18508	-0.531069	-0.607112	-0.786298	-0.136978	-0.149475	-0.263558	0.106491	-0.0112269	0.646632	0.377349	0.375386	0.0476813	0.439142	0.244504	0.00752833	0.296438	0.943941	0.00992127	9.97226e-05	0.447703	0.8259	0.0359099	0.0168256	0.756505	0.514367	0.388871	0.397857	0.00912135	0.00212614	8.66096e-06	0.533127	0.49605	0.224321	0.628662
Vitvi00g01298	0.271461	0.102256	0.481448	0.373512	0.478788	0.0333127	-0.0124849	0.0019389	-0.279123	-0.254291	-0.236185	0.0093296	-0.0348654	0.244298	0.396644	0.102793	-0.0235827	0.220602	-0.0168346	-0.118454	-0.319736	-0.457673	-0.482802	-0.429931	-0.311597	-0.191847	-0.442417	0.210216	0.64245	0.0200188	0.0791599	0.0208164	0.880059	0.954913	0.992995	0.197123	0.24164	0.277932	0.9663	0.874511	0.261267	0.0609492	0.640694	0.914943	0.311777	0.939229	0.590365	0.136948	0.0280962
Vitvi00g01302	0.0271171	0.183224	0.548859	-0.0571229	0.153006	-0.473353	-0.526196	-0.121912	-0.180835	-0.532835	-0.419249	0.164347	0.132367	-0.0249518	0.0311554	0.560146	0.501348	0.66687	-0.0576407	-0.112037	0.112892	-0.230426	-0.170258	-0.616345	-0.316353	-0.441002	-0.178352	0.902251	0.402689	0.00668437	0.795723	0.485808	0.0225254	0.00990398	0.579483	0.408957	0.00885066	0.0464419	0.45365	0.547128	0.910024	0.887777	0.00543982	0.0148038	0.000510325	0.79391	0.610785	0.608046	0.290159
Vitvi00g01309	-0.420798	-0.468055	-0.571969	-0.856825	-0.897128	-0.211428	-0.432858	0.0966599	0.166548	-0.126177	0.120505	-0.0797136	-0.012561	-0.226033	-0.722155	0.239053	0.508769	-0.0114718	0.4131	0.35951	0.830344	0.881196	0.689133	0.465396	0.659152	0.399616	0.884706	0.0455565	0.024298	0.00434986	1.79829e-07	6.72183e-09	0.332827	0.0391057	0.660848	0.44754	0.566185	0.583902	0.717688	0.954638	0.299706	9.99412e-05	0.271966	0.013169	0.958568	0.0500896	0.0920133	9.44731e-07	2.8353e-08
Vitvi00g01312	-0.421766	-0.527608	-0.693843	-0.897294	-0.987961	-0.069429	-0.371314	0.0110031	0.249826	-0.0832447	0.107964	-0.195317	-0.0038178	-0.307674	-0.819154	0.135325	0.485528	-0.0914292	0.536548	0.458801	0.843243	0.98383	0.778747	0.61394	0.727353	0.470533	0.986879	0.0450099	0.00967175	0.000240696	6.61378e-09	1.65865e-18	0.752928	0.0810821	0.96026	0.250286	0.705712	0.623893	0.371794	0.986206	0.15324	1.75313e-06	0.538127	0.0188438	0.678217	0.00830309	0.0276619	4.37343e-07	3.60958e-17
Vitvi00g01316	-0.268286	-0.150965	0.401892	0.0864637	0.343482	-0.503189	0.00124601	-0.153393	-0.544492	-0.243547	0.334942	0.673383	0.169802	0.516997	0.489934	0.40963	-0.0421758	0.0685244	-0.331254	-0.554035	0.0111804	-0.35969	-0.475027	-0.357869	-0.0429221	-0.0875128	-0.307541	0.21581	0.491714	0.0573065	0.694854	0.108564	0.0143836	0.995498	0.484693	0.00722547	0.262781	0.118225	0.000428587	0.438589	0.0115323	0.0176384	0.052244	0.848468	0.756051	0.122585	0.00608707	0.95962	0.091839
Vitvi00g01319	-0.258265	-0.00908583	0.174371	0.351959	0.373254	-0.170646	0.418992	-0.0792906	-0.2811	0.130715	0.43834	0.442691	0.126822	0.355154	0.464281	-0.00148725	-0.297435	-0.153195	-0.47791	-0.558757	-0.287323	-0.343576	-0.365067	-0.0451285	-0.0706705	0.113393	-0.325327	0.234108	0.96718	0.426181	0.0995596	0.079383	0.436283	0.04659	0.719127	0.193836	0.552186	0.0364214	0.0343968	0.564186	0.0963127	0.0256282	0.994626	0.1681	0.485263	0.0210852	0.00558163	0.183735	0.108462
Vitvi00g01320	-0.264773	-0.356383	0.366048	-0.668511	-0.327885	-0.664214	-0.821757	-0.464931	-0.377879	-0.768959	-0.225402	0.265745	0.203465	0.178459	-0.230814	0.792433	0.759486	0.628287	0.361377	0.0419013	0.710605	0.26153	0.0315516	-0.375688	0.249345	0.178899	0.36973	0.222113	0.0950847	0.0858312	0.000488558	0.126668	0.000547318	1.52414e-06	0.025395	0.0754419	1.80829e-05	0.301094	0.220356	0.351771	0.415243	0.289323	6.56764e-06	2.63447e-05	0.00132551	0.0902155	0.849444	0.000144804	0.228039
Vitvi00g01324	0.760739	0.720999	0.434919	0.595047	0.520473	0.322044	-0.0797313	0.190363	0.294426	0.113163	-0.69738	-0.501642	-0.396033	-0.358111	0.115663	-0.248728	-0.0111054	0.418685	-0.0956532	0.28105	-0.611543	-0.542292	-0.191779	-0.54379	-0.802115	-0.582667	-0.590983	2.50901e-05	0.000103804	0.0380788	0.00274333	0.0108929	0.133978	0.717628	0.384282	0.172653	0.607181	0.000216825	0.0147362	0.0613846	0.093379	0.599211	0.252443	0.959891	0.0467675	0.664178	0.193918	0.00193123	0.00751163
Vitvi00g01326	-0.161737	-0.361631	-0.414559	-0.804375	-0.823683	-0.1003	-0.582363	-0.130982	0.253985	-0.214237	-0.158804	-0.263959	-0.222213	-0.395612	-0.784449	0.255157	0.644652	0.198258	0.604609	0.563857	0.76747	0.787651	0.666673	0.273308	0.442893	0.215557	0.800854	0.46095	0.0899727	0.0492045	3.73081e-06	1.37209e-06	0.648857	0.00354907	0.551366	0.242226	0.326293	0.469225	0.22359	0.308166	0.0616861	9.39751e-06	0.239984	0.000898256	0.364494	0.00224344	0.00507553	1.92067e-05	8.15464e-06
Vitvi00g01327	0.224664	0.19552	0.601692	0.641187	0.807587	0.0201819	0.27762	-0.193764	-0.439169	-0.125197	-0.055157	0.272248	0.289838	0.493883	0.797443	0.0290306	-0.402566	0.00410541	-0.384903	-0.494116	-0.580119	-0.808236	-0.783245	-0.498064	-0.401265	-0.331174	-0.767506	0.302721	0.371289	0.002387	0.000977179	3.18333e-06	0.927175	0.199646	0.375685	0.0360286	0.56923	0.802617	0.208845	0.179757	0.0166119	5.20388e-06	0.895389	0.0568513	0.985167	0.0697407	0.0165528	0.00371051	3.0818e-06
Vitvi00g01329	-0.40873	-0.329485	0.290366	0.389465	0.532338	-0.183717	0.511968	-0.0997054	-0.712374	-0.140659	0.572217	0.699902	0.53427	0.796295	0.811442	0.179984	-0.41036	-0.311597	-0.484731	-0.826144	-0.28794	-0.493293	-0.733646	-0.0925318	0.12803	0.066851	-0.438289	0.0528144	0.124717	0.178929	0.0662165	0.00892612	0.401404	0.0125115	0.650812	0.000136964	0.522073	0.00432916	0.000201085	0.00863563	5.49217e-06	2.62119e-06	0.411202	0.0517851	0.147799	0.0190689	1.19758e-06	0.182753	0.0167621
Vitvi00g01332	-0.656071	-0.251716	0.305677	-0.0443252	0.185878	-0.737555	0.0365868	-0.160995	-0.552518	-0.286007	0.533333	0.851834	0.367159	0.514359	0.400576	0.541813	0.0729977	0.0984711	-0.505974	-0.785355	0.167472	-0.192123	-0.346469	-0.20824	0.123472	0.134241	-0.120111	0.000675515	0.246602	0.156063	0.84084	0.39579	5.92162e-05	0.868366	0.463037	0.00625735	0.18584	0.00877548	2.51825e-07	0.0848127	0.0120376	0.0582039	0.00757507	0.740642	0.654872	0.0137666	9.03002e-06	0.444988	0.37982
Vitvi00g01333	0.3651	0.458332	0.708855	0.874971	0.969319	0.0431479	0.35723	0.00677484	-0.318069	0.0164699	-0.0925344	0.228695	0.0142697	0.322803	0.81159	-0.0778216	-0.416985	0.134347	-0.516107	-0.476811	-0.810342	-0.962271	-0.799869	-0.618147	-0.70576	-0.447525	-0.959009	0.0867075	0.0278421	0.00015294	4.71098e-08	2.82156e-14	0.845016	0.0942452	0.975525	0.139123	0.940544	0.674533	0.293898	0.948475	0.133012	2.60148e-06	0.724132	0.0477602	0.541097	0.0117008	0.0214255	2.77185e-06	2.39827e-13
Vitvi00g01338	0.209111	0.332872	0.686579	0.729817	0.903311	-0.142153	0.338775	-0.0457536	-0.436317	-0.0256311	0.0665157	0.418616	0.227061	0.498743	0.86018	0.0164876	-0.469262	0.0386673	-0.530546	-0.598169	-0.6669	-0.907702	-0.817073	-0.566648	-0.534383	-0.30553	-0.880948	0.338276	0.120658	0.000296945	7.7362e-05	3.60566e-09	0.517618	0.113815	0.835777	0.0373948	0.907584	0.763001	0.0468074	0.297454	0.0154156	1.42383e-07	0.94048	0.0238847	0.86095	0.00920282	0.00257071	0.000509913	2.25752e-09
Vitvi00g01341	-0.326921	-0.0999077	-0.0982758	-0.344408	-0.319471	-0.273936	-0.231407	-0.104539	0.083813	-0.0500269	0.145708	0.165518	-0.119782	-0.185269	-0.313134	0.250031	0.318876	0.173264	-0.0913226	-0.0383992	0.369206	0.297004	0.294529	0.0599968	0.125517	0.174131	0.310836	0.127854	0.650147	0.655516	0.107552	0.137293	0.205925	0.288051	0.635004	0.703791	0.820671	0.50709	0.450395	0.586178	0.397369	0.145704	0.249886	0.138068	0.429168	0.678573	0.861905	0.082959	0.168748
Vitvi00g01344	-0.286109	-0.158942	-0.494761	0.130638	-0.109922	0.188597	0.588982	0.221982	0.0838781	0.467506	0.606283	0.130625	-0.0399405	0.0101755	0.0333125	-0.363366	-0.382367	-0.552744	-0.275306	-0.19333	-0.158741	0.161217	0.118458	0.539173	0.236612	0.282148	0.0854825	0.185676	0.468834	0.0163903	0.552422	0.617579	0.38879	0.00310683	0.308682	0.703571	0.0244882	0.00216443	0.552462	0.856417	0.963247	0.88006	0.0883283	0.0717599	0.00623172	0.203576	0.376775	0.469405	0.462411
Vitvi00g01355	0.667253	0.549717	0.409891	0.904235	0.86826	0.446218	0.514471	0.0606267	-0.00878455	0.339697	-0.154028	-0.15788	-0.237781	0.135383	0.658465	-0.519774	-0.699922	-0.167474	-0.274383	-0.120918	-0.916844	-0.827744	-0.602797	-0.328802	-0.675932	-0.292713	-0.872852	0.000505167	0.00658213	0.0520799	3.27354e-09	7.90995e-08	0.0328213	0.0120158	0.783475	0.968268	0.112772	0.482864	0.471849	0.274601	0.537953	0.000635395	0.011019	0.000200965	0.444984	0.205157	0.582603	7.86882e-10	1.09496e-06
Vitvi00g01360	-0.00193382	0.353494	-0.324873	0.440285	0.195348	0.171159	0.632782	0.413003	0.320206	0.738083	0.452166	0.0651797	-0.299621	-0.133765	0.151311	-0.537952	-0.597055	-0.487512	-0.564624	-0.230274	-0.452821	-0.144942	0.0852443	0.30856	-0.191103	-0.0480453	-0.251101	0.993013	0.0979897	0.130401	0.0355053	0.371718	0.434884	0.00119374	0.0501488	0.13634	5.81264e-05	0.030295	0.767632	0.164847	0.542867	0.49071	0.00810353	0.00263122	0.018293	0.00500291	0.290484	0.0300265	0.50935
Vitvi00g01361	-0.363014	-0.45786	-0.647318	-0.892373	-0.979772	-0.0864994	-0.465512	0.0304975	0.292409	-0.12197	-0.00153403	-0.238852	-0.0014582	-0.359844	-0.844039	0.184513	0.569155	0.00386077	0.530202	0.500004	0.844631	0.959064	0.796366	0.517666	0.666282	0.354535	0.960268	0.0886607	0.0280241	0.000841283	1.05715e-08	3.72205e-16	0.694733	0.0251878	0.890133	0.175751	0.579303	0.994457	0.272381	0.994731	0.0916903	4.1611e-07	0.39933	0.00459104	0.986051	0.00925665	0.015117	4.00916e-07	5.56946e-13
Vitvi00g01364	-0.246659	-0.315262	-0.381936	-0.202969	-0.242477	0.158374	0.234591	-0.269011	0.0197395	0.195909	0.361938	0.0655045	0.130582	0.11868	-0.0649975	-0.162115	-0.255611	-0.47898	0.0852801	-0.0303837	0.187986	0.279904	0.152853	0.455159	0.420588	0.323241	0.291647	0.256539	0.142839	0.0721073	0.352971	0.264949	0.470446	0.281282	0.214524	0.928767	0.370318	0.0896806	0.766506	0.552594	0.589651	0.768265	0.459888	0.239121	0.0207581	0.69884	0.89054	0.390358	0.19582
Vitvi00g01367	-0.228414	-0.159418	0.237085	-0.596654	-0.402622	-0.560858	-0.786512	-0.373848	-0.0930834	-0.592248	-0.344633	0.0805311	0.0804956	-0.122661	-0.415484	0.682107	0.866369	0.715186	0.264037	0.148933	0.62556	0.320532	0.246596	-0.324142	0.124523	-0.0965048	0.399514	0.294507	0.467488	0.27605	0.00265328	0.0568133	0.00536825	8.57916e-06	0.0788683	0.672706	0.00290639	0.107308	0.71491	0.715031	0.57714	0.0486498	0.000336955	9.10702e-08	0.000125266	0.223449	0.497631	0.00141136	0.135919
Vitvi00g01369	0.419869	0.643577	0.559319	0.857597	0.854598	0.162878	0.362601	0.114425	-0.0113817	0.211963	-0.191638	0.0121517	-0.160046	0.0562505	0.589871	-0.255467	-0.411225	0.146011	-0.537571	-0.320184	-0.827946	-0.834982	-0.544803	-0.491749	-0.767266	-0.473463	-0.86048	0.0460858	0.000922137	0.0055239	1.70509e-07	2.09306e-07	0.457751	0.0890508	0.603153	0.958894	0.331577	0.381045	0.956115	0.465714	0.798781	0.00305116	0.239395	0.0512454	0.506197	0.00815733	0.136368	1.08259e-06	7.21623e-07
Vitvi00g01380	-0.253916	-0.25662	-0.169271	-0.802746	-0.733402	-0.380718	-0.78598	-0.0862679	0.133096	-0.447419	-0.336057	-0.138593	0.0106032	-0.326016	-0.714627	0.525322	0.869011	0.500999	0.437382	0.400639	0.79948	0.664213	0.574809	-0.000433832	0.338312	-0.0169398	0.705643	0.242358	0.237207	0.440043	4.0389e-06	6.84285e-05	0.0730965	8.78384e-06	0.695512	0.544903	0.0322983	0.11693	0.528264	0.961703	0.128975	0.000127516	0.01005	7.47438e-08	0.0148847	0.0368799	0.058161	4.72531e-06	0.000547331
Vitvi00g01382	-0.269614	-0.187884	0.0475712	-0.638122	-0.520595	-0.392171	-0.696192	-0.174345	0.0714478	-0.530191	-0.348403	-0.0649106	0.171243	-0.235345	-0.537896	0.548582	0.775694	0.558909	0.338401	0.212757	0.647511	0.46643	0.392669	-0.103816	0.231906	0.00914547	0.53155	0.213458	0.39062	0.829345	0.00105189	0.010871	0.0641923	0.000224603	0.426252	0.74597	0.00925838	0.103267	0.768567	0.434654	0.279694	0.00811143	0.00671767	1.369e-05	0.00556599	0.11424	0.329727	0.000837286	0.0248637
Vitvi00g01383	0.00483488	0.270997	0.485293	-0.333768	-0.119754	-0.672154	-0.838461	-0.105886	0.00756877	-0.453273	-0.464081	0.132414	-0.144171	-0.256776	-0.310047	0.66738	0.804028	0.889533	-0.0252506	0.101127	0.391276	0.0138723	0.159784	-0.660466	-0.320209	-0.432356	0.0553284	0.982532	0.211029	0.01891	0.119601	0.586263	0.000443082	5.86407e-07	0.630625	0.972658	0.0298427	0.0256999	0.546987	0.511628	0.236911	0.149931	0.000503466	3.79461e-06	1.37184e-08	0.908951	0.646148	0.0648564	0.949908
Vitvi00g01384	-0.0931794	-0.254388	-0.023231	-0.336359	-0.260413	-0.01421	-0.377023	-0.0573889	-0.140082	-0.344958	-0.2563	-0.096364	0.180092	0.00155457	-0.201747	0.302843	0.382216	0.182386	0.207406	0.153743	0.360665	0.22818	0.0820864	-0.0547851	0.216826	-0.0565616	0.275345	0.672387	0.241454	0.916207	0.11658	0.230103	0.948691	0.0761593	0.794792	0.523799	0.106955	0.237814	0.661826	0.410917	0.994383	0.35594	0.160132	0.0718809	0.404882	0.342319	0.483684	0.0908977	0.295015
Vitvi00g01390	0.427812	0.353287	0.0195206	0.381504	0.258955	0.421739	0.149671	0.7488	0.22118	0.200316	-0.328459	-0.378872	-0.149637	-0.196218	0.0704293	-0.335598	-0.217447	-0.0413458	-0.010302	0.205098	-0.391767	-0.235026	-0.0670363	-0.0814766	-0.337567	-0.404116	-0.284487	0.041711	0.0981997	0.929555	0.0724569	0.232817	0.045025	0.495477	3.94897e-05	0.310477	0.359435	0.125965	0.0746147	0.495575	0.369549	0.749478	0.117461	0.318922	0.851418	0.96279	0.347837	0.0644913	0.280366
Vitvi00g01392	-0.31674	-0.310939	-0.612712	-0.862392	-0.954837	-0.0947564	-0.471039	0.045387	0.423342	-0.0324378	-0.0355039	-0.283341	-0.176133	-0.487962	-0.910208	0.119575	0.547112	0.0635683	0.491962	0.526207	0.80964	0.946254	0.869404	0.50408	0.542597	0.363864	0.942248	0.140873	0.148701	0.00188244	1.21666e-07	1.53375e-12	0.66715	0.0232863	0.837076	0.0441309	0.883188	0.872231	0.190155	0.421447	0.01817	1.71005e-09	0.586828	0.00689668	0.773229	0.017105	0.0099021	2.87201e-06	9.17651e-12
Vitvi00g01394	-0.40992	0.137727	-0.0147207	-0.0949027	-0.10701	-0.491319	-0.068793	0.286356	0.0326363	0.165614	0.317389	0.412757	-0.192808	-0.13572	-0.138615	0.252071	0.227828	0.188838	-0.54297	-0.3057	0.166291	0.08534	0.198656	-0.065631	-0.0957222	-0.212956	0.0599486	0.0520614	0.530871	0.946849	0.666664	0.626979	0.0172727	0.755124	0.18528	0.882478	0.450128	0.140017	0.0502993	0.378091	0.53693	0.528199	0.245914	0.295782	0.388175	0.00742242	0.15603	0.448251	0.698638
Vitvi00g01397	-0.334997	-0.439558	-0.506449	-0.903519	-0.931742	-0.173602	-0.57513	-0.0958169	0.235374	-0.213518	-0.0527381	-0.18829	-0.105116	-0.357173	-0.831127	0.295356	0.668832	0.146152	0.533596	0.488791	0.870209	0.902084	0.742067	0.375904	0.583856	0.309829	0.914895	0.118161	0.0358457	0.0136634	3.5282e-09	1.0584e-10	0.428257	0.00409174	0.663636	0.279633	0.327958	0.811118	0.389578	0.633126	0.0943023	9.0328e-07	0.171237	0.000484398	0.505782	0.00873603	0.017945	6.82455e-08	4.09327e-09
Vitvi00g01403	0.317361	0.377011	-0.00275678	0.314409	0.142104	0.261159	0.161488	0.0766991	0.315153	0.291601	-0.145299	-0.290512	-0.304559	-0.310074	-0.0432008	-0.333741	-0.109784	0.0616305	-0.119609	0.155368	-0.371558	-0.141055	0.0693496	-0.0242305	-0.33026	-0.106168	-0.206051	0.140054	0.0761702	0.99004	0.143983	0.517764	0.228723	0.46165	0.727963	0.142986	0.177003	0.508296	0.1787	0.157658	0.149894	0.844829	0.119632	0.618021	0.779975	0.58672	0.479019	0.0808672	0.52089
Vitvi00g01406	-0.113407	-0.0616882	-0.640392	-0.0888868	-0.355627	0.372564	0.284288	0.233269	0.381862	0.3986	0.161743	-0.305684	0.0595667	-0.230071	-0.28309	-0.415241	-0.198998	-0.454199	-0.0157347	0.178022	0.0246697	0.394357	0.423554	0.584125	0.324038	0.223766	0.326297	0.6064	0.779773	0.000996111	0.686718	0.0958384	0.0799847	0.188615	0.284081	0.0721671	0.0595715	0.460934	0.156052	0.787175	0.290922	0.190566	0.048795	0.362668	0.029468	0.943193	0.416404	0.911037	0.0625912
Vitvi00g01412	-0.33664	-0.404537	-0.131534	-0.731418	-0.652823	-0.3962	-0.62956	-0.237248	-0.0621271	-0.461102	-0.141597	-0.00562204	0.112911	-0.116001	-0.546816	0.510722	0.764097	0.403256	0.405715	0.260773	0.727239	0.601402	0.40404	0.0472354	0.421885	0.239789	0.651344	0.116257	0.0555354	0.549676	7.32541e-05	0.000733406	0.0612658	0.001287	0.275711	0.778245	0.0267927	0.519273	0.979689	0.607985	0.598136	0.00693318	0.0127643	2.19831e-05	0.0563882	0.0547602	0.229437	8.44019e-05	0.00240169
Vitvi00g01413	0.390053	0.505585	0.684032	0.862957	0.960996	0.0220219	0.343106	0.04163	-0.266729	0.0745053	-0.0849016	0.225613	0.0162384	0.311806	0.799818	-0.105409	-0.458365	0.0990107	-0.537812	-0.462186	-0.801537	-0.955034	-0.761594	-0.614917	-0.711713	-0.450007	-0.958868	0.065773	0.0138513	0.000319196	1.16823e-07	3.38128e-13	0.920555	0.108977	0.850408	0.218588	0.73547	0.700116	0.30063	0.941378	0.147512	4.64977e-06	0.632173	0.0278294	0.653096	0.0081233	0.0263911	4.28196e-06	1.46648e-12
Vitvi00g01417	0.225972	0.348255	0.504195	0.793773	0.87018	0.0757578	0.512343	0.083518	-0.320281	0.178749	0.157379	0.312603	0.031514	0.42574	0.812881	-0.194828	-0.605153	-0.132737	-0.546224	-0.525577	-0.742757	-0.836265	-0.729442	-0.374561	-0.503854	-0.27965	-0.841093	0.29984	0.103424	0.0141581	6.17527e-06	6.83963e-08	0.731181	0.0124361	0.704788	0.136243	0.414473	0.473274	0.146425	0.886493	0.0428196	2.435e-06	0.373018	0.00221752	0.546	0.00700673	0.0100072	4.92199e-05	6.68829e-07
Vitvi00g01421	0.00739108	-0.227646	0.0360409	-0.474767	-0.331325	-0.216536	-0.491462	-0.175758	-0.097222	-0.295315	-0.148352	-0.00458551	-0.202144	-0.104132	-0.33281	0.303929	0.440456	0.294766	0.444602	0.323001	0.4662	0.29676	0.178231	-0.0971982	0.117858	0.0125522	0.33459	0.9733	0.296178	0.870314	0.0220704	0.1225	0.321002	0.0172353	0.422452	0.658991	0.171299	0.499326	0.983433	0.354973	0.63633	0.120732	0.158563	0.0354253	0.172135	0.0335358	0.132761	0.0249446	0.169114
Vitvi00g01424	0.0530981	0.162098	-0.245194	-0.367491	-0.47043	-0.0883132	-0.347848	0.111642	0.448134	0.0967905	-0.217063	-0.301876	-0.247449	-0.485849	-0.587844	-0.0134919	0.34985	0.225262	0.211153	0.421648	0.305837	0.4368	0.569051	0.129708	0.0300667	0.014994	0.400345	0.809851	0.459937	0.259467	0.0845096	0.0234901	0.68864	0.103855	0.61205	0.03199	0.660416	0.319798	0.161536	0.254971	0.018754	0.00317938	0.95128	0.101746	0.301401	0.333471	0.0450766	0.155835	0.0371602
Vitvi00g01425	0.155323	0.290155	0.0859681	0.752329	0.648936	0.317417	0.772791	0.0967824	-0.0626862	0.481631	0.315777	0.138589	0.0635342	0.244716	0.628576	-0.514175	-0.782219	-0.455535	-0.501308	-0.413741	-0.75751	-0.592086	-0.458454	0.0462463	-0.318403	-0.124903	-0.631659	0.479146	0.179259	0.696522	3.46249e-05	0.000808257	0.13998	1.54521e-05	0.660443	0.776298	0.0199651	0.142153	0.528275	0.773348	0.260425	0.00131667	0.0120737	1.03593e-05	0.0289343	0.0148131	0.0496996	2.84357e-05	0.00291607
Vitvi00g01428	-0.329448	-0.371271	-0.815064	-0.773078	-0.966982	0.114112	-0.223452	0.10581	0.459127	0.141692	0.0962484	-0.343915	-0.106245	-0.458443	-0.864116	-0.0877157	0.341641	-0.204321	0.458259	0.520801	0.696834	0.976977	0.877484	0.722385	0.648175	0.416277	0.947215	0.124762	0.0811202	2.175e-06	1.52694e-05	6.03648e-14	0.60415	0.305406	0.630873	0.0275377	0.518991	0.662208	0.10809	0.62946	0.0277995	1.07432e-07	0.690646	0.110596	0.349706	0.0278701	0.0108341	0.00022037	1.43102e-15
Vitvi00g01429	-0.486657	-0.482142	-0.424629	-0.891948	-0.888293	-0.327059	-0.587006	-0.012117	0.0893091	-0.320231	-0.0153446	-0.031387	0.0879026	-0.241246	-0.742856	0.448875	0.750512	0.223126	0.402273	0.319774	0.889435	0.847321	0.652044	0.298589	0.604373	0.198682	0.876732	0.0185288	0.0198151	0.0434232	1.09971e-08	1.53375e-08	0.127685	0.00323371	0.95624	0.685303	0.136308	0.9446	0.886948	0.690018	0.267459	4.90455e-05	0.0316733	3.70601e-05	0.306131	0.0570486	0.1369	1.38412e-08	3.37942e-07
Vitvi00g01431	-0.157603	-0.0645214	0.469313	-0.40839	-0.158573	-0.587326	-0.736627	-0.435999	-0.214466	-0.634758	-0.359191	0.186232	0.0926012	-0.015307	-0.206713	0.720172	0.795923	0.789271	0.142629	0.0134101	0.458288	0.0723559	0.0251445	-0.517342	-0.045486	-0.217735	0.160976	0.472638	0.769918	0.0238673	0.0530313	0.469882	0.0032129	6.1174e-05	0.0375493	0.325763	0.00113946	0.0923238	0.394874	0.674311	0.944735	0.343968	0.000106645	5.58838e-06	7.58269e-06	0.516203	0.951575	0.0278591	0.742847
Vitvi00g01439	0.164612	0.413233	0.137507	0.785226	0.645013	0.201143	0.661796	0.27043	-0.00783254	0.471125	0.263916	0.141267	-0.0752362	0.151777	0.574329	-0.419566	-0.624743	-0.29299	-0.648424	-0.420641	-0.766085	-0.6044	-0.408055	-0.0838607	-0.430835	-0.149263	-0.675464	0.452913	0.0500083	0.531532	9.08162e-06	0.000890348	0.357412	0.000582987	0.212023	0.971706	0.0232577	0.223668	0.520259	0.732966	0.489361	0.00415587	0.0462595	0.00143798	0.174854	0.000818585	0.0456457	2.03073e-05	0.00225346
Vitvi00g01685	0.248015	0.495397	0.0836109	0.874115	0.666607	0.365754	0.733494	0.379733	0.13676	0.568417	0.190243	0.00516877	-0.148659	0.00361748	0.520425	-0.531957	-0.67453	-0.332271	-0.631269	-0.349647	-0.847948	-0.615887	-0.353188	-0.0442543	-0.516577	-0.2446	-0.693799	0.253849	0.0162313	0.704474	5.04113e-08	0.000513893	0.0861028	6.82095e-05	0.0739036	0.533787	0.00465609	0.384587	0.981326	0.49843	0.98693	0.0109015	0.00898445	0.000415435	0.121372	0.0012368	0.101959	3.24582e-07	0.00175513
Vitvi00g01767	0.259939	0.424199	0.22847	0.906776	0.788346	0.255939	0.714484	0.275682	-0.0801911	0.429699	0.213811	0.137298	-0.00578596	0.212973	0.706624	-0.436194	-0.70614	-0.315086	-0.628303	-0.453803	-0.877726	-0.748247	-0.55686	-0.167359	-0.509496	-0.214239	-0.809438	0.230983	0.0436587	0.294386	2.49655e-09	7.90457e-06	0.238498	0.000128101	0.202932	0.716065	0.0407214	0.327278	0.532162	0.979097	0.329224	0.000163884	0.0374546	0.000166346	0.143075	0.00132502	0.0296278	3.77557e-08	4.03043e-05
Vitvi00g01805	-0.34421	-0.461905	-0.159297	-0.176384	-0.155819	0.0291276	0.123154	-0.150346	-0.292029	-0.133416	0.280616	0.145176	0.401456	0.366623	0.0865223	0.0633135	-0.0352959	-0.240587	0.0922271	-0.14327	0.187793	0.199287	-0.0740262	0.277003	0.472905	0.462657	0.236629	0.107768	0.0264946	0.467831	0.420776	0.477727	0.895041	0.575599	0.493511	0.176339	0.54393	0.194637	0.508659	0.0576026	0.0853025	0.694657	0.774116	0.872973	0.268807	0.675557	0.514298	0.390853	0.361958
Vitvi00g01892	0.29638	0.372429	-0.298128	0.316199	0.0535043	0.397714	0.304805	0.921704	0.462212	0.513307	-0.0491064	-0.362996	-0.371018	-0.3886	-0.131802	-0.500669	-0.289772	-0.229852	-0.105082	0.237791	-0.340547	-0.0106952	0.220568	0.199515	-0.259085	-0.258276	-0.11645	0.169687	0.0801024	0.167065	0.141592	0.808423	0.0601926	0.157307	4.27325e-10	0.0263815	0.0122443	0.82392	0.0886777	0.0813439	0.0668746	0.548857	0.0149615	0.179859	0.291395	0.633237	0.27458	0.111817	0.961371
Vitvi00g01928	-0.130764	0.180978	0.619711	0.445533	0.591701	-0.428265	0.0386713	-0.146352	-0.411312	-0.285992	0.0268599	0.495756	0.324391	0.367646	0.585768	0.39536	0.0549939	0.325699	-0.577797	-0.64015	-0.32851	-0.626614	-0.573069	-0.603979	-0.364188	-0.284406	-0.590726	0.552035	0.408581	0.00161156	0.0331231	0.00293915	0.041472	0.860935	0.505194	0.051191	0.185863	0.903173	0.0161421	0.131006	0.0843687	0.00331536	0.0618673	0.803189	0.12937	0.00388408	0.00100194	0.125904	0.00137764
Vitvi00g01930	-0.581887	-0.65694	-0.638653	-0.933676	-0.944914	-0.212067	-0.337736	-0.126164	0.0715811	-0.153534	0.276085	0.0247427	0.119336	-0.103032	-0.680781	0.250583	0.436751	-0.151746	0.45661	0.262344	0.906096	0.944006	0.661425	0.604663	0.830811	0.558163	0.974118	0.00358283	0.000660714	0.00103861	7.89404e-11	1.18155e-11	0.331335	0.114998	0.566225	0.745511	0.484286	0.202247	0.910775	0.587582	0.639915	0.000349686	0.248806	0.0371841	0.489449	0.0285104	0.226541	2.68623e-09	1.39712e-11
Vitvi00g01932	-0.246458	-0.778874	-0.133813	-0.678077	-0.4813	-0.120018	-0.361321	-0.495011	-0.41687	-0.57078	0.0223206	0.0582879	0.344212	0.350639	-0.174232	0.364196	0.329626	-0.0333486	0.733492	0.209261	0.647296	0.471507	0.0268224	0.210316	0.687817	0.453549	0.564913	0.256941	1.19644e-05	0.542722	0.000376925	0.0200626	0.585434	0.0902689	0.0163277	0.0478277	0.00445045	0.91948	0.791646	0.107766	0.100924	0.426556	0.0875505	0.124546	0.879931	6.82146e-05	0.337922	0.000841741	0.0231308
Vitvi00g01939	0.199171	0.406895	-0.0881664	-0.288969	-0.424173	-0.1063	-0.591487	0.153262	0.60214	0.0123257	-0.538222	-0.439971	-0.385783	-0.754949	-0.710591	0.128879	0.665709	0.573606	0.124986	0.53785	0.267507	0.348888	0.643139	-0.174944	-0.245627	-0.357849	0.297897	0.362244	0.0539922	0.689133	0.181124	0.0436729	0.629281	0.0029521	0.485069	0.00236446	0.955487	0.00806557	0.0356519	0.06905	3.13624e-05	0.000144867	0.557831	0.00052622	0.00421456	0.569886	0.00811798	0.217197	0.102756
Vitvi00g01940	0.531248	0.772493	0.153184	0.558442	0.371146	0.303668	0.176829	0.347546	0.510328	0.459428	-0.328406	-0.377974	-0.565615	-0.498076	-0.0286767	-0.439883	-0.211565	0.154342	-0.250512	0.20067	-0.571858	-0.350523	0.0700463	-0.208792	-0.713017	-0.508657	-0.4412	0.00909365	1.56443e-05	0.485295	0.00561421	0.0812303	0.158939	0.419585	0.104175	0.0128451	0.0274229	0.12603	0.0753619	0.00491021	0.0155755	0.896657	0.0356931	0.332506	0.481962	0.248945	0.358566	0.0043592	0.101044
Vitvi00g01941	0.152495	0.286444	-0.421879	-0.316832	-0.563098	0.202202	-0.329611	0.218978	0.769837	0.232254	-0.410426	-0.634789	-0.434606	-0.813756	-0.815388	-0.195694	0.409859	0.226013	0.267081	0.638149	0.260235	0.556831	0.805535	0.242132	-0.0421847	-0.0606352	0.493558	0.487283	0.185139	0.0449468	0.140752	0.00514829	0.354834	0.124565	0.315442	1.74476e-05	0.286242	0.051744	0.00113862	0.0382332	2.32763e-06	2.13853e-06	0.370855	0.0521	0.29975	0.217958	0.0010512	0.230433	0.0057834
Vitvi00g01964	-0.018874	0.0125972	0.5416	0.2578	0.515914	-0.376857	0.00251426	-0.0762301	-0.516851	-0.305932	0.0687721	0.498851	0.346852	0.506757	0.597389	0.330336	-0.124026	0.126803	-0.252169	-0.478568	-0.18237	-0.553859	-0.608617	-0.497562	-0.206941	-0.202483	-0.492309	0.931883	0.954508	0.00760343	0.234981	0.0117375	0.0762997	0.990916	0.729566	0.0115597	0.1557	0.755196	0.0153899	0.104916	0.0135969	0.00261295	0.123688	0.572875	0.564243	0.245724	0.0208835	0.404925	0.00610663
Vitvi00g01968	-0.107116	0.0672212	-0.508727	0.0937309	-0.165103	0.286041	0.420544	0.338473	0.371128	0.533443	0.346474	-0.106292	-0.187595	-0.207934	-0.144511	-0.424891	-0.341062	-0.478394	-0.208929	0.00917044	-0.109135	0.21741	0.31678	0.480885	0.138037	0.129325	0.132131	0.626636	0.760558	0.0131778	0.670554	0.451548	0.185785	0.0457009	0.114158	0.0812469	0.00875907	0.10532	0.629308	0.391363	0.341064	0.510621	0.0432802	0.111241	0.0209365	0.338706	0.966875	0.620113	0.319006
Vitvi00g01969	-0.294788	-0.602547	-0.588461	-0.852732	-0.893441	0.0303043	-0.410942	-0.0341818	0.116936	-0.216367	-0.0188343	-0.272949	0.0773837	-0.18628	-0.711551	0.143714	0.473883	-0.07059	0.660284	0.510008	0.790308	0.893829	0.616573	0.527388	0.725266	0.522997	0.91154	0.172101	0.00234413	0.0031399	2.37236e-07	9.56706e-09	0.890825	0.0514212	0.876953	0.595168	0.32139	0.932026	0.207629	0.725626	0.394751	0.000140563	0.512982	0.022354	0.748924	0.000606298	0.0129112	7.23564e-06	9.22382e-09
Vitvi00g01970	-0.118057	-0.16698	0.673565	0.286567	0.609341	-0.380688	0.0776982	-0.369191	-0.735488	-0.434074	0.182855	0.644669	0.462876	0.745199	0.775345	0.42483	-0.14789	0.111053	-0.224499	-0.633283	-0.196604	-0.630476	-0.80525	-0.510435	-0.102026	-0.184895	-0.533375	0.591621	0.446345	0.00042648	0.184942	0.00202613	0.0731204	0.724553	0.0829724	6.36547e-05	0.0384969	0.403653	0.000897866	0.0261379	4.50616e-05	1.38919e-05	0.0433139	0.50068	0.613942	0.303086	0.00117976	0.368589	0.00125987
Vitvi00g01978	0.226223	0.293237	-0.526957	-0.277383	-0.551579	0.298953	-0.177897	0.178988	0.744679	0.482306	-0.210439	-0.584835	-0.644354	-0.788319	-0.774235	-0.36596	0.19657	0.0193748	0.190287	0.668553	0.193396	0.540341	0.787259	0.347889	-0.0459074	0.00955533	0.451189	0.299288	0.174475	0.00977821	0.200047	0.00636469	0.165837	0.416736	0.413839	4.59204e-05	0.019767	0.335147	0.00337809	0.000904821	7.9144e-06	1.45523e-05	0.085912	0.368675	0.93008	0.384477	0.000488011	0.37661	0.00777303
Vitvi00g01994	0.54139	0.747822	0.538731	0.912577	0.878274	0.20281	0.368895	0.227857	0.0860887	0.310312	-0.229161	-0.0427422	-0.229728	-0.025218	0.572217	-0.313344	-0.461033	0.113392	-0.537386	-0.248601	-0.879296	-0.871864	-0.511819	-0.52309	-0.853217	-0.62009	-0.915229	0.00763153	4.09391e-05	0.00799454	1.30542e-09	3.61051e-08	0.353358	0.083239	0.295717	0.696116	0.149564	0.292888	0.846457	0.291663	0.909068	0.00432914	0.145419	0.0268186	0.606449	0.00818348	0.252694	3.32011e-08	6.00975e-08
Vitvi00g01996	-0.65432	-0.618965	-0.729665	-0.673646	-0.811123	0.00531381	-0.0248935	0.075276	0.0922947	-0.0152932	0.361496	0.00627607	0.300643	-0.0907404	-0.541837	0.0861185	0.25836	-0.324267	0.221233	0.102009	0.654217	0.834841	0.579633	0.720813	0.806496	0.431113	0.838342	0.00070621	0.00163875	7.77639e-05	0.000425533	2.66404e-06	0.980802	0.910233	0.73283	0.675332	0.944785	0.0901013	0.977327	0.163341	0.680516	0.00757197	0.696015	0.23393	0.131161	0.310359	0.643257	0.000708053	7.27665e-07
Vitvi00g01999	-0.608213	-0.619713	-0.0168772	-0.826948	-0.609487	-0.589148	-0.6825	-0.304272	-0.344641	-0.722161	-0.0300939	0.298001	0.501054	0.182749	-0.358442	0.800693	0.799356	0.378533	0.311388	-0.0304755	0.880182	0.547979	0.227142	-0.0325162	0.608036	0.178784	0.649319	0.00207625	0.00161146	0.939076	1.14497e-06	0.00201971	0.00309641	0.000333265	0.158071	0.107299	9.99221e-05	0.891578	0.167255	0.0148718	0.403931	0.0930543	4.45925e-06	4.75333e-06	0.074896	0.148085	0.890212	3.08547e-08	0.00679055
Vitvi00g02022	-0.571881	-0.588382	-0.260442	-0.39156	-0.33855	-0.259293	0.0119064	-0.0343066	-0.282689	-0.287818	0.384872	0.348668	0.42844	0.270301	-0.0461485	0.296619	0.145321	-0.192144	0.139868	-0.23084	0.421911	0.352569	0.0600806	0.302712	0.558003	0.293416	0.394516	0.00435726	0.0031449	0.230049	0.0646453	0.114071	0.232186	0.957	0.876507	0.191222	0.182946	0.0697649	0.102987	0.0413793	0.212249	0.834379	0.169327	0.508232	0.379767	0.52444	0.289268	0.0449288	0.0989332
Vitvi00g02040	-0.296671	-0.266175	-0.360386	-0.390784	-0.513909	-0.0766892	-0.213161	0.207228	0.0950646	-0.106092	0.000668912	-0.0945586	0.0649584	-0.217234	-0.442701	0.174665	0.462794	0.1035	0.1321	0.193058	0.38448	0.4915	0.396713	0.230735	0.317583	0.0651722	0.472106	0.169248	0.219582	0.0911662	0.0652243	0.0121257	0.727997	0.328787	0.342742	0.666128	0.629956	0.997583	0.667806	0.7684	0.319409	0.034392	0.425391	0.0261677	0.63839	0.547944	0.377459	0.0700737	0.0172252
Vitvi00g02041	0.128306	0.170653	0.769217	0.141897	0.387354	-0.317632	-0.460837	-0.289291	-0.346051	-0.630172	-0.534548	0.130249	0.219999	0.130083	0.241375	0.551118	0.48491	0.757442	-0.064606	-0.159638	-0.0816657	-0.456323	-0.430918	-0.772048	-0.41453	-0.499457	-0.378557	0.559598	0.436263	1.78941e-05	0.51838	0.0678303	0.139697	0.0268919	0.180616	0.105775	0.00126882	0.00859449	0.553615	0.313135	0.554126	0.267195	0.00641789	0.0190183	2.85106e-05	0.769624	0.466867	0.71106	0.0286231
Vitvi00g02044	-0.491345	-0.547218	-0.73838	-0.871473	-0.958197	-0.0956608	-0.271776	0.00883125	0.225556	-0.0140618	0.228656	-0.111253	0.00402839	-0.251951	-0.756637	0.0985085	0.37702	-0.196099	0.45074	0.358445	0.822638	0.965994	0.754469	0.67602	0.754989	0.495053	0.968925	0.0172658	0.00688363	5.75212e-05	6.19411e-08	6.9143e-13	0.664153	0.209666	0.9681	0.300755	0.949225	0.293981	0.613299	0.985446	0.246147	2.94055e-05	0.654749	0.0761621	0.369846	0.0308864	0.0930517	1.4528e-06	8.18965e-14
Vitvi00g02047	-0.440877	-0.224972	-0.28531	-0.467493	-0.469336	-0.285982	-0.150099	0.0720426	0.107565	0.00360204	0.253751	0.128977	-0.13864	-0.165114	-0.414052	0.147141	0.264415	0.0351763	0.0712521	0.0163583	0.481416	0.495632	0.424131	0.308308	0.312763	0.325409	0.510365	0.0352298	0.30204	0.186961	0.0244925	0.0238595	0.185881	0.494231	0.743924	0.625183	0.986986	0.242675	0.55753	0.528122	0.451515	0.0495107	0.502877	0.222762	0.8734	0.746644	0.940946	0.0200284	0.0161729
Vitvi00g02050	-0.16086	-0.288724	-0.682833	-0.737083	-0.900639	0.103236	-0.345012	-0.0600951	0.466854	0.0948814	-0.0388175	-0.405519	-0.217117	-0.509819	-0.862159	-0.0544487	0.420225	-0.0621566	0.517428	0.616959	0.656293	0.888707	0.829964	0.549883	0.503565	0.431029	0.861823	0.463416	0.181512	0.000330156	6.02038e-05	4.74263e-09	0.639249	0.106896	0.78533	0.0247152	0.666735	0.860415	0.0548885	0.319674	0.0129502	1.23713e-07	0.805104	0.0458828	0.778142	0.0114513	0.00171381	0.000671705	1.47784e-08
Vitvi00g02059	0.0806704	0.102374	-0.0232711	0.328769	0.275089	0.0967073	0.384303	0.171241	-0.0221925	0.285057	0.244046	0.114041	-0.0858083	0.0815538	0.273412	-0.250737	-0.407465	-0.270491	-0.185064	-0.175596	-0.308898	-0.246255	-0.189318	0.0553173	-0.159493	-0.0472042	-0.26648	0.714437	0.642064	0.916063	0.125587	0.203946	0.660691	0.070214	0.434661	0.919941	0.187371	0.261774	0.604377	0.69706	0.711439	0.206829	0.248506	0.053624	0.211915	0.397899	0.422887	0.151526	0.257346
Vitvi00g02075	0.2517	0.506563	0.398521	0.714033	0.700326	-0.0690247	0.367871	0.202871	-0.0431676	0.259431	0.100342	0.246721	-0.0427789	0.144344	0.577653	-0.147388	-0.414329	-0.013332	-0.561097	-0.400046	-0.65839	-0.707718	-0.456073	-0.407541	-0.576107	-0.400001	-0.750642	0.246634	0.0136388	0.0596264	0.000129952	0.000198542	0.754323	0.084164	0.353209	0.844947	0.231928	0.64872	0.256416	0.846326	0.511117	0.00389504	0.502149	0.0493437	0.951857	0.00534438	0.0585682	0.000636622	0.000158437
Vitvi00g02077	0.370281	0.506257	0.471116	0.201942	0.228855	-0.161625	-0.418152	0.129598	0.139331	-0.174978	-0.589177	-0.197535	-0.149314	-0.301512	-0.0707086	0.197876	0.435376	0.687701	-0.105699	0.175921	-0.182469	-0.296705	-0.0390427	-0.624013	-0.575757	-0.508319	-0.311953	0.0819982	0.0137049	0.0232607	0.355464	0.293551	0.461265	0.0470769	0.555617	0.526049	0.424547	0.00309456	0.36628	0.496517	0.162068	0.748516	0.365436	0.037854	0.000287571	0.631231	0.422015	0.404663	0.169197
Vitvi00g02082	0.238347	0.32928	0.620759	0.624697	0.766722	-0.119094	0.227527	-0.126653	-0.324485	-0.0240343	-0.0161248	0.301867	0.21829	0.398609	0.712257	0.027739	-0.346563	0.0935793	-0.425172	-0.459301	-0.569579	-0.780289	-0.672732	-0.535517	-0.477898	-0.306747	-0.753654	0.273426	0.124966	0.001574	0.00143949	1.97944e-05	0.588346	0.296437	0.56471	0.130888	0.91332	0.941787	0.161549	0.317004	0.059565	0.000137472	0.90002	0.105224	0.671057	0.0431273	0.0274712	0.00455399	1.12607e-05
Vitvi00g02084	-0.416095	-0.473887	-0.641638	-0.916567	-0.975714	-0.142327	-0.441745	-0.00505207	0.255165	-0.0892586	0.0765901	-0.16004	-0.0604968	-0.332159	-0.833314	0.193748	0.532566	-0.0206135	0.495916	0.449608	0.875008	0.962257	0.789498	0.541497	0.67215	0.341988	0.969908	0.0482863	0.0223525	0.000966591	8.13765e-10	2.49351e-15	0.517101	0.0348293	0.981748	0.23997	0.685472	0.728336	0.465729	0.783928	0.121504	7.95788e-07	0.375724	0.00889151	0.925621	0.0161026	0.031362	4.69712e-08	2.4079e-13
Vitvi00g02085	0.372544	0.578134	0.390865	0.683614	0.647597	0.149562	0.273371	0.347025	0.0968379	0.230419	-0.213662	-0.054195	-0.0323595	-0.0549057	0.398786	-0.231006	-0.33883	0.0834649	-0.423844	-0.201427	-0.647527	-0.640016	-0.353086	-0.383439	-0.641916	-0.498916	-0.666669	0.0800016	0.00385844	0.0651632	0.00032298	0.000835515	0.495794	0.206899	0.104731	0.660259	0.290172	0.327625	0.805995	0.883468	0.803499	0.0594419	0.288912	0.113753	0.704968	0.043854	0.35672	0.000836955	0.00100517
Vitvi00g02088	0.0757018	0.0511469	0.37722	-0.308205	-0.145385	-0.383043	-0.759749	-0.022563	-0.0855546	-0.552888	-0.541761	-0.0342933	-0.00927224	-0.177792	-0.269332	0.59894	0.776164	0.749877	0.186933	0.211512	0.355431	0.0584148	0.0732252	-0.550373	-0.170593	-0.45417	0.0987824	0.731373	0.816721	0.0759935	0.152495	0.508043	0.0712174	2.6077e-05	0.918609	0.697915	0.00621547	0.00758202	0.876554	0.966507	0.417016	0.213956	0.00252952	1.34215e-05	3.79453e-05	0.393065	0.33263	0.0960352	0.791202
Vitvi00g02097	0.437796	0.702151	-0.0204101	0.53384	0.304296	0.378908	0.283642	0.4662	0.616918	0.57631	-0.188177	-0.357884	-0.573962	-0.530727	-0.0584289	-0.503043	-0.294289	-0.0201374	-0.287517	0.165045	-0.53747	-0.271993	0.162757	-0.064033	-0.612311	-0.475539	-0.36985	0.0366814	0.000187899	0.926353	0.00869955	0.158035	0.0745853	0.189666	0.0249447	0.00171539	0.00399871	0.389867	0.0936012	0.00418556	0.00917448	0.791152	0.0144166	0.172862	0.927334	0.183426	0.451708	0.00817169	0.209289
Vitvi00g02098	0.515321	0.43562	0.616741	0.734825	0.817869	0.207992	0.224828	-0.0118908	-0.227711	0.00460304	-0.274154	-0.00694953	-0.0655313	0.189923	0.625934	-0.157359	-0.342554	0.162887	-0.269065	-0.190266	-0.713553	-0.82147	-0.670229	-0.557284	-0.662632	-0.375643	-0.814461	0.0118513	0.0377343	0.00172213	6.51385e-05	1.87713e-06	0.340925	0.30236	0.957057	0.296036	0.98337	0.20555	0.974894	0.766413	0.385402	0.0013993	0.473331	0.109586	0.457727	0.214428	0.38453	0.000131948	1.54799e-06
Vitvi00g02099	0.620148	-0.0156223	-0.127254	-0.149589	-0.219309	0.486499	-0.248611	-0.0380668	0.252428	-0.0617533	-0.527215	-0.703671	-0.352127	-0.308461	-0.347544	-0.284769	0.122335	0.0816927	0.819546	0.798898	0.0355647	0.218496	0.19321	0.0751126	-0.0181108	0.0984852	0.20084	0.00159581	0.943599	0.562849	0.495716	0.314694	0.0185728	0.252674	0.863089	0.245223	0.779547	0.0097359	0.000179415	0.0993869	0.152137	0.104177	0.187835	0.578159	0.710968	1.71687e-06	4.85783e-06	0.872014	0.316536
Vitvi00g02102	-0.115904	0.10126	-0.275513	-0.518411	-0.612675	-0.130861	-0.51469	0.10297	0.534727	-0.0817413	-0.326045	-0.333635	-0.227562	-0.624713	-0.762612	0.164182	0.594689	0.358402	0.257276	0.425581	0.506595	0.586349	0.724587	0.124551	0.0992962	-0.00879649	0.572639	0.598444	0.64571	0.203221	0.0112685	0.00188397	0.551739	0.0119733	0.640119	0.0085681	0.710803	0.12894	0.119758	0.296362	0.00143897	2.33123e-05	0.45411	0.00276379	0.0930932	0.235968	0.0429056	0.0136318	0.00327682
Vitvi00g02106	-0.0940167	-0.503374	-0.208632	-0.821012	-0.706903	-0.0867578	-0.66772	-0.287253	-0.0257415	-0.510201	-0.336378	-0.28813	0.138094	-0.0994713	-0.594268	0.334439	0.626452	0.252742	0.799993	0.548745	0.759466	0.676476	0.407751	0.165239	0.533604	0.347486	0.740095	0.669604	0.014342	0.339408	1.58676e-06	0.000162481	0.693864	0.000498954	0.183846	0.907188	0.0128713	0.116559	0.182451	0.529764	0.651581	0.00278791	0.118813	0.00138276	0.244616	4.61124e-06	0.0066981	2.63658e-05	0.000393902
Vitvi00g02111	0.255301	0.0730249	-0.17853	-0.331346	-0.360051	0.131694	-0.258451	0.0255978	0.37731	0.0955842	-0.219846	-0.379264	-0.53046	-0.411885	-0.510165	-0.154893	0.15525	0.108952	0.537226	0.573323	0.257327	0.370006	0.432759	0.175715	0.00639033	0.000859089	0.353234	0.239711	0.740548	0.415054	0.122474	0.0914898	0.549187	0.233761	0.907704	0.0759186	0.664406	0.313479	0.0742902	0.00921624	0.0508361	0.0128787	0.48038	0.479357	0.620703	0.00820629	0.00423769	0.235871	0.0822434
Vitvi00g02116	0.337409	0.507331	0.610073	0.810747	0.906356	-0.0239377	0.392481	-0.00480245	-0.235738	0.18512	0.0581394	0.294383	-0.135053	0.281217	0.755409	-0.154508	-0.519711	0.0338815	-0.579694	-0.477254	-0.762943	-0.897075	-0.694915	-0.525715	-0.689869	-0.363028	-0.909301	0.115373	0.0134738	0.00199414	2.7155e-06	2.61239e-09	0.913667	0.0639633	0.982649	0.278868	0.397755	0.792165	0.172718	0.538953	0.193642	3.08182e-05	0.481484	0.0110306	0.878026	0.00374178	0.0212876	2.30106e-05	6.75611e-09
Vitvi00g02120	0.578552	0.618184	0.200609	0.717502	0.574081	0.428253	0.368179	0.157742	0.288355	0.367213	-0.316004	-0.364364	-0.220001	-0.191615	0.297229	-0.517869	-0.454708	-0.0497601	-0.215381	0.0502599	-0.748699	-0.544506	-0.232759	-0.192396	-0.622128	-0.336649	-0.602697	0.00382693	0.00166763	0.358716	0.000116289	0.00417592	0.0414782	0.0838855	0.472241	0.182095	0.0847627	0.14185	0.087393	0.313129	0.381104	0.16841	0.011369	0.0292637	0.821612	0.323654	0.819848	3.96369e-05	0.0072237
Vitvi00g02141	-0.546686	-0.744206	0.0623416	-0.784135	-0.492738	-0.558098	-0.575885	-0.398936	-0.553967	-0.737183	0.118303	0.396586	0.477169	0.426384	-0.160338	0.744127	0.597478	0.243479	0.397582	-0.0828133	0.821107	0.44988	0.0140036	-0.015443	0.667216	0.426484	0.565383	0.00694927	4.67127e-05	0.777498	9.52802e-06	0.0169044	0.00565001	0.00403202	0.0593373	0.00609464	5.99939e-05	0.590841	0.0609906	0.0213142	0.0424723	0.464889	4.68465e-05	0.00260809	0.26292	0.0602855	0.707172	1.5787e-06	0.0312472
Vitvi00g02142	-0.465003	-0.549884	-0.745382	-0.668058	-0.80245	0.0348128	-0.0514883	0.234147	0.161845	0.0646305	0.288069	-0.105057	0.162237	-0.139859	-0.574461	-0.023373	0.186322	-0.348287	0.36867	0.256765	0.628911	0.830745	0.605985	0.713689	0.73666	0.415486	0.825287	0.0253693	0.00656232	4.47621e-05	0.000494491	4.09724e-06	0.874699	0.815518	0.28222	0.460646	0.769539	0.182548	0.633318	0.459548	0.524468	0.00414524	0.915697	0.394644	0.103389	0.0834412	0.236934	0.00130651	9.23318e-07
Vitvi00g02146	-0.186074	-0.384443	0.216385	-0.762847	-0.486	-0.521211	-0.89901	-0.333332	-0.261277	-0.776383	-0.389913	0.0617682	0.178796	0.0235208	-0.408753	0.754591	0.878612	0.645219	0.543764	0.265474	0.77943	0.403956	0.179965	-0.29556	0.297968	-0.0191363	0.503151	0.395284	0.0701037	0.321349	2.30974e-05	0.0187118	0.0107609	5.58442e-09	0.120114	0.228505	1.32985e-05	0.0658782	0.779495	0.414349	0.915165	0.0528002	3.17918e-05	3.51231e-08	0.000885874	0.00731909	0.220845	1.16833e-05	0.0559206
Vitvi00g02156	0.245424	0.292099	0.53366	0.583922	0.681169	-0.0967797	0.191867	0.122817	-0.359001	-0.00103451	-0.00725126	0.261845	-0.0105355	0.307029	0.598939	0.0184399	-0.260211	0.118	-0.39005	-0.342764	-0.514059	-0.686653	-0.613612	-0.504118	-0.503484	-0.24105	-0.685181	0.259006	0.176231	0.00872647	0.00344039	0.000345917	0.660452	0.380465	0.57665	0.0925083	0.996262	0.973805	0.227458	0.961947	0.154147	0.00252959	0.933446	0.230478	0.591801	0.0657747	0.109353	0.0120963	0.000296318
Vitvi00g02157	-0.044558	-0.159753	0.595961	0.248074	0.538939	-0.276023	0.077721	-0.498921	-0.641994	-0.38972	0.128649	0.493635	0.417853	0.699914	0.703598	0.317026	-0.178497	0.0745854	-0.12178	-0.516058	-0.194683	-0.555533	-0.731484	-0.418087	-0.0519257	0.0206295	-0.458229	0.840014	0.466541	0.00269185	0.253733	0.00796569	0.202352	0.724475	0.0153732	0.000958291	0.0660237	0.55854	0.0166749	0.0472511	0.000201015	0.000179815	0.140496	0.415143	0.735195	0.579897	0.01171	0.37338	0.0059227
Vitvi00g02158	-0.428698	-0.270661	-0.282611	-0.348818	-0.420986	-0.293902	-0.135199	0.140691	-0.0178081	-0.0803295	0.237638	0.195925	0.13528	-0.0707035	-0.279081	0.278211	0.349806	0.0172348	-0.0894571	-0.0743105	0.372935	0.385341	0.288874	0.178122	0.323209	0.0807924	0.365857	0.041244	0.211617	0.191349	0.10283	0.0454499	0.173454	0.53851	0.521978	0.935722	0.715595	0.274898	0.370279	0.538263	0.748533	0.197193	0.198652	0.101792	0.937787	0.684807	0.736137	0.0796604	0.0693959
Vitvi00g02161	-0.313937	-0.683626	-0.0275988	-0.12813	0.0501799	-0.033578	0.258142	-0.39493	-0.644882	-0.247462	0.504939	0.406305	0.393815	0.748429	0.442095	0.110886	-0.3371	-0.479911	0.168318	-0.350534	0.15298	-0.000327398	-0.437898	0.239268	0.556584	0.655033	0.073154	0.144619	0.000322875	0.900522	0.560142	0.820131	0.879111	0.234339	0.0621769	0.000893205	0.254944	0.0139933	0.0543753	0.0629855	4.00346e-05	0.0346686	0.614478	0.115727	0.0204767	0.44266	0.101033	0.485883	0.998817
Vitvi00g02165	0.627822	0.293234	-0.217062	0.532888	0.300599	0.799676	0.562678	0.300056	0.292366	0.623329	-0.0379026	-0.50913	-0.401363	-0.153482	0.153133	-0.829807	-0.701097	-0.508362	0.0987612	0.341176	-0.622642	-0.232035	-0.0923763	0.260397	-0.271599	0.0461986	-0.320507	0.00133981	0.174479	0.319801	0.00884256	0.163405	4.68146e-06	0.00518901	0.164204	0.175818	0.00148504	0.863674	0.0130933	0.0576663	0.484436	0.485441	9.74173e-07	0.000193981	0.0132547	0.653917	0.111114	0.00150839	0.286708
Vitvi00g02173	-0.0965483	-0.114703	0.730513	0.3092	0.618901	-0.39185	0.0328714	-0.373023	-0.702244	-0.476843	0.110906	0.592791	0.432797	0.694098	0.742899	0.448071	-0.0768129	0.213186	-0.243899	-0.621009	-0.221181	-0.643311	-0.799164	-0.563338	-0.159062	-0.089652	-0.549474	0.661217	0.602264	7.5552e-05	0.151106	0.0016411	0.0644298	0.881637	0.0795838	0.000187369	0.0214154	0.614413	0.00287413	0.0391361	0.000238896	4.89691e-05	0.032017	0.727575	0.32873	0.262071	0.00156514	0.310476	0.000928123
Vitvi00g02174	0.428381	0.423927	0.557835	0.776594	0.849452	0.182831	0.394081	-0.0678827	-0.184403	0.10129	-0.0888756	0.101121	-0.0435876	0.25606	0.696924	-0.217273	-0.54185	-0.0329267	-0.343103	-0.336297	-0.752589	-0.826133	-0.674502	-0.430793	-0.60105	-0.39806	-0.833718	0.0414103	0.0438084	0.00567747	1.31804e-05	2.94462e-07	0.403717	0.0627918	0.758269	0.399617	0.645613	0.686755	0.646167	0.843456	0.238268	0.000219782	0.319318	0.00757022	0.881439	0.10898	0.116653	3.42883e-05	1.19833e-06
Vitvi00g02175	-0.1771	-0.504231	-0.0664828	-0.374089	-0.242972	0.024373	-0.181196	-0.219271	-0.292117	-0.432373	-0.0565879	0.0188716	0.551366	0.302773	-0.0198054	0.223789	0.13832	-0.0821253	0.438279	0.072673	0.348679	0.235043	-0.0576993	0.133014	0.479064	0.198186	0.302436	0.418861	0.0141502	0.763115	0.0786606	0.263946	0.912103	0.408008	0.314779	0.176202	0.0393503	0.797598	0.931892	0.00638928	0.160232	0.92853	0.304657	0.529085	0.709502	0.0364508	0.741757	0.102976	0.28033
Vitvi00g02178	0.35337	0.438139	0.703406	0.861488	0.979002	0.0122773	0.38774	-0.0249404	-0.338	0.0393127	-0.0190224	0.288834	0.0422176	0.382567	0.852046	-0.088048	-0.493656	0.0632304	-0.509981	-0.509335	-0.799669	-0.972018	-0.82098	-0.597433	-0.672432	-0.384321	-0.965488	0.098116	0.0365172	0.000180873	1.2978e-07	5.49168e-16	0.955662	0.0675328	0.910065	0.114697	0.858651	0.931349	0.181337	0.84832	0.0715988	2.48315e-07	0.68953	0.0166694	0.774405	0.0129166	0.0130507	4.68301e-06	1.08553e-14
Vitvi00g02184	0.178607	0.0235526	0.594205	0.314316	0.583987	-0.14777	0.095168	-0.320454	-0.479074	-0.212666	0.0509638	0.334504	0.0902072	0.52539	0.612612	0.106755	-0.294004	0.0690336	-0.0250737	-0.316999	-0.281656	-0.570644	-0.652704	-0.40825	-0.234396	-0.00599002	-0.501939	0.414851	0.915051	0.00279157	0.144108	0.00343597	0.501031	0.665785	0.13602	0.0207293	0.329939	0.817366	0.118738	0.682298	0.0100386	0.00188658	0.627807	0.173297	0.754293	0.909586	0.140532	0.192919	0.00446205
Vitvi00g02189	-0.159454	-0.405903	-0.580895	-0.417336	-0.524377	0.295793	0.0519729	-0.0204739	0.189607	0.147473	0.206362	-0.239396	-0.0699285	-0.0949782	-0.378834	-0.219141	-0.0760165	-0.427616	0.411749	0.309679	0.382413	0.584037	0.408883	0.603165	0.538368	0.625555	0.582271	0.467385	0.0546371	0.00365401	0.0475537	0.0102099	0.170574	0.813811	0.926124	0.386209	0.501901	0.344808	0.271256	0.751205	0.666414	0.0746459	0.315072	0.730296	0.041815	0.05092	0.150441	0.0717229	0.00343254
Vitvi00g02208	0.343041	0.223147	-0.691095	-0.175392	-0.508059	0.532056	0.0434648	0.370649	0.765516	0.575857	-0.180501	-0.723063	-0.624777	-0.721511	-0.68423	-0.609648	-0.0539487	-0.244136	0.350387	0.746606	0.0531582	0.52962	0.73118	0.534047	0.0283577	0.074223	0.42314	0.109048	0.306085	0.000260775	0.423436	0.0133188	0.00896914	0.843892	0.081671	2.07751e-05	0.00403425	0.409837	9.6996e-05	0.00143684	0.000102078	0.000317415	0.00201264	0.80686	0.261592	0.101186	4.28066e-05	0.80964	0.00934844
Vitvi00g02211	-0.18469	0.0468617	0.0571072	0.310891	0.290438	0.0161131	0.358031	0.204301	-0.0972688	0.1232	0.259133	0.236446	0.00115905	0.117434	0.286554	-0.0749238	-0.263372	-0.163346	-0.380308	-0.392287	-0.248094	-0.239825	-0.207542	0.0205568	-0.111547	-0.0696513	-0.246336	0.398871	0.831854	0.795779	0.148767	0.178815	0.941829	0.0934571	0.349754	0.658837	0.575454	0.232485	0.277385	0.995812	0.593591	0.184963	0.734036	0.224659	0.456444	0.0734319	0.0641067	0.253694	0.270373
Vitvi00g02213	-0.641873	-0.380791	-0.751101	-0.31082	-0.533492	0.018441	0.361712	0.209811	0.205306	0.367935	0.660094	0.181016	0.0278929	-0.109859	-0.314444	-0.135405	-0.0916966	-0.536967	-0.165744	-0.151968	0.319936	0.57894	0.486211	0.740636	0.567383	0.281395	0.537781	0.000961106	0.0730364	3.6255e-05	0.148865	0.00875158	0.933442	0.0898953	0.336623	0.347336	0.0841061	0.000609288	0.408481	0.899467	0.617781	0.143937	0.537886	0.677325	0.00824316	0.449768	0.488809	0.13669	0.00379778
Vitvi00g02217	-0.513468	-0.528458	-0.815202	-0.75042	-0.890035	-0.0200254	-0.0411738	0.108284	0.253436	0.165826	0.414705	-0.0628337	-0.0204883	-0.211204	-0.669197	-0.064849	0.158622	-0.387895	0.362193	0.275873	0.695418	0.924613	0.726808	0.804913	0.763355	0.558262	0.907007	0.0122124	0.00953399	2.15945e-06	3.71864e-05	1.3108e-08	0.927738	0.85203	0.622861	0.24328	0.449541	0.049117	0.775785	0.926072	0.333352	0.000479697	0.76878	0.469743	0.0674135	0.0894374	0.202607	0.000229798	2.90924e-10
Vitvi00g02219	0.4307	0.528626	0.440434	0.29056	0.313568	-0.0516813	-0.304129	0.046477	0.137772	-0.171661	-0.633768	-0.250483	-0.120758	-0.275163	0.0267498	0.102803	0.25329	0.546997	-0.0969199	0.129736	-0.285338	-0.370963	-0.116438	-0.561825	-0.595636	-0.545786	-0.384489	0.0402036	0.00950706	0.0354357	0.178626	0.145116	0.814838	0.158276	0.833216	0.530735	0.433516	0.00116638	0.249002	0.583107	0.20382	0.903569	0.640662	0.243561	0.00691086	0.659989	0.555193	0.186916	0.0813922
Vitvi00g02224	0.398422	0.430386	0.512969	0.876829	0.892491	0.199905	0.460463	0.147359	-0.243058	0.11419	-0.0841548	0.108256	0.14033	0.299149	0.775303	-0.231357	-0.541839	-0.0659109	-0.4702	-0.395055	-0.841095	-0.878974	-0.727187	-0.447068	-0.601587	-0.417105	-0.902077	0.0596961	0.0403654	0.0123112	4.05993e-08	1.04567e-08	0.360442	0.0270321	0.502235	0.263772	0.603902	0.702636	0.62295	0.523058	0.165546	1.39161e-05	0.288158	0.0075717	0.765097	0.0235674	0.0620863	4.9952e-07	3.40927e-08
Vitvi00g02236	-0.247228	-0.0697827	-0.238816	0.375319	0.26769	0.048266	0.746525	0.1964	-0.120871	0.486947	0.750241	0.412485	0.00377489	0.29345	0.433243	-0.34851	-0.681805	-0.648509	-0.459391	-0.494878	-0.354601	-0.198427	-0.219082	0.348804	0.0733425	0.145734	-0.250789	0.255409	0.751707	0.272455	0.0776049	0.216871	0.826888	4.29338e-05	0.369095	0.58275	0.0184487	3.74349e-05	0.0504665	0.986362	0.174148	0.0389119	0.103154	0.000339823	0.000816871	0.0274372	0.0163609	0.0968688	0.364077
Vitvi00g02237	-0.103201	0.123594	0.35595	0.43901	0.571085	-0.145149	0.395634	0.0159171	-0.319741	0.107197	0.362121	0.490038	0.0441246	0.427139	0.602587	-0.0156681	-0.469463	-0.165206	-0.489921	-0.587858	-0.372103	-0.52543	-0.510944	-0.188928	-0.220812	-0.160168	-0.510294	0.639363	0.574224	0.095516	0.036104	0.0044245	0.508738	0.0616705	0.942536	0.136942	0.626374	0.0895062	0.0176108	0.841551	0.0420683	0.00234214	0.943433	0.0238165	0.45126	0.017642	0.0031785	0.0803876	0.0100318
Vitvi00g02243	0.0302111	0.100186	-0.435771	-0.608136	-0.762708	0.0184278	-0.538192	0.13821	0.631206	0.0475263	-0.385094	-0.522907	-0.283633	-0.738998	-0.920493	0.00351605	0.589491	0.300946	0.409824	0.685881	0.528768	0.717068	0.859344	0.244366	0.145614	0.0394136	0.680399	0.891159	0.649234	0.0376608	0.0020797	2.32245e-05	0.93349	0.00806986	0.529417	0.00123861	0.829503	0.06959	0.0104628	0.189679	5.62798e-05	4.99305e-10	0.987297	0.00307483	0.162896	0.052122	0.000302904	0.00948426	0.000117929
Vitvi00g02244	-0.279864	-0.355937	-0.796726	-0.337528	-0.550885	0.280966	0.303001	0.166537	0.275286	0.376431	0.406847	-0.183665	-0.0662852	-0.0956343	-0.354824	-0.383764	-0.23917	-0.628325	0.222099	0.199604	0.274877	0.624142	0.492606	0.816176	0.600531	0.484132	0.576296	0.195886	0.0955289	5.38217e-06	0.115237	0.00644496	0.194057	0.159902	0.447572	0.203608	0.0766591	0.0540232	0.401538	0.763799	0.66424	0.096644	0.0706417	0.271724	0.00132435	0.30842	0.361178	0.204309	0.00145782
Vitvi00g02246	0.545957	0.217277	-0.55163	0.144591	-0.183885	0.809434	0.325228	0.361733	0.639034	0.620724	-0.16268	-0.760926	-0.581153	-0.538418	-0.368283	-0.798135	-0.38409	-0.435174	0.388792	0.674233	-0.265883	0.240133	0.40648	0.504679	-0.0779433	0.0425086	0.137444	0.00704007	0.319309	0.00635886	0.510386	0.400964	2.90192e-06	0.129957	0.0898751	0.00102917	0.00157525	0.458307	2.49079e-05	0.00363542	0.00803827	0.083791	5.03674e-06	0.0703827	0.0379532	0.0667277	0.0004188	0.220107	0.269739
Vitvi00g02255	0.0153814	-0.144814	0.447452	0.165812	0.40737	-0.191411	0.0207177	-0.290996	-0.560853	-0.300222	0.105751	0.390286	0.361547	0.607752	0.570058	0.235982	-0.149532	0.0229473	-0.0845108	-0.342754	-0.139112	-0.43297	-0.593942	-0.353569	-0.00345618	0.0579395	-0.36966	0.944467	0.509726	0.0322843	0.44958	0.0536855	0.381621	0.925246	0.177944	0.00536875	0.16396	0.631062	0.0655971	0.0900531	0.00209702	0.00451251	0.278356	0.495884	0.917227	0.701435	0.109364	0.526706	0.0390492
Vitvi00g02256	-0.238166	-0.458979	-0.601862	-0.542704	-0.668526	0.154782	-0.110673	0.0499972	0.175323	-0.00031148	0.0847816	-0.232087	-0.0495311	-0.177277	-0.512551	-0.019512	0.24124	-0.222456	0.460684	0.361042	0.508673	0.683937	0.502858	0.538064	0.57247	0.202193	0.681075	0.273801	0.0275942	0.00237846	0.00745728	0.00048837	0.480697	0.615161	0.820776	0.423621	0.998875	0.700521	0.286598	0.82242	0.418389	0.0123946	0.929586	0.26747	0.307622	0.026949	0.0905366	0.0131893	0.000320049
Vitvi00g02259	-0.459717	-0.517588	-0.78135	-0.85088	-0.97306	-0.0303146	-0.230082	0.0443949	0.289158	0.0510347	0.235239	-0.162776	-0.0279705	-0.299732	-0.787082	0.0276084	0.339237	-0.234419	0.460324	0.399387	0.791557	0.986068	0.79532	0.72462	0.750781	0.498737	0.977341	0.0273135	0.0114215	1.07567e-05	2.68195e-07	7.32065e-15	0.890788	0.290899	0.840592	0.180825	0.817117	0.279918	0.458036	0.899189	0.164683	8.36418e-06	0.900488	0.113291	0.281646	0.0270841	0.0590235	6.83609e-06	7.62709e-18
Vitvi00g02268	0.102524	0.0970554	0.233058	0.629492	0.616974	0.294815	0.553595	-0.0497666	-0.286245	0.136785	0.139454	0.161532	0.374161	0.416152	0.67582	-0.230028	-0.552378	-0.305955	-0.385579	-0.422212	-0.607549	-0.597787	-0.5923	-0.11085	-0.186927	-0.171494	-0.587833	0.641573	0.659541	0.28453	0.00128902	0.00171323	0.17206	0.00613601	0.821589	0.185458	0.53371	0.525681	0.461526	0.0785988	0.0482523	0.000401047	0.291015	0.00627329	0.155668	0.0692094	0.0447599	0.00210622	0.00259136
Vitvi00g02270	0.513159	0.603642	0.474967	0.928938	0.906973	0.265573	0.538341	0.127986	-0.0276887	0.354644	-0.0348324	0.0324916	-0.233807	0.118108	0.680818	-0.416656	-0.66064	-0.095664	-0.463726	-0.296197	-0.908747	-0.873796	-0.606022	-0.38428	-0.746048	-0.376204	-0.914343	0.0122737	0.00229022	0.0220063	1.595e-10	2.44395e-09	0.220666	0.00804902	0.560587	0.9002	0.096826	0.874629	0.882995	0.28294	0.591459	0.000349325	0.0479539	0.000600735	0.664142	0.0258284	0.169963	2.01263e-09	5.16906e-08
Vitvi00g02274	0.547758	0.434587	0.439151	0.870943	0.830325	0.432822	0.462541	0.0864363	-0.107698	0.178684	-0.185939	-0.125192	-0.0618748	0.180102	0.655272	-0.381763	-0.54083	-0.075299	-0.288278	-0.176403	-0.865993	-0.793335	-0.637446	-0.35879	-0.601263	-0.347454	-0.829342	0.00681751	0.0382425	0.0360371	6.45181e-08	9.45784e-07	0.0391235	0.0262606	0.694946	0.624755	0.414647	0.395632	0.569244	0.779123	0.41089	0.000689378	0.072247	0.00770689	0.732751	0.182217	0.420724	9.36334e-08	6.3011e-06
Vitvi00g02277	-0.487886	-0.311907	-0.724721	-0.705357	-0.846716	-0.100862	-0.128338	0.0989407	0.380329	0.202999	0.317029	-0.0663936	-0.0982901	-0.352256	-0.718837	-0.0206607	0.224231	-0.244965	0.192869	0.240957	0.665416	0.864045	0.793018	0.677497	0.598335	0.408928	0.838768	0.0181908	0.147374	9.18133e-05	0.0001704	3.51274e-07	0.647015	0.559499	0.653326	0.0734139	0.352899	0.140492	0.763424	0.655468	0.0992538	0.000111378	0.925451	0.303678	0.259925	0.377936	0.268051	0.000530299	1.0798e-07
Vitvi00g02284	-0.19803	-0.463976	-0.732517	-0.597103	-0.74938	0.235345	-0.0365364	0.0816493	0.292847	0.107559	0.156439	-0.320825	-0.0454168	-0.21361	-0.581965	-0.183969	0.0713004	-0.395974	0.565886	0.445396	0.524281	0.785234	0.599843	0.717448	0.65773	0.512421	0.768002	0.365057	0.0257378	7.05461e-05	0.00262861	3.86509e-05	0.279694	0.868546	0.711115	0.175075	0.625204	0.475954	0.135542	0.83697	0.327744	0.00357725	0.400747	0.746478	0.0614269	0.00488521	0.0331835	0.0102263	9.07824e-06
Vitvi00g02287	0.468332	0.597839	0.478431	0.962141	0.914066	0.302564	0.520987	0.15589	-0.0497591	0.309917	-0.0929398	0.0204895	-0.123618	0.129759	0.703421	-0.353751	-0.579842	-0.054417	-0.566928	-0.344888	-0.92533	-0.894533	-0.625302	-0.426368	-0.73017	-0.506058	-0.934194	0.024203	0.00258854	0.0209253	2.48495e-13	1.09728e-09	0.160536	0.0108008	0.477525	0.821615	0.150111	0.673184	0.926067	0.574149	0.55512	0.000180787	0.0977284	0.00373091	0.805215	0.0047898	0.107031	2.63993e-10	8.62877e-09
Vitvi00g02289	-0.311099	-0.31707	-0.427901	-0.652493	-0.709633	-0.0161666	-0.397537	-0.102233	0.231174	-0.208118	-0.166168	-0.249172	0.0772348	-0.321663	-0.652509	0.202031	0.509635	0.102055	0.372138	0.338627	0.633084	0.703838	0.591619	0.354832	0.465363	0.0690743	0.722298	0.148481	0.140437	0.0416641	0.000739532	0.000149272	0.941637	0.0603172	0.642525	0.28855	0.340625	0.448592	0.251569	0.726134	0.134465	0.000739219	0.355249	0.0129883	0.643108	0.0803572	0.113983	0.00118531	0.000178508
Vitvi00g02293	-0.422239	-0.465979	-0.575232	-0.821181	-0.878914	-0.162056	-0.396612	0.143931	0.197123	-0.11967	0.111032	-0.088277	0.00731714	-0.263313	-0.722693	0.2383	0.499621	-0.0310932	0.423083	0.352986	0.809998	0.865811	0.69084	0.472987	0.639693	0.258566	0.869933	0.0447446	0.0250225	0.00408367	1.5724e-06	3.42629e-08	0.460056	0.060972	0.512339	0.3673	0.586528	0.61401	0.688762	0.973567	0.224767	9.81862e-05	0.273523	0.0152071	0.888	0.0442747	0.0985069	2.82057e-06	9.48981e-08
Vitvi00g02294	0.475275	0.186564	0.25553	0.333988	0.375496	0.257365	0.11036	-0.0296723	-0.0155329	0.00740697	-0.240821	-0.198675	-0.0344537	0.114258	0.292722	-0.196762	-0.287826	-0.0528984	0.195381	0.117697	-0.348629	-0.371122	-0.308978	-0.201418	-0.246187	-0.205632	-0.3669	0.0219086	0.394017	0.239274	0.119342	0.0774535	0.2358	0.616167	0.893089	0.943921	0.973242	0.268327	0.363464	0.875981	0.603683	0.175269	0.368197	0.182933	0.810554	0.371636	0.592758	0.103028	0.0812514
Vitvi00g02295	-0.421084	-0.501966	-0.805612	-0.792239	-0.954747	0.0434151	-0.18012	0.109086	0.313816	0.102792	0.243758	-0.197681	-0.0844802	-0.332272	-0.786025	-0.0242901	0.319259	-0.258569	0.442655	0.424616	0.730396	0.971376	0.791261	0.735531	0.717138	0.480696	0.946675	0.0453943	0.0146617	3.51076e-06	6.62637e-06	1.56578e-12	0.844068	0.410843	0.620272	0.144782	0.640698	0.262355	0.365918	0.701538	0.121371	8.76628e-06	0.912401	0.137569	0.233539	0.034413	0.0434305	7.58539e-05	1.3737e-14
Vitvi00g02296	0.161014	0.239454	0.300307	0.852957	0.808352	0.196995	0.684159	0.111134	-0.283317	0.255887	0.265227	0.265762	0.144913	0.419949	0.822087	-0.28782	-0.662975	-0.319511	-0.583554	-0.552052	-0.804606	-0.771421	-0.693706	-0.20904	-0.382698	-0.183568	-0.804653	0.462984	0.271137	0.163835	2.33693e-07	3.06402e-06	0.367619	0.000318052	0.613681	0.190195	0.238596	0.221291	0.220326	0.509435	0.0460402	1.49702e-06	0.182943	0.000565358	0.13724	0.00346584	0.00631039	3.68884e-06	1.6351e-05
Vitvi00g02300	-0.367322	-0.411131	-0.213198	-0.731793	-0.680867	-0.292277	-0.53146	-0.290859	-0.00143782	-0.350918	-0.0796545	-0.0333517	0.0707241	-0.141358	-0.572409	0.416301	0.675423	0.30227	0.385505	0.260322	0.718121	0.642835	0.455411	0.170049	0.470975	0.204425	0.693812	0.0846635	0.0513038	0.328701	7.23184e-05	0.000348849	0.175956	0.0090608	0.178158	0.994805	0.100635	0.717889	0.87992	0.748462	0.519985	0.00431317	0.0481643	0.000405426	0.160963	0.0692672	0.230273	0.000113989	0.000938929
Vitvi00g02305	-0.456137	-0.457995	-0.472675	-0.934539	-0.928185	-0.325522	-0.578926	-0.0159422	0.164204	-0.243978	0.0282504	-0.0607053	-0.0586178	-0.29903	-0.805026	0.371099	0.683452	0.176705	0.456642	0.373141	0.918994	0.904171	0.723012	0.368242	0.599672	0.344589	0.928506	0.0286964	0.0279718	0.0227463	6.90579e-11	1.77563e-10	0.12959	0.00379885	0.942445	0.454049	0.261912	0.898186	0.783201	0.790492	0.165722	3.61353e-06	0.0812721	0.00032446	0.419917	0.0284978	0.0794816	6.03455e-10	3.29561e-09
Vitvi00g02312	-0.370389	-0.310239	-0.896459	-0.452354	-0.748468	0.289711	0.175761	0.317562	0.433511	0.384099	0.298318	-0.286545	-0.081588	-0.378436	-0.633842	-0.316	0.0158225	-0.46862	0.17287	0.303709	0.396365	0.801341	0.729343	0.849907	0.579337	0.325194	0.740843	0.0819019	0.149666	7.17309e-09	0.0302178	3.9977e-05	0.179956	0.422444	0.13979	0.038778	0.070376	0.166781	0.184977	0.711323	0.0749766	0.00116436	0.141856	0.942877	0.024104	0.430235	0.158881	0.0611479	4.32247e-06
Vitvi00g02313	0.181789	0.185767	0.395523	0.764651	0.793447	0.16327	0.544175	-0.0807493	-0.314029	0.0460867	0.110841	0.22392	0.252365	0.444	0.807271	-0.175037	-0.570863	-0.219456	-0.415931	-0.518725	-0.717697	-0.764466	-0.722617	-0.282583	-0.351853	-0.151273	-0.763313	0.406448	0.396076	0.0617503	2.15037e-05	6.26859e-06	0.456656	0.00726621	0.714169	0.144494	0.834598	0.614621	0.304368	0.245345	0.0338051	3.23396e-06	0.424388	0.00444338	0.314361	0.0483836	0.0112106	0.000115562	2.16626e-05
Vitvi00g02316	0.421733	0.164587	-0.401762	0.164853	-0.0913152	0.632705	0.261666	0.0536122	0.474513	0.440859	-0.136321	-0.582865	-0.340041	-0.343488	-0.191806	-0.597212	-0.326235	-0.365077	0.237289	0.445665	-0.245026	0.123527	0.251636	0.344138	-0.0394267	0.227617	0.0551942	0.0450284	0.452982	0.0573946	0.452241	0.678597	0.0011959	0.227787	0.808043	0.0221514	0.0352382	0.535112	0.00351378	0.112385	0.108557	0.380621	0.00262264	0.128704	0.0867294	0.275624	0.0330647	0.259803	0.574433
Vitvi00g02335	0.0288238	0.15492	-0.0700359	0.545906	0.36871	0.201627	0.586691	0.289129	-0.0239644	0.349878	0.303979	0.115189	0.0355558	0.111023	0.389322	-0.318172	-0.458351	-0.352426	-0.419838	-0.304814	-0.523159	-0.338893	-0.254517	0.0870766	-0.171379	-0.164464	-0.407168	0.89613	0.480303	0.750834	0.00704643	0.0834052	0.356231	0.00325431	0.180872	0.913571	0.101716	0.158492	0.600717	0.872045	0.614038	0.0663251	0.138988	0.0278347	0.0990801	0.0461036	0.157293	0.0104191	0.113681
Vitvi00g02336	0.319381	0.442265	0.599102	0.847129	0.91544	0.0589293	0.441433	0.0300708	-0.253619	0.0977246	-0.00295751	0.223566	0.0600496	0.337068	0.793847	-0.161193	-0.52715	6.71935e-05	-0.506465	-0.49091	-0.797663	-0.892216	-0.734804	-0.477756	-0.614431	-0.366432	-0.897629	0.137409	0.0345908	0.00252093	3.42119e-07	9.32211e-10	0.789403	0.0349728	0.891661	0.242928	0.657332	0.989314	0.305151	0.785489	0.115765	6.15394e-06	0.46248	0.00974646	0.999757	0.0136599	0.0173801	5.15034e-06	1.07275e-08
Vitvi00g02337	-0.193368	-0.0986727	0.343508	0.0858949	0.325437	-0.411564	0.141916	-0.305339	-0.483609	-0.088659	0.41034	0.602812	0.1086	0.495716	0.459904	0.188073	-0.26854	-0.0723781	-0.239854	-0.482422	-0.0512344	-0.321742	-0.438671	-0.1754	-0.0280667	0.127376	-0.274311	0.37668	0.654208	0.108536	0.696768	0.129696	0.0510346	0.518323	0.156544	0.0193894	0.687481	0.0517977	0.002331	0.621839	0.0161522	0.0272428	0.390136	0.215359	0.742771	0.270313	0.0197331	0.816413	0.134365
Vitvi00g02345	0.765406	0.440093	0.373145	0.602465	0.558508	0.518855	0.114516	0.147354	0.0430558	0.0638041	-0.542019	-0.452555	-0.274774	-0.128401	0.273865	-0.356362	-0.226375	0.159091	0.11308	0.290502	-0.648911	-0.553676	-0.386211	-0.379928	-0.62649	-0.43725	-0.591797	2.08665e-05	0.035595	0.0794782	0.00234823	0.00560733	0.0111867	0.602862	0.502251	0.845344	0.77241	0.00754777	0.0301355	0.204485	0.559305	0.206047	0.095106	0.298956	0.468413	0.607445	0.178715	0.000808752	0.00612701
Vitvi00g02347	-0.559836	-0.487295	-0.46509	-0.826031	-0.851693	-0.315809	-0.469374	0.097777	0.0725482	-0.240417	0.0950623	0.0343967	0.142299	-0.203735	-0.685463	0.405222	0.669982	0.138721	0.278657	0.222899	0.831876	0.82002	0.627268	0.348744	0.616651	0.214031	0.84044	0.00547113	0.0183528	0.0253383	1.20512e-06	2.54192e-07	0.142109	0.0238467	0.65716	0.742186	0.269156	0.666135	0.876185	0.517185	0.351119	0.000306519	0.0550838	0.000469728	0.527879	0.197903	0.306635	8.65068e-07	1.67382e-06
Vitvi00g02351	-0.271935	-0.0913598	-0.00386872	-0.171844	-0.185204	-0.23497	-0.225838	0.302908	-0.0588194	-0.213319	-0.0995058	0.0540535	0.180031	-0.0854082	-0.18169	0.293557	0.420497	0.292263	-0.110578	-0.0755449	0.211906	0.166132	0.122922	-0.0705564	0.0670219	-0.0936835	0.184372	0.20939	0.678448	0.986023	0.433019	0.397536	0.280483	0.300135	0.160037	0.789787	0.328421	0.651467	0.806492	0.411078	0.698408	0.406709	0.173983	0.0457277	0.175977	0.615468	0.73191	0.33171	0.448691
Vitvi00g02354	-0.520573	-0.596082	-0.7619	-0.706728	-0.838315	0.0430869	-0.00600767	0.0033384	0.158006	0.088718	0.422034	-0.0387846	0.0533403	-0.134006	-0.588932	-0.0347362	0.145261	-0.401709	0.361565	0.228856	0.655499	0.870232	0.622051	0.780853	0.786281	0.606838	0.859505	0.0108749	0.00268506	2.39747e-05	0.000163362	5.91585e-07	0.845233	0.978296	0.987938	0.47149	0.687283	0.0448595	0.860532	0.808999	0.542134	0.00311	0.874972	0.508406	0.0574308	0.0900357	0.293548	0.00068541	6.81272e-08
Vitvi00g02357	0.393257	0.572327	0.383071	0.740502	0.669377	0.173789	0.311492	0.375907	0.0638199	0.216701	-0.173171	-0.0658623	-0.119919	0.00437774	0.452462	-0.253045	-0.349871	0.0651451	-0.441973	-0.204308	-0.704095	-0.652617	-0.391963	-0.37696	-0.617064	-0.367869	-0.705272	0.0633933	0.00432002	0.071195	5.33555e-05	0.000477397	0.427751	0.147941	0.0771039	0.772355	0.320626	0.429421	0.765265	0.585745	0.984184	0.0301735	0.244032	0.101724	0.767753	0.0347245	0.349737	0.000177111	0.000737215
Vitvi01g00005	-0.367158	-0.311084	-0.190948	-0.575067	-0.55416	-0.189226	-0.477437	-0.0594901	0.035872	-0.338394	-0.159862	-0.0324923	0.156469	-0.208138	-0.498141	0.423555	0.659059	0.304133	0.197349	0.171578	0.594842	0.509425	0.401194	0.0768978	0.3402	-0.104324	0.550029	0.0848134	0.148502	0.382795	0.00409676	0.00607322	0.387181	0.0212311	0.787443	0.870917	0.114248	0.466234	0.882993	0.47587	0.340579	0.0155597	0.0440133	0.000625757	0.15827	0.36674	0.433742	0.00275504	0.0130319
Vitvi01g00006	0.247466	0.346381	-0.110979	0.750144	0.554521	0.514661	0.858419	0.258375	0.140697	0.71762	0.358962	-0.0105424	-0.254394	0.0456956	0.476787	-0.706223	-0.885719	-0.601084	-0.473604	-0.256766	-0.767217	-0.481843	-0.290907	0.213637	-0.340657	-0.130901	-0.555345	0.254936	0.10542	0.614177	3.75708e-05	0.00603334	0.011979	1.61068e-07	0.233902	0.521959	0.00011585	0.0925466	0.961922	0.241443	0.835982	0.0214328	0.000165925	1.92555e-08	0.0024179	0.0224441	0.23693	1.94035e-05	0.0199026
Vitvi01g00012	-0.341837	-0.415555	0.487813	-0.408191	-0.0465694	-0.705391	-0.626326	-0.240471	-0.688676	-0.830257	-0.110184	0.497549	0.518874	0.498617	0.155286	0.868859	0.616994	0.525593	0.0955397	-0.271856	0.498241	-0.0259111	-0.321971	-0.507694	0.219572	-0.0215259	0.0862647	0.110378	0.0486074	0.0182107	0.0531586	0.832889	0.000170224	0.00138676	0.269047	0.000279642	9.49481e-07	0.616733	0.0157027	0.0111833	0.0154456	0.479254	7.56077e-08	0.00171247	0.0100046	0.664554	0.209527	0.0155359	0.906579
Vitvi01g00014	0.31498	0.483496	0.210761	0.914206	0.783977	0.317221	0.72028	0.222787	-0.0100344	0.51803	0.210092	0.0990973	-0.128625	0.143599	0.662243	-0.502414	-0.728987	-0.31681	-0.635564	-0.390073	-0.899655	-0.743671	-0.511222	-0.158534	-0.560484	-0.248919	-0.814379	0.143217	0.019422	0.334391	1.07939e-09	9.59426e-06	0.140239	0.00010627	0.306885	0.963756	0.011339	0.335963	0.652811	0.558612	0.513322	0.00057625	0.0145593	7.957e-05	0.140781	0.00111794	0.0657581	5.23634e-09	4.76249e-05
Vitvi01g00015	0.501408	0.693927	0.505744	0.945892	0.896348	0.211229	0.455415	0.238246	0.0416767	0.32324	-0.125326	0.0104984	-0.179619	0.0367015	0.631583	-0.347205	-0.526072	0.0336836	-0.553493	-0.301595	-0.918308	-0.879443	-0.552923	-0.474753	-0.808668	-0.508899	-0.931592	0.0147899	0.000240104	0.0138165	9.83129e-12	7.25051e-09	0.333293	0.028982	0.273635	0.850242	0.132457	0.568827	0.962081	0.412168	0.867957	0.00122775	0.104539	0.00992449	0.878733	0.00614746	0.161946	6.57256e-10	3.28008e-08
Vitvi01g00019	0.219937	0.386804	0.619659	0.833727	0.911804	-0.0190281	0.404808	0.0533308	-0.368191	0.0459463	0.0402986	0.344948	0.175112	0.398465	0.836523	-0.0330316	-0.426757	0.0443029	-0.63959	-0.58011	-0.762972	-0.92015	-0.7845	-0.555739	-0.589798	-0.442567	-0.921125	0.313274	0.0682549	0.00161345	7.76841e-07	1.42678e-09	0.931328	0.0553565	0.809033	0.0838742	0.835095	0.855142	0.106966	0.424186	0.059666	6.58673e-07	0.881064	0.0422728	0.840919	0.00101553	0.00371117	2.29839e-05	5.216e-10
Vitvi01g00023	0.75867	0.234067	-0.171796	-0.00659728	-0.177902	0.696465	-0.207115	0.152416	0.48938	0.124941	-0.699148	-0.932947	-0.465411	-0.535459	-0.446384	-0.465952	0.082216	0.10612	0.688016	0.908691	-0.117358	0.186813	0.305621	0.0795451	-0.196094	-0.0404693	0.135839	2.71916e-05	0.282389	0.433151	0.976167	0.416725	0.000222795	0.343011	0.487513	0.0177865	0.570027	0.000205683	8.8254e-11	0.025224	0.0084607	0.032749	0.0250321	0.709195	0.629866	0.000284992	2.02516e-09	0.593831	0.393375
Vitvi01g00024	-0.0437153	-0.365479	-0.579895	0.0329336	-0.198849	0.582688	0.509151	0.0841775	0.0585327	0.246971	0.251166	-0.286276	0.280548	0.116865	0.00731855	-0.491496	-0.426524	-0.687878	0.243892	0.139377	-0.112081	0.264006	0.0779319	0.658144	0.476114	0.511278	0.223165	0.843003	0.0863568	0.00372698	0.881415	0.363036	0.00352618	0.0130891	0.70256	0.790789	0.25592	0.247672	0.185408	0.19475	0.595395	0.973562	0.0172263	0.0423976	0.000286121	0.262085	0.525911	0.610644	0.223504
Vitvi01g00025	0.591922	0.283737	0.259324	0.648438	0.589098	0.470456	0.335143	0.0349256	-0.0881246	0.170545	-0.221237	-0.259299	0.0394492	0.156626	0.490288	-0.400361	-0.468878	-0.15292	-0.0534057	0.0446616	-0.673298	-0.578063	-0.493537	-0.237171	-0.401293	-0.0536579	-0.604258	0.00292585	0.18951	0.232128	0.000818311	0.00309954	0.0234815	0.117991	0.874296	0.689273	0.436557	0.31035	0.232175	0.858165	0.47542	0.0175444	0.0583516	0.0240156	0.486056	0.808769	0.839647	0.000429581	0.00386386
Vitvi01g00026	-0.176043	0.0257886	0.599539	0.535484	0.767331	-0.319469	0.356256	-0.212139	-0.648264	-0.173933	0.330993	0.691821	0.461969	0.737613	0.911777	0.225028	-0.406677	-0.0591521	-0.600694	-0.840017	-0.437585	-0.763901	-0.834899	-0.43086	-0.20915	-0.135846	-0.701996	0.421689	0.907019	0.00249793	0.00845703	1.93148e-05	0.137295	0.0952113	0.331165	0.000821848	0.427361	0.122898	0.000255334	0.0264712	5.90945e-05	1.43131e-09	0.301919	0.0541337	0.788624	0.0024379	5.33574e-07	0.0367825	2.21546e-05
Vitvi01g00027	-0.711178	-0.556251	-0.568265	-0.784757	-0.828868	-0.359056	-0.267825	0.0268879	0.0261542	-0.145054	0.351241	0.179831	0.309182	-0.0490197	-0.554293	0.332411	0.456952	-0.0981021	0.138363	0.0288361	0.790189	0.815406	0.585339	0.501381	0.754225	0.461676	0.828523	0.000142224	0.00584527	0.00466964	9.27104e-06	1.02759e-06	0.0924551	0.21663	0.903073	0.905706	0.509019	0.100299	0.411608	0.151131	0.824226	0.00605846	0.121205	0.0283769	0.656088	0.528955	0.896086	7.27482e-06	2.1365e-06
Vitvi01g00028	0.203049	-0.162079	-0.289668	-0.380448	-0.499511	0.385521	-0.355125	0.014639	0.314168	-0.177683	-0.501995	-0.640655	0.00902658	-0.37821	-0.557332	-0.0531793	0.407639	0.143806	0.635193	0.653962	0.305042	0.483902	0.428597	0.208885	0.247591	0.0399467	0.484564	0.352777	0.45999	0.180024	0.0733165	0.0152332	0.069255	0.0963415	0.947143	0.144307	0.417307	0.014655	0.000989808	0.967394	0.0751654	0.00573035	0.809566	0.0535122	0.512709	0.00112778	0.000712635	0.156968	0.0193054
Vitvi01g00029	-0.389425	-0.100077	-0.160744	0.193318	0.0944052	0.141201	0.488201	0.147954	-0.0579051	0.21537	0.408103	0.233265	0.298706	0.156781	0.18958	-0.142914	-0.327956	-0.367986	-0.406864	-0.417107	-0.163514	-0.0367965	-0.0767681	0.309534	0.159775	0.00959064	-0.0472414	0.066247	0.649592	0.463744	0.376805	0.668315	0.520456	0.0181049	0.500492	0.792985	0.323679	0.0532146	0.284089	0.166204	0.47498	0.386279	0.515355	0.126581	0.0840604	0.0540124	0.0476885	0.455972	0.867618
Vitvi01g00031	0.0315406	0.296198	-0.493925	-0.308267	-0.541907	0.141809	-0.178102	0.218382	0.790863	0.386382	-0.168754	-0.46252	-0.436406	-0.717442	-0.731034	-0.25153	0.218492	0.0369013	0.0997977	0.479892	0.246125	0.538051	0.81236	0.344432	0.030642	-0.00629917	0.465386	0.886398	0.169962	0.0166013	0.152408	0.00756265	0.518641	0.416191	0.316793	7.05575e-06	0.0685824	0.441462	0.026268	0.0373513	0.000116516	7.42218e-05	0.246964	0.316543	0.867244	0.650508	0.0204824	0.257605	0.00808964
Vitvi01g00033	0.843341	0.644815	0.103564	0.257207	0.112813	0.430988	-0.20131	0.0903389	0.583929	0.21386	-0.725852	-0.756468	-0.560235	-0.602025	-0.275263	-0.406414	0.0475234	0.30889	0.326197	0.692356	-0.354965	-0.143586	0.207859	-0.243924	-0.578608	-0.347181	-0.212362	4.34675e-07	0.000894678	0.638181	0.236099	0.608299	0.0400556	0.357004	0.681858	0.00343995	0.327166	8.84165e-05	2.95963e-05	0.00543075	0.00237026	0.203648	0.0543044	0.829513	0.151538	0.128751	0.000251391	0.0965027	0.513362
Vitvi01g00034	-0.0380425	0.055249	0.5856	-0.325718	-0.0648712	-0.610741	-0.831843	-0.290807	-0.214153	-0.69813	-0.516089	0.141061	0.105936	-0.0453658	-0.166629	0.770623	0.863789	0.919487	0.10636	0.0406435	0.38489	-0.0405376	-0.0361279	-0.69466	-0.190002	-0.336259	0.0411262	0.863176	0.802294	0.00332661	0.129347	0.768703	0.00196538	8.66724e-07	0.17824	0.326489	0.000212036	0.0117043	0.520872	0.630461	0.837151	0.447318	1.68956e-05	1.10012e-07	5.67223e-10	0.629088	0.853916	0.0697503	0.854292
Vitvi01g00035	-0.0576441	-0.252631	-0.187998	0.272944	0.150474	0.539999	0.519345	0.0220441	-0.118123	0.0899237	0.168159	-0.098834	0.262749	0.213752	0.259174	-0.309519	-0.405455	-0.467393	0.00504814	-0.13441	-0.286055	-0.0753114	-0.226567	0.340279	0.204388	0.0656306	-0.084601	0.793898	0.24483	0.390326	0.207639	0.493139	0.00781974	0.0110971	0.920475	0.591411	0.683246	0.443097	0.653677	0.225798	0.327416	0.232408	0.150662	0.0549304	0.0245273	0.981762	0.540904	0.185762	0.732709
Vitvi01g00036	0.0946661	0.277172	-0.495425	-0.478386	-0.684402	0.0434271	-0.392554	0.244917	0.773113	0.34308	-0.243776	-0.487208	-0.549681	-0.824115	-0.899771	-0.156385	0.399588	0.178107	0.215638	0.648274	0.404302	0.651222	0.906068	0.280871	0.00778119	-0.0571267	0.578434	0.667449	0.200403	0.0162243	0.0209391	0.000315873	0.844026	0.0639092	0.260023	1.52475e-05	0.109005	0.262319	0.0183765	0.00658638	1.33991e-06	5.17607e-09	0.476109	0.0588846	0.41618	0.323063	0.00082164	0.0556914	0.000763494
Vitvi01g00037	-0.257172	-0.0298032	-0.143225	-0.729366	-0.714321	-0.397337	-0.780095	-0.0451552	0.331111	-0.306022	-0.349513	-0.156343	-0.109417	-0.522521	-0.807326	0.485531	0.89456	0.594474	0.245367	0.381073	0.734331	0.640881	0.697467	-0.0409299	0.177995	-0.115829	0.659857	0.236165	0.89262	0.514431	7.85565e-05	0.000128767	0.0604583	1.13549e-05	0.837897	0.122757	0.155572	0.102099	0.47623	0.619203	0.0105301	3.22505e-06	0.0188432	8.60704e-09	0.00277606	0.259119	0.0728067	6.62637e-05	0.000984441
Vitvi01g00038	-0.32392	-0.0136019	0.525826	-0.338505	-0.0793322	-0.810179	-0.723534	-0.229825	-0.288228	-0.651677	-0.236586	0.415313	0.208145	0.044191	-0.100824	0.870162	0.822173	0.82062	-0.156548	-0.237832	0.439719	-0.0208118	-0.0376682	-0.628271	-0.104212	-0.272835	0.05874	0.131598	0.950884	0.00996547	0.114122	0.718986	2.7948e-06	9.54966e-05	0.291452	0.182297	0.000754832	0.277093	0.0487524	0.340562	0.841316	0.647141	6.84906e-08	1.49009e-06	1.62071e-06	0.475644	0.274495	0.0357697	0.924908
Vitvi01g00039	0.679871	0.640095	-0.0262551	0.802345	0.533034	0.734914	0.588116	0.290119	0.459499	0.614799	-0.220574	-0.525914	-0.38874	-0.297992	0.24578	-0.802823	-0.667908	-0.301699	-0.175425	0.182632	-0.866979	-0.478855	-0.138071	0.0360674	-0.585468	-0.274725	-0.580965	0.000358658	0.00100326	0.905344	4.11822e-06	0.00882058	6.49386e-05	0.00316192	0.179316	0.0273959	0.0017979	0.31184	0.00995084	0.0667677	0.167267	0.258293	4.02387e-06	0.000496456	0.161795	0.423347	0.404239	8.7041e-08	0.0207958
Vitvi01g00041	0.300049	0.367724	0.493078	0.898323	0.928647	0.171452	0.577431	0.0449739	-0.29415	0.19658	0.10858	0.250128	0.0949055	0.39296	0.859439	-0.241466	-0.64061	-0.170996	-0.554007	-0.517124	-0.843786	-0.905587	-0.772189	-0.394178	-0.553029	-0.362432	-0.918506	0.164214	0.0842974	0.0168171	5.97759e-09	1.66266e-10	0.434085	0.00391201	0.83854	0.173075	0.368649	0.621904	0.249696	0.666655	0.0636104	1.49991e-07	0.267008	0.0009909	0.435328	0.00609015	0.0115083	4.22751e-07	2.83673e-09
Vitvi01g00042	0.117605	0.686827	0.149901	0.394657	0.300888	-0.115045	0.137028	0.372052	0.343669	0.412037	-0.0485904	0.038076	-0.375123	-0.348641	0.026395	-0.180379	-0.133818	0.185511	-0.594086	-0.165473	-0.374545	-0.305188	0.0821744	-0.210418	-0.583315	-0.513731	-0.367382	0.593049	0.000294846	0.494807	0.0623739	0.16298	0.601176	0.532978	0.0804328	0.108359	0.0507423	0.825742	0.863056	0.0777723	0.103016	0.904842	0.41016	0.542706	0.396741	0.00279845	0.450518	0.0782681	0.156759
Vitvi01g00043	-0.184304	-0.257018	0.0554061	0.485205	0.530271	0.0715034	0.737162	0.00700279	-0.556952	0.16637	0.639363	0.503793	0.340075	0.722864	0.801568	-0.203728	-0.74219	-0.61977	-0.3822	-0.641397	-0.4495	-0.464848	-0.667433	0.139382	0.117646	0.196737	-0.458294	0.399875	0.236455	0.801742	0.0189348	0.0092458	0.745779	6.00382e-05	0.974702	0.00577053	0.448034	0.00102108	0.014248	0.112347	9.76328e-05	4.27556e-06	0.351135	5.02315e-05	0.00160941	0.071894	0.00097225	0.0314077	0.0254246
Vitvi01g00045	0.493439	0.527019	0.16437	0.847586	0.72554	0.414634	0.687346	0.261532	0.128602	0.577283	0.122345	-0.0732545	-0.364508	0.0170689	0.533638	-0.642967	-0.808488	-0.354236	-0.368099	-0.171018	-0.86502	-0.659463	-0.408441	-0.0712255	-0.594295	-0.230065	-0.73475	0.0167247	0.00976793	0.453584	3.32244e-07	8.93428e-05	0.0491599	0.000290511	0.228034	0.558686	0.00392336	0.578127	0.73976	0.0872591	0.938385	0.00872971	0.000935913	3.04322e-06	0.0972373	0.0839579	0.435267	1.00571e-07	0.000619287
Vitvi01g00046	0.549219	0.56101	0.484266	0.96406	0.913062	0.370541	0.505269	0.160885	-0.0576863	0.257214	-0.160824	-0.0650818	-0.138754	0.128967	0.693883	-0.383848	-0.56957	-0.0479312	-0.42712	-0.25417	-0.940301	-0.884344	-0.644816	-0.422835	-0.724233	-0.476577	-0.926729	0.00664126	0.00535308	0.0192012	1.45174e-13	1.23407e-09	0.0817669	0.0139205	0.463348	0.793751	0.236085	0.463519	0.767972	0.527782	0.55756	0.000240412	0.0705751	0.00455483	0.828072	0.0420786	0.241871	2.6928e-11	2.16953e-08
Vitvi01g00047	0.254307	0.320253	0.0479719	0.679829	0.513375	0.525597	0.596017	0.104367	0.106684	0.410059	0.0358144	-0.146396	-0.110153	-0.00320039	0.385253	-0.474316	-0.56448	-0.319387	-0.374751	-0.185124	-0.664217	-0.456122	-0.295513	0.0380984	-0.346751	-0.274558	-0.500997	0.241609	0.136279	0.827928	0.000359068	0.0122308	0.0100038	0.00268868	0.635561	0.628035	0.0519738	0.871122	0.505064	0.616833	0.988437	0.0694649	0.0222144	0.00501648	0.137402	0.0780905	0.397743	0.000547286	0.0287022
Vitvi01g00048	-0.54263	-0.302008	-0.220847	-0.575895	-0.536897	-0.383761	-0.345161	0.0356727	0.00210263	-0.181329	0.152245	0.217129	0.0281112	-0.0799561	-0.416775	0.431869	0.517702	0.187554	-0.000339277	-0.0349795	0.624416	0.509263	0.401281	0.15906	0.396925	-0.0409427	0.544723	0.00746706	0.161344	0.311225	0.00403126	0.00825314	0.0706445	0.106735	0.871628	0.992403	0.407656	0.488007	0.319648	0.898685	0.716864	0.0478841	0.0396057	0.0114	0.391468	0.998774	0.874103	0.00144873	0.0130656
Vitvi01g00049	0.155627	0.64991	0.00607684	0.0693857	-0.066706	-0.00575499	-0.196944	0.209959	0.652043	0.313332	-0.323382	-0.264861	-0.533436	-0.723433	-0.439367	-0.0983184	0.247849	0.392996	-0.274979	0.21547	-0.0677995	0.0383782	0.473711	-0.153309	-0.49621	-0.52429	-0.0169187	0.478277	0.000788905	0.978046	0.753077	0.762341	0.979209	0.367745	0.336276	0.000747943	0.145436	0.132278	0.221953	0.00875999	9.58158e-05	0.0359352	0.655375	0.254178	0.0635845	0.204134	0.32345	0.758557	0.86198
Vitvi01g00050	0.0342634	-0.383062	-0.72713	-0.471439	-0.69289	0.554979	-0.0302782	0.114173	0.346399	0.119731	-0.109238	-0.623952	-0.0246347	-0.291688	-0.598037	-0.347067	0.0691557	-0.365618	0.665027	0.654089	0.36647	0.734178	0.569223	0.696184	0.576641	0.45237	0.704483	0.876661	0.0712019	8.47114e-05	0.0231533	0.000247499	0.00598309	0.890918	0.603957	0.105401	0.586336	0.61978	0.00146413	0.911163	0.176868	0.00257784	0.104686	0.753871	0.0862284	0.000535765	0.00071035	0.0854435	6.66168e-05
Vitvi01g00051	-0.560981	-0.3327	-0.325545	-0.0860419	-0.0809977	-0.244171	0.436502	-0.0434538	-0.192232	0.261372	0.815536	0.576876	0.207468	0.391394	0.233051	-0.00498463	-0.401796	-0.590594	-0.353244	-0.51937	0.134019	0.113682	-0.0240969	0.409346	0.439519	0.290486	0.11404	0.00535602	0.120862	0.129562	0.696273	0.713325	0.261523	0.0373045	0.843931	0.379543	0.22833	2.12214e-06	0.00395478	0.34217	0.0647683	0.284544	0.981991	0.0573715	0.00300647	0.0982443	0.0110925	0.542094	0.605524
Vitvi01g00052	-0.0821615	0.355707	-0.462819	0.249344	-0.031465	0.211107	0.530714	0.425025	0.491416	0.791856	0.423258	-0.0469119	-0.427528	-0.354352	-0.135937	-0.569522	-0.469906	-0.439557	-0.474929	-0.0696036	-0.273592	0.0970334	0.352776	0.451029	-0.129624	0.0855315	-0.00984552	0.709379	0.095759	0.0261587	0.251231	0.886669	0.333579	0.00917664	0.0432071	0.0172472	6.74357e-06	0.0441776	0.831677	0.0418618	0.0971203	0.536273	0.00455902	0.0236664	0.0358459	0.0220186	0.752325	0.206518	0.659614
Vitvi01g00053	0.321998	0.66397	-0.0930853	0.702283	0.461639	0.398809	0.642458	0.437326	0.44786	0.794595	0.153585	-0.157768	-0.497915	-0.298202	0.205067	-0.702206	-0.680732	-0.333187	-0.550656	-0.104595	-0.724174	-0.39693	-0.016906	0.109763	-0.558243	-0.235998	-0.503157	0.134037	0.000550837	0.6727	0.000187146	0.0265931	0.0594253	0.000947559	0.0369069	0.0321081	5.9447e-06	0.484141	0.472167	0.0156144	0.166954	0.347911	0.000187585	0.000350165	0.120286	0.00647169	0.634822	9.34948e-05	0.0607462
Vitvi01g00054	0.759505	0.278022	0.321276	0.524337	0.535788	0.579049	0.132978	0.00636789	-0.022248	-7.19607e-05	-0.504327	-0.464459	-0.268903	0.0375184	0.348272	-0.367832	-0.333236	0.0111953	0.262418	0.282918	-0.571013	-0.512877	-0.441604	-0.289675	-0.451572	-0.225929	-0.520968	2.63262e-05	0.198969	0.134962	0.0102167	0.00841287	0.00378971	0.545265	0.976995	0.919741	0.99974	0.0141287	0.0255639	0.214715	0.865044	0.103405	0.0841997	0.120228	0.959566	0.226405	0.190846	0.00443061	0.0123296
Vitvi01g00055	0.328087	0.586436	-0.421704	-0.0841786	-0.384165	0.306645	-0.12741	0.340244	0.958516	0.568068	-0.332265	-0.654022	-0.710657	-0.927633	-0.741813	-0.452438	0.126281	0.107932	0.0715427	0.627392	0.00735278	0.385597	0.80596	0.243131	-0.28604	-0.196945	0.281466	0.12642	0.00327113	0.0450447	0.702556	0.0703238	0.15469	0.562367	0.112156	6.38809e-13	0.00468713	0.121379	0.000711558	0.000144567	1.9195e-10	5.09152e-05	0.0301833	0.565863	0.623997	0.745644	0.00135318	0.973438	0.0691952
Vitvi01g00056	0.75969	0.742018	-0.126915	0.563106	0.263713	0.721041	0.313803	0.346907	0.727562	0.640066	-0.425193	-0.750549	-0.591521	-0.604463	-0.123051	-0.792117	-0.423643	-0.117985	-0.00772797	0.482335	-0.657399	-0.2276	0.194742	0.0635262	-0.591245	-0.295093	-0.339371	2.6137e-05	5.05431e-05	0.563898	0.00514752	0.224038	0.00010366	0.144799	0.104857	8.34906e-05	0.00100396	0.0431158	3.7009e-05	0.00295003	0.00225045	0.575921	6.6636e-06	0.0439646	0.591849	0.972083	0.0197587	0.000652994	0.296277
Vitvi01g00058	-0.61197	-0.483085	0.39959	-0.243098	0.100268	-0.75219	-0.206919	-0.402051	-0.738765	-0.656725	0.329291	0.80043	0.757171	0.738594	0.442784	0.756135	0.227496	0.158224	-0.180303	-0.685401	0.348998	-0.143774	-0.450903	-0.301165	0.355968	0.205358	-0.0231676	0.00191329	0.0195405	0.0588832	0.263691	0.648963	3.48059e-05	0.343479	0.0571987	5.67449e-05	0.000664337	0.124952	4.51566e-06	2.88095e-05	5.7089e-05	0.0343545	2.99758e-05	0.296504	0.470871	0.410359	0.000307062	0.10264	0.512804
Vitvi01g00059	0.636053	0.731889	-0.234094	0.182522	-0.097696	0.417241	-0.0582089	0.39971	0.870682	0.600097	-0.452501	-0.715893	-0.777951	-0.858041	-0.519184	-0.561097	-0.0323922	0.113504	0.0850385	0.672774	-0.259959	0.0916054	0.557376	0.0401946	-0.530979	-0.32206	-0.0238224	0.00110505	7.20831e-05	0.282331	0.404526	0.657427	0.0476095	0.791922	0.0588004	6.58234e-08	0.00246876	0.0301576	0.000122464	1.24443e-05	1.65351e-07	0.0111264	0.0053444	0.883351	0.606092	0.699654	0.000435715	0.230946	0.677629
Vitvi01g00060	0.640852	0.166923	-0.162968	-0.238117	-0.335102	0.356303	-0.417235	0.1347	0.438835	0.0491485	-0.590013	-0.730668	-0.569882	-0.547808	-0.564499	-0.237664	0.283837	0.229778	0.719917	0.906888	0.134188	0.308618	0.412203	0.0053422	-0.143058	-0.0761083	0.261734	0.000985128	0.446505	0.457498	0.273904	0.118039	0.0951649	0.0476134	0.540023	0.0361864	0.823771	0.00304236	7.51536e-05	0.0045277	0.00681138	0.00501464	0.274844	0.189347	0.291553	0.000107535	2.46661e-09	0.541581	0.151917
Vitvi01g00061	-0.442383	0.0795273	-0.226759	-0.191751	-0.22762	-0.483647	0.0409856	0.0968683	0.17823	0.336331	0.527876	0.441415	-0.199697	-0.0966564	-0.16231	0.11774	0.035091	-0.0840983	-0.46234	-0.286473	0.23513	0.208645	0.33411	0.143638	0.0933081	0.0339713	0.175399	0.0345371	0.718322	0.298114	0.380761	0.296234	0.0193785	0.852699	0.660159	0.41585	0.116613	0.00962806	0.0349809	0.360951	0.660859	0.459343	0.592624	0.873705	0.702828	0.0263342	0.185093	0.280146	0.339378
Vitvi01g00062	-0.359715	-0.285241	-0.898593	-0.327213	-0.64961	0.313797	0.33447	0.348143	0.442928	0.463659	0.406504	-0.235159	-0.0328208	-0.315737	-0.514858	-0.404479	-0.136898	-0.581612	0.126853	0.219539	0.269387	0.712005	0.659008	0.878855	0.559563	0.38625	0.642658	0.0918152	0.187073	5.82005e-09	0.127494	0.000794837	0.144808	0.118777	0.103542	0.0342891	0.0258528	0.0542458	0.280085	0.881818	0.142206	0.0119408	0.0555735	0.533371	0.00360247	0.564089	0.314172	0.21386	0.00013857
Vitvi01g00063	0.143369	0.295285	0.392471	0.781219	0.8346	0.00665033	0.593037	0.156598	-0.311473	0.232335	0.281734	0.389197	0.154715	0.457885	0.841692	-0.203575	-0.68049	-0.266588	-0.593653	-0.607427	-0.723328	-0.807255	-0.704691	-0.290016	-0.425245	-0.253889	-0.817373	0.514006	0.171345	0.0639704	1.08179e-05	7.38082e-07	0.975975	0.00285962	0.475501	0.147968	0.286067	0.192789	0.0664198	0.48089	0.0280143	4.81484e-07	0.351506	0.000352533	0.21884	0.00282354	0.00211176	9.61516e-05	3.23646e-06
Vitvi01g00064	0.37138	0.723304	-0.216425	0.26988	-0.0179533	0.373071	0.0994873	0.464095	0.808537	0.631653	-0.315125	-0.543849	-0.605841	-0.779321	-0.411791	-0.514194	-0.078187	0.0895161	-0.229967	0.368843	-0.314719	0.0288062	0.495519	0.0846598	-0.507403	-0.407981	-0.0661508	0.0810238	9.62273e-05	0.321258	0.212989	0.935199	0.0795423	0.651528	0.0256949	3.03572e-06	0.00122575	0.143023	0.00730812	0.00218503	1.17383e-05	0.0508942	0.0120699	0.722886	0.68461	0.291146	0.0832855	0.143567	0.896193
Vitvi01g00065	0.0652991	0.300861	0.0971216	0.0922658	0.00543137	-0.12986	-0.127258	0.284938	0.221112	0.0661084	-0.106283	-0.0252956	-0.19602	-0.337598	-0.176377	0.0674152	0.222167	0.286569	-0.175855	0.053384	-0.0650334	-0.0322076	0.155367	-0.198499	-0.306145	-0.232089	-0.0818336	0.767218	0.16302	0.659323	0.675428	0.980378	0.554812	0.562837	0.187562	0.31063	0.764412	0.629337	0.908789	0.370041	0.115156	0.420795	0.759887	0.308268	0.184939	0.422192	0.808846	0.76814	0.884012
Vitvi01g00066	-0.58916	-0.801927	-0.491071	-0.839288	-0.76403	-0.205464	-0.258995	-0.194464	-0.22394	-0.319954	0.297972	0.125307	0.359146	0.220192	-0.400948	0.300565	0.314278	-0.216503	0.471883	0.104237	0.82004	0.780022	0.360342	0.542164	0.901275	0.624965	0.840308	0.00309565	4.20214e-06	0.0173376	5.57775e-07	2.20412e-05	0.346957	0.232743	0.373927	0.304323	0.136666	0.167297	0.568887	0.0923675	0.312698	0.0579494	0.163456	0.144159	0.321078	0.0230064	0.635985	1.67202e-06	1.13906e-05
Vitvi01g00067	0.323751	0.380471	-0.401515	0.229842	-0.0136448	0.473312	0.352439	0.51816	0.530856	0.645962	0.0157325	-0.399708	-0.40376	-0.379036	-0.157778	-0.649727	-0.457334	-0.380797	-0.0861592	0.279851	-0.312418	0.0516251	0.292374	0.343048	-0.168094	-0.0384618	-0.0446802	0.131811	0.0732984	0.0575625	0.291416	0.950729	0.0225386	0.0990665	0.011315	0.00915446	0.000869853	0.943201	0.0588015	0.0560514	0.0744787	0.47214	0.000792512	0.0282279	0.073032	0.695878	0.195908	0.146677	0.815036
Vitvi01g00068	-0.0226039	-0.568541	0.124831	-0.0370231	0.0990249	0.192995	0.0478555	-0.0802635	-0.577555	-0.476184	-0.0251302	0.049875	0.445768	0.53448	0.325282	0.157551	-0.0392867	-0.140423	0.436574	-0.0363521	0.0526014	-0.0692833	-0.4595	0.0147854	0.336164	0.136907	0.00289373	0.918461	0.00464514	0.570368	0.86681	0.653049	0.377619	0.828339	0.715819	0.00390257	0.0216216	0.909383	0.821206	0.0330193	0.00860458	0.129889	0.472785	0.858744	0.522779	0.0372699	0.869204	0.811599	0.753431
Vitvi01g00070	0.168248	0.264432	-0.746291	0.187987	-0.218358	0.636587	0.580492	0.443339	0.732353	0.893715	0.271134	-0.456744	-0.582435	-0.545073	-0.339846	-0.837396	-0.533761	-0.632665	-0.0721917	0.325865	-0.2705	0.298377	0.536977	0.701205	-0.00527465	0.112417	0.165685	0.442851	0.222731	4.33026e-05	0.390356	0.316848	0.0010911	0.00368325	0.0341029	7.09435e-05	9.32374e-09	0.210789	0.028458	0.003544	0.00715145	0.112604	6.25168e-07	0.0087114	0.00119702	0.743411	0.129163	0.211899	0.166693
Vitvi01g00071	-0.525114	-0.292988	-0.502571	0.0311237	-0.115198	0.0585238	0.654967	0.140003	-0.0330662	0.489549	0.841644	0.384358	0.0491743	0.161613	0.101545	-0.288993	-0.487237	-0.682779	-0.363817	-0.39945	-0.0233076	0.189351	0.0897238	0.6206	0.366561	0.321746	0.153045	0.0100849	0.174858	0.0145237	0.887891	0.60069	0.790821	0.000694737	0.524035	0.880941	0.0177412	4.82922e-07	0.0701709	0.82368	0.461297	0.644778	0.181086	0.0183688	0.000330661	0.0879051	0.0589804	0.915932	0.386861
Vitvi01g00072	0.22364	0.313071	0.451941	0.799564	0.81884	0.0762205	0.498413	0.202327	-0.289263	0.144706	0.133982	0.292848	0.0668859	0.331408	0.753844	-0.146277	-0.494646	-0.0990973	-0.508273	-0.481526	-0.735111	-0.804878	-0.686704	-0.39051	-0.517566	-0.421425	-0.825457	0.304987	0.14579	0.0303879	4.70653e-06	1.78275e-06	0.729599	0.0154945	0.354529	0.180661	0.510045	0.542206	0.175073	0.761719	0.122401	3.27042e-05	0.505414	0.0164192	0.652811	0.0132734	0.0199959	6.44946e-05	3.63987e-06
Vitvi01g00074	0.577858	0.129415	-0.347883	0.393362	0.11371	0.962543	0.479306	0.293605	0.334161	0.445587	-0.217084	-0.727035	-0.25936	-0.218426	-0.00905856	-0.80283	-0.528801	-0.475632	0.317355	0.487592	-0.501609	-0.0337663	0.0192978	0.392536	-0.0859469	0.0795677	-0.111813	0.00387945	0.556181	0.103817	0.0633158	0.605434	2.22566e-13	0.0206591	0.173909	0.119139	0.0330993	0.31975	8.49822e-05	0.232061	0.316694	0.967279	4.02246e-06	0.00947903	0.0217956	0.140062	0.0182712	0.0147438	0.878438
Vitvi01g00075	0.189341	0.179294	0.55793	0.687258	0.802818	0.129951	0.350959	-0.1127	-0.382006	-0.112202	-0.0487891	0.198073	0.271927	0.471461	0.784089	-0.0321584	-0.413078	-0.0205039	-0.379661	-0.496631	-0.621341	-0.779024	-0.760532	-0.425092	-0.370573	-0.156308	-0.738392	0.386887	0.413027	0.00566747	0.000291244	4.02485e-06	0.554533	0.100592	0.608662	0.0720508	0.610255	0.82504	0.36495	0.209403	0.0231461	9.54753e-06	0.884188	0.050103	0.926015	0.0739627	0.0159265	0.00155347	1.18883e-05
Vitvi01g00076	-0.238919	0.175635	0.133354	-0.0380071	-0.0119485	-0.213456	-0.181355	-0.206148	0.153651	-0.13563	-0.118924	0.130104	0.0946026	-0.158509	-0.0834923	0.302435	0.279127	0.279729	-0.315168	-0.226059	0.0993859	-0.0274404	0.122722	-0.186826	-0.0984709	-0.36956	-0.00390814	0.272242	0.422782	0.544117	0.863302	0.956848	0.328102	0.407589	0.345318	0.483951	0.537203	0.588881	0.554061	0.66766	0.470063	0.704875	0.160723	0.197115	0.196111	0.142966	0.29965	0.651861	0.901091
Vitvi01g00077	-0.487349	-0.820384	-0.401603	-0.51115	-0.46507	0.0601272	0.0198492	-0.133032	-0.368147	-0.286997	0.34091	0.129433	0.554739	0.411747	-0.0696116	0.155223	0.0549335	-0.390728	0.368712	-0.0364853	0.502634	0.497304	0.0508393	0.496512	0.833927	0.653775	0.55938	0.0183378	1.64138e-06	0.0575031	0.012677	0.0253453	0.785218	0.928372	0.545099	0.0839143	0.184255	0.111411	0.556123	0.00600941	0.0509213	0.752298	0.479432	0.803401	0.0652656	0.0834033	0.868728	0.0145092	0.0157622
Vitvi01g00078	0.39349	0.659164	0.0711532	0.863739	0.6428	0.360714	0.636524	0.397683	0.277585	0.64391	0.062316	-0.118833	-0.223809	-0.107618	0.433842	-0.601632	-0.659507	-0.275418	-0.610128	-0.207314	-0.862292	-0.603942	-0.252376	-0.0930027	-0.605555	-0.283288	-0.702262	0.0632223	0.000624072	0.746984	1.10406e-07	0.00093974	0.0908506	0.00109275	0.0602146	0.199705	0.000914668	0.777587	0.589167	0.304613	0.625012	0.0386126	0.00239005	0.000618587	0.203383	0.00199177	0.342537	1.22541e-07	0.00227561
Vitvi01g00079	-0.164581	-0.0198326	-0.668212	-0.155961	-0.41653	0.203325	0.266873	0.443965	0.453472	0.535818	0.330376	-0.135899	-0.288142	-0.348638	-0.381777	-0.339394	-0.169995	-0.448349	-0.0410974	0.167403	0.134421	0.441534	0.530745	0.574077	0.238204	0.0327282	0.369821	0.452999	0.928432	0.000492465	0.47732	0.0480286	0.352109	0.218329	0.0338209	0.0297616	0.00840853	0.12364	0.536389	0.182432	0.103019	0.0722358	0.113114	0.438061	0.0318981	0.852301	0.44518	0.540873	0.0349264
Vitvi01g00080	-0.467841	-0.310802	-0.0737906	0.124622	0.19323	-0.266315	0.489357	-0.0194345	-0.413932	0.18281	0.821187	0.697619	0.17103	0.528626	0.473332	0.0377607	-0.444901	-0.494728	-0.439632	-0.637074	-0.0592114	-0.154491	-0.317158	0.189683	0.243164	0.220827	-0.151898	0.024372	0.148889	0.73792	0.571017	0.377027	0.219331	0.0177927	0.929865	0.0495834	0.403773	1.57187e-06	0.000215287	0.435235	0.00950695	0.0225323	0.86418	0.033403	0.0163987	0.035811	0.00107853	0.788417	0.481535
Vitvi01g00081	-0.105031	-0.20261	-0.161974	0.157457	0.065486	0.369655	0.310374	0.0500734	-0.0570818	0.0115347	0.0565295	-0.131547	0.256221	0.165872	0.15544	-0.180496	-0.222594	-0.303171	0.00604786	-0.107927	-0.13533	0.00649512	-0.113684	0.259177	0.209503	0.184685	0.0182482	0.633401	0.353841	0.460284	0.473053	0.76657	0.0825562	0.14948	0.820506	0.795867	0.958341	0.797803	0.549635	0.237963	0.449411	0.478811	0.40985	0.307315	0.159656	0.978151	0.624013	0.538112	0.976536
Vitvi01g00082	0.617577	-0.0587918	-0.049137	0.0266389	0.0146016	0.486977	-0.0502064	0.0778413	0.0212423	0.0454215	-0.306846	-0.494578	-0.41685	-0.0745915	-0.068204	-0.342704	-0.137412	-0.0928869	0.645564	0.606162	-0.106701	0.0113656	-0.0670835	0.0356882	-0.0810146	0.109372	-0.00583251	0.00169038	0.789883	0.823811	0.903967	0.947278	0.0184403	0.820037	0.724064	0.923359	0.836954	0.154406	0.0164363	0.0478394	0.735174	0.757159	0.109419	0.531819	0.67336	0.000878409	0.00217002	0.627982	0.958952
Vitvi01g00083	0.318434	0.41402	0.750287	0.844838	0.982633	-0.0456943	0.34153	-0.0728575	-0.387931	-0.0422418	-0.0448398	0.321336	0.115395	0.420005	0.872257	-0.0103041	-0.425963	0.123906	-0.524107	-0.547719	-0.778951	-0.985084	-0.850906	-0.646551	-0.657019	-0.412515	-0.971239	0.138644	0.0495303	3.73721e-05	3.95741e-07	7.60042e-17	0.835987	0.110719	0.741123	0.0673865	0.848234	0.839015	0.134885	0.600064	0.0460083	5.82937e-08	0.962783	0.0426989	0.57325	0.010256	0.00682221	1.19255e-05	1.55441e-17
Vitvi01g00084	-0.407617	-0.53621	-0.246346	-0.271749	-0.256385	-0.110894	0.106528	0.0691357	-0.301282	-0.184232	0.333019	0.226082	0.473406	0.327493	0.0315763	0.153954	0.0112145	-0.269476	0.166529	-0.159971	0.283382	0.276056	-0.0203013	0.327829	0.532616	0.205913	0.308681	0.0535262	0.0083518	0.257164	0.209715	0.237651	0.614451	0.62854	0.75394	0.162404	0.400062	0.120485	0.299599	0.0225081	0.12715	0.886271	0.483076	0.959497	0.213701	0.447593	0.465926	0.190088	0.202296
Vitvi01g00085	-0.223311	-0.0354721	-0.198286	0.450427	0.339394	0.257078	0.811408	0.161308	-0.120462	0.521779	0.655608	0.326066	0.078957	0.293886	0.464657	-0.417092	-0.751704	-0.671443	-0.52571	-0.504032	-0.432737	-0.26537	-0.27663	0.358726	0.0414848	0.0777895	-0.296257	0.30572	0.872344	0.364423	0.0310173	0.113114	0.236341	2.6257e-06	0.462155	0.584036	0.0106603	0.000683527	0.128914	0.720263	0.173478	0.0254931	0.0476974	3.54469e-05	0.000451659	0.00998494	0.0141945	0.0391666	0.221033
Vitvi01g00086	0.665403	0.58095	-0.0449438	0.455993	0.257171	0.563477	0.200802	0.116248	0.510431	0.481877	-0.392428	-0.605662	-0.456183	-0.399495	-0.0280263	-0.605253	-0.339023	-0.0753599	-0.00449335	0.380557	-0.528132	-0.237222	0.081862	-0.0200782	-0.474111	-0.239316	-0.309349	0.00053049	0.00365003	0.838646	0.0287531	0.236166	0.00511188	0.358245	0.597351	0.012824	0.0198927	0.0640023	0.00219345	0.0286781	0.0589493	0.898989	0.00221278	0.113533	0.732543	0.983766	0.0732279	0.00958656	0.275765
Vitvi01g00087	-0.0958526	-0.379636	0.520358	0.279521	0.555152	-0.115933	0.175758	-0.189456	-0.843981	-0.505603	0.135115	0.476531	0.60406	0.836577	0.792381	0.309091	-0.221715	-0.058052	-0.0454261	-0.531024	-0.21334	-0.543771	-0.867059	-0.331999	0.0722779	-0.0305134	-0.450267	0.663518	0.0739838	0.0109136	0.196457	0.00596417	0.598352	0.422453	0.386596	4.17643e-07	0.0138474	0.538764	0.0215129	0.0022699	6.56521e-07	6.58352e-06	0.151257	0.309279	0.792471	0.836937	0.00912836	0.328372	0.00731829
Vitvi01g00088	0.381111	0.42111	0.6391	0.9096	0.989037	0.14066	0.470488	-0.0339283	-0.318974	0.0862443	-0.0316045	0.208185	0.0870252	0.399752	0.877776	-0.180036	-0.566663	-0.0244667	-0.502646	-0.489495	-0.859284	-0.97164	-0.830634	-0.522335	-0.63169	-0.380807	-0.969741	0.0727762	0.0453801	0.00102754	1.83069e-09	6.2386e-19	0.52207	0.0234705	0.877859	0.137939	0.695592	0.88617	0.340467	0.692965	0.058771	3.76019e-08	0.411064	0.0048139	0.911766	0.0145065	0.0177556	1.51635e-07	1.24785e-14
Vitvi01g00089	-0.303133	-0.169262	-0.857458	-0.0994463	-0.455801	0.351822	0.545441	0.388673	0.411267	0.66536	0.577072	-0.127256	-0.195386	-0.277349	-0.343653	-0.533706	-0.345696	-0.686505	-0.100169	0.0928498	0.0461508	0.525784	0.527282	0.85	0.400872	0.365807	0.427235	0.159711	0.440068	1.72156e-07	0.651663	0.0288292	0.0997004	0.00710488	0.0668187	0.0512193	0.000531088	0.00393961	0.562841	0.371623	0.200104	0.108376	0.00871955	0.106156	0.000297566	0.649289	0.673483	0.83437	0.00997258
Vitvi01g00090	0.680905	0.349568	0.0258267	0.0944889	-0.0252438	0.477336	-0.309104	0.189826	0.387962	0.0114723	-0.772175	-0.761562	-0.301112	-0.482891	-0.311734	-0.242661	0.215931	0.30021	0.380747	0.679211	-0.164466	-0.00292978	0.179476	-0.197117	-0.346322	-0.307558	-0.0429011	0.000348477	0.102041	0.906882	0.668037	0.908975	0.0212623	0.151239	0.385649	0.067362	0.958567	1.58512e-05	2.42952e-05	0.162653	0.0195969	0.147611	0.264577	0.322391	0.163977	0.0730723	0.000365284	0.453319	0.989415
Vitvi01g00091	0.0326092	0.0362304	0.402423	-0.527189	-0.291195	-0.549332	-0.949049	-0.235034	-0.0687284	-0.633374	-0.570489	-0.0210878	-0.0145672	-0.187896	-0.402392	0.687593	0.891124	0.861816	0.3052	0.288414	0.548009	0.188259	0.18588	-0.549791	-0.0930205	-0.207808	0.253427	0.882575	0.869638	0.0569479	0.00974012	0.177634	0.00662788	5.30393e-12	0.280349	0.755347	0.00117726	0.0044754	0.923915	0.947402	0.390589	0.0569684	0.000288462	1.18656e-08	1.26782e-07	0.156742	0.182001	0.006787	0.389656
Vitvi01g00092	0.046829	-0.104888	0.0531795	0.419887	0.350083	0.376267	0.420872	0.136854	-0.242004	0.0167476	0.0796021	0.0223972	0.228277	0.235203	0.399032	-0.173063	-0.294136	-0.236648	-0.140472	-0.200185	-0.407698	-0.317661	-0.400806	0.0160427	-0.056411	-0.164937	-0.328793	0.83197	0.633868	0.809565	0.0460758	0.101503	0.0767983	0.0455149	0.533502	0.265913	0.939543	0.718068	0.919205	0.294805	0.279992	0.0592704	0.429713	0.173096	0.276962	0.522633	0.359755	0.0534745	0.139659
Vitvi01g00095	0.582216	0.873632	-0.00953855	0.57334	0.271819	0.438481	0.178512	0.500364	0.75209	0.596812	-0.406646	-0.549445	-0.575377	-0.709714	-0.172128	-0.54222	-0.159953	0.139655	-0.307441	0.315116	-0.607542	-0.271822	0.25401	-0.14867	-0.736195	-0.544761	-0.39128	0.00355946	5.23607e-08	0.965546	0.00423633	0.209592	0.0363545	0.415102	0.0150326	3.49375e-05	0.00264461	0.0541539	0.00661439	0.00407216	0.000148895	0.43225	0.00752113	0.465976	0.525078	0.153567	0.143034	0.00210654	0.209587
Vitvi01g00096	-0.11964	0.142357	-0.0140854	-0.203642	-0.215405	-0.398179	-0.297373	0.349419	0.179144	-0.0472382	-0.0769163	0.0574857	-0.095884	-0.24661	-0.287899	0.23485	0.360437	0.295208	-0.043373	0.0526066	0.238443	0.175239	0.290198	-0.116594	-0.0737402	-0.121559	0.164058	0.586624	0.51701	0.94914	0.351344	0.323599	0.0598658	0.168193	0.102198	0.413424	0.830522	0.727222	0.794453	0.663414	0.256638	0.182819	0.280737	0.091118	0.171462	0.844218	0.81158	0.273226	0.423846
Vitvi01g00097	0.371367	0.267236	0.454562	0.700466	0.795663	0.163022	0.477824	0.00578866	-0.308616	0.183319	0.119008	0.189889	-0.0423344	0.392017	0.739343	-0.284098	-0.668989	-0.203643	-0.304659	-0.351778	-0.688243	-0.761158	-0.705412	-0.298572	-0.457765	-0.0926088	-0.760375	0.0810357	0.217681	0.0293224	0.000197707	5.65657e-06	0.457348	0.0211116	0.979087	0.15192	0.402441	0.588617	0.385489	0.847905	0.0643058	5.55963e-05	0.188923	0.000482368	0.35134	0.157516	0.0997459	0.000283146	2.46824e-05
Vitvi01g00098	0.307027	0.137784	-0.219479	0.566253	0.371155	0.734009	0.756571	0.280711	0.15965	0.540725	0.179423	-0.262654	-0.186692	0.0175104	0.309112	-0.741353	-0.807471	-0.635285	-0.0642124	0.00124339	-0.616401	-0.266012	-0.203387	0.369295	-0.143188	-0.00409723	-0.327106	0.154149	0.530698	0.314308	0.00485138	0.0812223	6.70069e-05	2.94802e-05	0.19448	0.466831	0.0077211	0.412687	0.225973	0.393688	0.936794	0.151229	5.17609e-05	3.20188e-06	0.00112534	0.770991	0.995508	0.0017352	0.219875
Vitvi01g00099	-0.590939	-0.513791	-0.582978	-0.678294	-0.704186	-0.23939	-0.110948	-0.0732	0.0724062	0.0165521	0.465485	0.19579	0.0645215	-0.0227061	-0.441643	0.156592	0.193504	-0.280522	0.148859	0.016135	0.674051	0.713505	0.517906	0.545296	0.686374	0.551287	0.721671	0.00298539	0.0121489	0.00350587	0.000374672	0.000176617	0.27127	0.614277	0.739947	0.742674	0.940247	0.0251977	0.370615	0.769917	0.918094	0.034876	0.475518	0.376338	0.194793	0.497845	0.941751	0.000420885	0.000132149
Vitvi01g00101	-0.00283708	-0.0348276	-0.312936	0.146521	-0.00941784	0.17933	0.32515	0.300432	0.0407124	0.317281	0.265812	-0.0394107	0.155171	0.100587	0.109002	-0.307902	-0.333769	-0.41868	-0.168702	-0.0443657	-0.173981	0.0332539	0.0101757	0.268619	0.147461	0.349686	-0.0255073	0.98975	0.874646	0.145973	0.504698	0.965982	0.412932	0.130055	0.163651	0.85367	0.140159	0.220236	0.858302	0.479582	0.647917	0.620541	0.152919	0.1196	0.0467705	0.441603	0.840696	0.427232	0.88027
Vitvi01g00102	0.487882	0.794518	-0.00775363	0.22966	0.00786944	0.268538	-0.177095	0.245878	0.768352	0.371787	-0.597784	-0.602487	-0.535564	-0.801478	-0.431463	-0.306129	0.173481	0.373295	-0.12256	0.459455	-0.263738	-0.038483	0.450769	-0.179657	-0.604397	-0.573208	-0.117642	0.0181917	5.96605e-06	0.971991	0.29181	0.971572	0.215363	0.418877	0.258098	1.85336e-05	0.0806653	0.00259148	0.00234716	0.0084454	4.29419e-06	0.0398127	0.15542	0.428582	0.0793478	0.577455	0.0274128	0.223993	0.861606
Vitvi01g00103	0.466871	0.830259	0.0685027	0.511692	0.28848	0.338384	0.129219	0.420497	0.6347	0.474442	-0.43104	-0.445511	-0.467006	-0.609306	-0.12124	-0.413465	-0.118498	0.200275	-0.343982	0.201251	-0.529485	-0.29195	0.194318	-0.182428	-0.688358	-0.737681	-0.37766	0.0247094	9.49363e-07	0.756127	0.0125671	0.181898	0.11426	0.556782	0.0457278	0.00114102	0.0221741	0.040029	0.0331327	0.024662	0.00202767	0.581592	0.0498674	0.590227	0.359533	0.108017	0.357148	0.00936983	0.176461
Vitvi01g00104	-0.721401	-0.663165	-0.0700366	-0.150456	0.0166292	-0.381342	0.300969	-0.18561	-0.709072	-0.196396	0.751308	0.757308	0.622068	0.790707	0.467775	0.308099	-0.222377	-0.424504	-0.287993	-0.70484	0.224618	0.0158319	-0.380737	0.228557	0.588539	0.451711	0.0843542	0.000102445	0.000562566	0.750832	0.493193	0.939969	0.0725883	0.162862	0.396484	0.000151909	0.369106	3.59758e-05	2.86574e-05	0.00152814	7.10596e-06	0.0243948	0.152642	0.3078	0.0434919	0.182669	0.000173121	0.302822	0.942843
Vitvi01g00105	-0.336482	-0.244601	-0.139397	0.146235	0.0890308	0.01447	0.345149	0.130229	-0.232588	0.0666125	0.416895	0.293453	0.380254	0.338147	0.292259	-0.000352945	-0.212866	-0.352098	-0.339778	-0.392257	-0.0990464	-0.0589096	-0.185056	0.162681	0.249334	0.208403	-0.0753393	0.116438	0.260658	0.525851	0.505539	0.686235	0.947753	0.106748	0.553679	0.28553	0.762665	0.0478134	0.174143	0.0734757	0.114529	0.175983	0.998725	0.329473	0.0994166	0.112681	0.0641285	0.652978	0.789471
Vitvi01g00106	0.0687361	-0.242224	0.331689	0.538737	0.665701	0.234104	0.540186	-0.150682	-0.643862	-0.126919	0.245456	0.302532	0.471769	0.757528	0.866724	-0.108217	-0.602318	-0.387579	-0.13092	-0.482464	-0.509757	-0.622306	-0.850673	-0.118728	0.00525682	0.1039	-0.572566	0.75532	0.265465	0.122065	0.00799366	0.000526337	0.28231	0.00779425	0.492536	0.00091575	0.563885	0.258942	0.160583	0.0230441	2.84165e-05	8.87069e-08	0.623077	0.00235555	0.0676567	0.551557	0.0197209	0.0129629	0.00151993
Vitvi01g00108	-0.391527	-0.190642	0.327133	-0.532776	-0.315873	-0.702229	-0.763948	-0.269599	-0.22778	-0.717634	-0.27986	0.271758	0.356016	-0.00329174	-0.277611	0.845457	0.90287	0.743051	0.068788	-0.0856829	0.597962	0.219044	0.123462	-0.42302	0.130258	-0.157102	0.302959	0.0646693	0.383573	0.127593	0.00885954	0.142025	0.000187456	2.2113e-05	0.213486	0.295886	0.000115796	0.195893	0.209698	0.0954506	0.988107	0.199661	3.80557e-07	3.77431e-09	4.87012e-05	0.755141	0.697482	0.00258187	0.315292
Vitvi01g00110	0.442556	0.548818	0.278561	0.947217	0.834631	0.394434	0.686268	0.208031	0.045336	0.443051	0.0251875	-0.040611	-0.0794049	0.107371	0.663622	-0.541672	-0.756345	-0.275554	-0.500144	-0.314966	-0.948559	-0.788553	-0.534763	-0.190558	-0.616309	-0.323908	-0.847115	0.034458	0.00668933	0.198064	7.62312e-12	7.36738e-07	0.0625352	0.00029959	0.340833	0.837257	0.0342334	0.909177	0.854031	0.718739	0.62581	0.000555877	0.00759394	2.97355e-05	0.203151	0.015084	0.143236	5.85126e-12	7.83173e-06
Vitvi01g00111	0.671463	0.816015	-0.0354779	0.350192	0.0907912	0.43479	-0.0312225	0.295057	0.823556	0.479422	-0.571078	-0.717713	-0.63155	-0.799242	-0.371738	-0.51812	-0.0338212	0.227389	0.00539391	0.550498	-0.418442	-0.0940777	0.393908	-0.109675	-0.650256	-0.383596	-0.194529	0.000451412	2.06963e-06	0.872324	0.101389	0.680347	0.0381423	0.887537	0.171692	1.38169e-06	0.0206241	0.00442507	0.0001155	0.00122868	4.77907e-06	0.0807082	0.0113223	0.878242	0.296739	0.980513	0.00649023	0.0469086	0.669402
Vitvi01g00112	-0.178253	-0.152283	-0.816529	-0.471697	-0.766319	0.344347	0.00237375	0.276195	0.601588	0.324065	0.0298271	-0.462439	-0.0781853	-0.53712	-0.742566	-0.303744	0.138823	-0.302479	0.306261	0.494349	0.385215	0.783788	0.813069	0.716921	0.463806	0.139328	0.72034	0.41579	0.487895	2.01455e-06	0.0230679	2.01172e-05	0.107619	0.991424	0.202059	0.00239227	0.131415	0.892534	0.0262978	0.722892	0.00822141	4.95598e-05	0.158829	0.527572	0.160659	0.155233	0.0164938	0.069495	9.67392e-06
Vitvi01g00113	0.289733	-0.13654	0.263806	0.100775	0.255261	0.111598	0.0177852	-0.230923	-0.375504	-0.156336	-0.08324	0.0145267	0.0953038	0.325306	0.305103	-0.0443672	-0.188003	-0.0385577	0.283921	0.0768442	-0.131905	-0.258197	-0.406419	-0.166657	-0.0496302	0.0588905	-0.216153	0.179921	0.534451	0.223868	0.647299	0.239786	0.612192	0.935804	0.289089	0.0774468	0.476249	0.705728	0.947548	0.665335	0.12986	0.156881	0.840691	0.390315	0.86134	0.18921	0.727468	0.54854	0.234236
Vitvi01g00114	-0.381389	-0.53807	-0.616649	-0.941206	-0.975983	-0.118133	-0.462495	-0.0614362	0.203734	-0.153968	0.0635229	-0.181466	-0.02449	-0.267024	-0.806008	0.196081	0.522893	-0.0308519	0.594601	0.480635	0.888939	0.966499	0.744071	0.540483	0.721547	0.478357	0.982976	0.0725497	0.00808694	0.00172567	2.30303e-11	2.22081e-15	0.59138	0.0262774	0.780652	0.351121	0.483038	0.773387	0.407296	0.911683	0.218059	3.44282e-06	0.369891	0.0104653	0.888864	0.00276882	0.0202599	1.44741e-08	7.0142e-14
Vitvi01g00115	0.527216	0.717198	0.340752	0.865109	0.750011	0.300605	0.451964	0.17376	0.175997	0.463361	-0.146531	-0.120497	-0.19134	-0.0756345	0.485199	-0.461002	-0.529883	-0.0380939	-0.536392	-0.170493	-0.871175	-0.744365	-0.383438	-0.342683	-0.738806	-0.459385	-0.810817	0.00973569	0.000117436	0.111587	9.99178e-08	3.77566e-05	0.163396	0.0303784	0.427829	0.421812	0.0259608	0.504668	0.583927	0.3818	0.731603	0.0189365	0.02683	0.00930697	0.862993	0.00832559	0.436699	6.338e-08	4.6445e-05
Vitvi01g00116	0.0128837	0.0599118	-0.465299	0.545678	0.265743	0.600566	0.968242	0.334959	0.163461	0.759995	0.558393	-0.0402491	-0.101837	0.0848792	0.333426	-0.776545	-0.909618	-0.864392	-0.355635	-0.222405	-0.582476	-0.163077	-0.105473	0.585662	0.0328888	0.135573	-0.246472	0.953474	0.78597	0.0252638	0.00707511	0.22036	0.00244447	4.03351e-14	0.118206	0.456121	2.58292e-05	0.00561929	0.855318	0.643821	0.700192	0.120003	1.32078e-05	1.82693e-09	1.05293e-07	0.0958308	0.307737	0.00354111	0.457195
Vitvi01g00119	-0.56262	-0.173531	-0.192941	0.249891	0.192179	-0.195704	0.680767	0.113485	-0.235057	0.389387	0.906324	0.673979	0.143059	0.363689	0.415093	-0.102354	-0.514645	-0.55035	-0.6585	-0.720586	-0.186076	-0.141396	-0.202708	0.314184	0.169634	0.182062	-0.164496	0.00519465	0.428447	0.377755	0.250159	0.379677	0.37083	0.000349815	0.606151	0.280299	0.0662759	2.62125e-09	0.000421707	0.514923	0.0880253	0.0488841	0.642131	0.011982	0.00650749	0.000634819	0.000105213	0.395278	0.519872
Vitvi01g00120	-0.857132	-0.364971	-0.410004	-0.490526	-0.508427	-0.532702	0.0354631	0.0951315	-0.0559101	0.0582591	0.661576	0.559158	0.279987	0.0516161	-0.259594	0.303934	0.184755	-0.176571	-0.327551	-0.393961	0.533169	0.503638	0.381689	0.414098	0.522291	0.214215	0.509402	1.76074e-07	0.0868282	0.0520088	0.0174814	0.0132409	0.00887079	0.872377	0.665906	0.799974	0.791746	0.00058633	0.00554038	0.195682	0.815068	0.231625	0.158556	0.398701	0.420275	0.127078	0.0628787	0.00880026	0.0142828
Vitvi01g00121	-0.831271	-0.643749	-0.380866	-0.335496	-0.300346	-0.381865	0.265273	-0.0739841	-0.357831	-0.0462013	0.818795	0.641084	0.445117	0.462605	0.119088	0.252484	-0.100285	-0.47597	-0.241507	-0.559638	0.401083	0.330998	0.0224299	0.45725	0.693201	0.536299	0.361866	8.95793e-07	0.000918275	0.0729755	0.117581	0.163778	0.0721642	0.221207	0.737256	0.0936533	0.834192	1.78707e-06	0.00097961	0.0333072	0.0262371	0.588362	0.245116	0.648907	0.0216889	0.266926	0.00549127	0.0578567	0.122892
Vitvi01g00122	-0.343567	-0.549254	-0.614832	-0.851346	-0.909636	0.0180539	-0.393322	0.022984	0.157004	-0.161468	0.00816706	-0.237544	0.0074327	-0.247114	-0.746096	0.147484	0.486749	-0.0564637	0.59309	0.488625	0.802761	0.906988	0.668763	0.543191	0.69464	0.381624	0.924374	0.108471	0.00663712	0.00179659	2.60084e-07	1.82333e-09	0.934837	0.0633453	0.917095	0.474342	0.461706	0.970498	0.275093	0.97315	0.255636	4.3612e-05	0.501868	0.0185034	0.798033	0.00285651	0.0179898	4.03597e-06	2.43986e-09
Vitvi01g00123	0.020358	-0.0878932	-0.42579	-0.369039	-0.447024	0.0716166	-0.0966558	-0.0662115	0.298477	0.156083	0.00228537	-0.263799	-0.257855	-0.263466	-0.427544	-0.198304	0.026193	-0.162392	0.390324	0.391253	0.302495	0.465821	0.457801	0.3895	0.247974	0.263851	0.445264	0.926541	0.69005	0.0427927	0.0831091	0.0324697	0.745389	0.660861	0.764055	0.166544	0.476973	0.991743	0.223882	0.234878	0.224488	0.0418532	0.364379	0.905567	0.459114	0.0655688	0.0648737	0.160637	0.0250785
Vitvi01g00124	-0.729343	-0.308086	-0.0511331	-0.354583	-0.185042	-0.667941	-0.0307688	-0.225212	-0.259488	-0.116071	0.59282	0.710274	0.26445	0.328896	0.0686905	0.434837	0.0680967	-0.0946796	-0.342917	-0.569693	0.442526	0.18239	0.051611	0.108881	0.379325	0.246806	0.238875	7.86174e-05	0.15266	0.81677	0.0968867	0.397956	0.000496021	0.889161	0.301511	0.231823	0.597914	0.00287242	0.000146314	0.222698	0.125433	0.755478	0.0381191	0.757529	0.667404	0.109185	0.00454413	0.0344716	0.404872
Vitvi01g00128	0.292178	0.539126	-0.352032	-0.204174	-0.436029	0.116725	-0.273284	0.248255	0.871252	0.456053	-0.323601	-0.541464	-0.680854	-0.883319	-0.760055	-0.291269	0.245641	0.208762	0.101293	0.610759	0.128795	0.408399	0.797488	0.150648	-0.259475	-0.237835	0.315814	0.176108	0.0079398	0.0994842	0.35006	0.0375349	0.59584	0.207049	0.253376	6.30045e-08	0.0287294	0.132001	0.00762172	0.000348972	2.36906e-08	2.57686e-05	0.177519	0.258571	0.3391	0.645602	0.00196459	0.55809	0.0530254
Vitvi01g00129	-0.469513	-0.559548	-0.473779	-0.893713	-0.902124	-0.223652	-0.526396	-0.0580237	0.0781551	-0.317473	0.00817253	-0.0978834	0.10314	-0.209525	-0.736599	0.361744	0.672907	0.13491	0.491745	0.355037	0.87577	0.886034	0.638078	0.393001	0.671549	0.425637	0.916966	0.0237994	0.00550045	0.0223874	9.32523e-09	4.07637e-09	0.304961	0.00987068	0.79257	0.722995	0.139906	0.970478	0.656809	0.639562	0.337297	6.12333e-05	0.0898654	0.000434154	0.539388	0.0171613	0.0964305	4.42023e-08	1.87317e-08
Vitvi01g00130	-0.457168	0.0311452	-0.470303	0.107783	-0.0889765	-0.0127203	0.618759	0.189697	0.220128	0.654982	0.758402	0.340023	-0.0997667	-0.0699044	0.00275796	-0.334193	-0.461795	-0.553839	-0.557907	-0.386171	-0.106024	0.135963	0.236902	0.53613	0.146894	0.116686	0.0748122	0.0282925	0.887814	0.0235329	0.624478	0.686417	0.954064	0.00164633	0.385981	0.312842	0.000694465	2.74746e-05	0.112405	0.65061	0.751288	0.990035	0.119102	0.0265352	0.00610883	0.00566997	0.0687471	0.630177	0.536194
Vitvi01g00131	-0.591024	-0.239932	-0.441146	-0.665702	-0.682783	-0.485676	-0.273501	0.0290774	0.173557	0.0259597	0.334852	0.250733	0.138399	-0.163301	-0.519679	0.285786	0.34927	-0.0329836	-0.0617816	-0.0300114	0.669271	0.649057	0.600525	0.347866	0.487236	0.234331	0.645024	0.00298017	0.270153	0.0351055	0.000526314	0.000330624	0.0188024	0.206675	0.895221	0.428377	0.906405	0.118331	0.248514	0.528849	0.456568	0.0110362	0.186195	0.102354	0.881236	0.779448	0.891874	0.000478758	0.000805836
Vitvi01g00132	0.151017	-0.282918	-0.640502	-0.258154	-0.486137	0.639403	0.147181	0.20711	0.33787	0.212694	-0.0755759	-0.620667	-0.178623	-0.315474	-0.472804	-0.500202	-0.116827	-0.403776	0.620354	0.603393	0.139554	0.557743	0.431155	0.66747	0.376128	0.41529	0.512586	0.491563	0.190846	0.000993469	0.234317	0.0186736	0.0010201	0.502758	0.343023	0.114845	0.329872	0.731803	0.00157727	0.414808	0.142556	0.022704	0.0150705	0.595514	0.0560408	0.00158844	0.00230239	0.525381	0.00568704
Vitvi01g00133	0.0684898	-0.067831	0.65236	0.51718	0.758293	-0.134839	0.256725	-0.087399	-0.704764	-0.312889	0.112685	0.480688	0.348186	0.68348	0.844753	0.199478	-0.321015	0.0167042	-0.231248	-0.55695	-0.440762	-0.74988	-0.895651	-0.483086	-0.258591	-0.216902	-0.688412	0.756171	0.758448	0.000741998	0.0114979	2.7591e-05	0.539602	0.237009	0.691709	0.000173525	0.146036	0.608711	0.0202441	0.103496	0.000324203	3.97853e-07	0.361488	0.135297	0.939699	0.288392	0.0057707	0.0352832	3.79409e-05
Vitvi01g00134	-0.644272	-0.203841	-0.17359	-0.20485	-0.163636	-0.606602	0.148017	0.047127	-0.177852	0.150694	0.738697	0.703217	0.129054	0.212977	0.0616076	0.252213	-0.0320344	-0.191866	-0.482247	-0.532595	0.261589	0.150032	0.0880605	0.171897	0.266153	0.180537	0.146474	0.000906638	0.350863	0.42829	0.348432	0.455633	0.0021496	0.500309	0.830916	0.416858	0.4925	5.68815e-05	0.000181914	0.557292	0.329214	0.780055	0.245639	0.884631	0.380469	0.0197842	0.00888703	0.227929	0.494427
Vitvi01g00135	0.286921	0.332721	-0.424863	0.632713	0.295356	0.734907	0.875561	0.349449	0.417265	0.847678	0.283888	-0.315083	-0.328094	-0.17547	0.200766	-0.909848	-0.864375	-0.718614	-0.29177	0.00821657	-0.698756	-0.200817	0.00993419	0.492352	-0.196423	0.00064221	-0.310666	0.184376	0.120837	0.0432955	0.00119568	0.171238	6.49531e-05	4.49474e-08	0.102166	0.0475958	3.30276e-07	0.189265	0.143079	0.126412	0.423225	0.358333	1.78061e-09	1.05427e-07	0.000112187	0.17674	0.970319	0.000208112	0.358207
Vitvi01g00136	0.384271	0.0361897	0.531747	0.687554	0.8232	0.257065	0.424615	-0.195295	-0.537254	-0.115673	-0.0106386	0.133387	0.242931	0.615208	0.867074	-0.176888	-0.569712	-0.173822	-0.0896516	-0.325129	-0.678596	-0.789193	-0.890996	-0.349875	-0.300273	-0.00614691	-0.760146	0.0702395	0.869783	0.00901666	0.000288784	1.40895e-06	0.236366	0.0434308	0.37185	0.00820229	0.599178	0.961575	0.544017	0.264029	0.00178172	8.6433e-08	0.419428	0.00454241	0.427662	0.684157	0.130081	0.00037156	7.60957e-06
Vitvi01g00137	0.497529	0.278256	-0.177055	0.669743	0.459767	0.694442	0.738202	0.331586	0.188312	0.670768	0.177137	-0.282217	-0.417862	-0.0126806	0.356169	-0.80454	-0.851817	-0.612633	-0.12377	0.0665978	-0.720317	-0.370715	-0.239707	0.248788	-0.304845	0.00813841	-0.45988	0.0157077	0.198576	0.418982	0.000472749	0.0272943	0.000236496	5.78822e-05	0.122188	0.38952	0.000459939	0.418763	0.191996	0.0472462	0.954207	0.0952979	3.70065e-06	2.52109e-07	0.00188568	0.573674	0.762716	0.000106143	0.0816121
Vitvi01g00138	0.565746	0.340225	0.250198	0.872072	0.785654	0.61009	0.651231	0.101087	-0.0914471	0.34619	-0.0477795	-0.176742	-0.0776589	0.220999	0.668675	-0.585676	-0.762349	-0.34956	-0.214464	-0.124169	-0.898008	-0.727779	-0.615974	-0.134092	-0.478213	-0.200253	-0.772527	0.00489811	0.112178	0.249558	5.91366e-08	8.91152e-06	0.00199343	0.000763313	0.646277	0.678157	0.105625	0.828608	0.419818	0.724687	0.310883	0.000486432	0.00332154	2.35556e-05	0.10205	0.325768	0.57243	6.16656e-09	8.2883e-05
Vitvi01g00139	0.219646	0.410269	-0.382099	0.522102	0.236111	0.463228	0.75142	0.405214	0.443317	0.92156	0.425149	-0.119781	-0.54173	-0.251047	0.109402	-0.791352	-0.781585	-0.620777	-0.396139	-0.0249592	-0.563356	-0.159747	0.109843	0.406061	-0.275597	-0.0318101	-0.278771	0.31393	0.0518419	0.0719752	0.0106034	0.278086	0.0260093	3.58254e-05	0.0550892	0.0341127	4.35387e-10	0.0431398	0.58618	0.00758617	0.247902	0.619251	6.90035e-06	1.06482e-05	0.00157336	0.061309	0.909997	0.0051235	0.466557
Vitvi01g00140	0.552599	0.650239	0.536268	0.892404	0.872397	0.217743	0.377785	0.179436	-0.0169294	0.252147	-0.184772	-0.0141662	-0.244099	0.0253064	0.599025	-0.309535	-0.460616	0.0910293	-0.446605	-0.217763	-0.870724	-0.863923	-0.569976	-0.511869	-0.81861	-0.526672	-0.909534	0.00624813	0.000782467	0.00834342	1.05408e-08	5.7667e-08	0.318247	0.07552	0.412653	0.938888	0.245766	0.398656	0.948849	0.261667	0.90875	0.00252502	0.150641	0.0269747	0.679552	0.0326522	0.318202	6.56124e-08	1.08947e-07
Vitvi01g00141	-0.23509	-0.238874	0.338369	-0.581072	-0.331669	-0.623862	-0.862537	-0.260027	-0.27096	-0.771011	-0.396105	0.162763	0.270692	0.0197529	-0.291274	0.834889	0.928959	0.759621	0.257556	0.0794946	0.635914	0.229146	0.0921054	-0.46619	0.138245	-0.154033	0.320776	0.280231	0.272335	0.114276	0.00364121	0.122089	0.00146716	1.20404e-07	0.23082	0.211092	1.66289e-05	0.0613334	0.458072	0.211562	0.928719	0.177511	7.25601e-07	1.59012e-10	2.62069e-05	0.23544	0.718433	0.00110868	0.29292
Vitvi01g00142	0.676715	0.171969	0.26393	0.0232915	0.0982467	0.194498	-0.343134	-0.0592983	0.0186522	-0.105917	-0.497824	-0.389023	-0.413563	-0.138816	-0.0792346	-0.0754617	0.129154	0.290435	0.510339	0.567758	-0.0791651	-0.135377	-0.0939944	-0.341964	-0.31438	-0.145045	-0.142346	0.000391331	0.432681	0.223643	0.915989	0.655611	0.373843	0.108946	0.788113	0.932682	0.630525	0.0156362	0.0665522	0.0498073	0.527594	0.719318	0.732194	0.556983	0.178821	0.0128429	0.00471484	0.719554	0.537969
Vitvi01g00143	0.0105279	0.0562037	0.718773	0.550904	0.783945	-0.14843	0.218723	-0.26974	-0.595542	-0.361223	0.00428327	0.434057	0.448907	0.623752	0.829743	0.231914	-0.252936	0.137682	-0.355399	-0.635081	-0.476119	-0.779316	-0.850097	-0.530155	-0.298682	-0.191352	-0.705883	0.961975	0.798945	0.000111609	0.00644283	9.60785e-06	0.499099	0.316021	0.213237	0.00271535	0.0903623	0.984525	0.0385055	0.0316596	0.00147082	9.7773e-07	0.286966	0.244242	0.531005	0.0960674	0.00113078	0.0216419	1.17405e-05
Vitvi01g00145	0.702668	0.455706	0.391819	0.804958	0.753839	0.56561	0.383486	0.0954881	-0.00514496	0.168566	-0.364426	-0.328152	-0.0736226	0.0825537	0.549791	-0.450655	-0.526516	-0.0742665	-0.10495	0.0175834	-0.835911	-0.734724	-0.561413	-0.329731	-0.587076	-0.346952	-0.764894	0.000184975	0.0288668	0.0644528	3.62566e-06	3.27103e-05	0.00491076	0.0708629	0.664724	0.981412	0.441977	0.0873353	0.126342	0.738497	0.708051	0.00657332	0.0309217	0.00985084	0.736288	0.633664	0.936531	6.8304e-07	6.53672e-05
Vitvi01g00146	0.130458	-0.0718539	-0.084877	0.579857	0.465934	0.550948	0.747401	0.123113	-0.17127	0.237239	0.212071	-0.054513	0.353772	0.383144	0.580496	-0.498752	-0.744035	-0.620267	-0.120739	-0.258466	-0.60486	-0.389674	-0.467668	0.251337	0.0328499	0.0629466	-0.409841	0.552975	0.744573	0.700199	0.00372975	0.0250385	0.00643771	4.15778e-05	0.575727	0.434582	0.275728	0.331325	0.804878	0.0977067	0.0711364	0.003683	0.0154134	4.70026e-05	0.00159152	0.583167	0.233732	0.00223147	0.066059
Vitvi01g00148	-0.271031	-0.301127	-0.872443	-0.668567	-0.908951	0.204189	-0.0902535	0.215705	0.530509	0.302798	0.168557	-0.377218	-0.254138	-0.497436	-0.837233	-0.240021	0.194033	-0.311537	0.415127	0.529586	0.592524	0.944479	0.885381	0.790115	0.58615	0.440836	0.893811	0.210968	0.162631	5.74573e-08	0.000487825	1.9678e-09	0.350023	0.682143	0.32291	0.00920864	0.160197	0.442003	0.075996	0.241932	0.0157302	6.31328e-07	0.269971	0.375009	0.14788	0.0488635	0.00935392	0.00288991	1.28058e-11
Vitvi01g00149	0.440243	0.208437	-0.270289	-0.213717	-0.332354	0.428559	-0.247073	0.10018	0.553276	0.199553	-0.430403	-0.674817	-0.533812	-0.562383	-0.556237	-0.353113	0.0986361	0.0606569	0.505374	0.726259	0.124454	0.354163	0.498827	0.191387	-0.0721567	0.0859363	0.313653	0.0355247	0.339871	0.21227	0.327498	0.121273	0.041317	0.255717	0.649252	0.00617179	0.361304	0.0403567	0.000412193	0.0087038	0.00521774	0.0058468	0.0983778	0.654329	0.783369	0.0138976	8.72211e-05	0.571541	0.097311
Vitvi01g00150	0.00877484	0.461159	-0.147451	0.333373	0.148307	-0.0421332	0.371251	0.339696	0.368806	0.642748	0.37317	0.13256	-0.50441	-0.286673	0.00624484	-0.337241	-0.330987	-0.188927	-0.555302	-0.172536	-0.319113	-0.125935	0.176437	0.0954664	-0.33418	-0.103124	-0.224563	0.968303	0.0267715	0.501966	0.120067	0.49946	0.84862	0.0811376	0.112774	0.0833191	0.00094091	0.0794566	0.54654	0.0141103	0.184773	0.977439	0.115565	0.122906	0.387946	0.00594788	0.431141	0.137759	0.566937
Vitvi01g00151	0.0132457	0.23715	-0.299099	0.458015	0.270692	0.238863	0.730275	0.196638	0.233567	0.68669	0.503964	0.103709	-0.245912	-0.0116521	0.273225	-0.568	-0.747912	-0.625027	-0.434887	-0.277518	-0.471577	-0.208595	-0.0373644	0.354946	-0.13007	0.021129	-0.284213	0.952168	0.275914	0.165621	0.027964	0.211562	0.272357	7.6167e-05	0.368506	0.283449	0.000296001	0.0142097	0.637707	0.25803	0.957918	0.207152	0.00469319	4.0804e-05	0.00142866	0.0380947	0.199819	0.0231075	0.339496
Vitvi01g00152	0.0459956	0.190408	-0.3019	0.401357	0.118194	0.380687	0.50372	0.297449	0.304999	0.462517	0.168878	-0.133987	-0.0221449	-0.192568	0.0766237	-0.397772	-0.327836	-0.358872	-0.337062	-0.0838422	-0.412479	-0.10544	0.0662898	0.236226	-0.109658	-0.220925	-0.188338	0.83492	0.384167	0.161502	0.0576702	0.591188	0.0731217	0.0142644	0.16808	0.15703	0.0262692	0.441122	0.542191	0.920112	0.378696	0.728221	0.0601516	0.126729	0.0926337	0.115771	0.703693	0.0504699	0.632073
Vitvi01g00154	0.0997491	-0.173293	-0.444652	-0.275319	-0.385854	0.341449	-0.0059438	-0.0859554	0.315549	0.17771	0.017968	-0.354744	-0.342364	-0.255937	-0.36957	-0.271411	-0.0600787	-0.276972	0.430024	0.415463	0.226737	0.425581	0.381525	0.416112	0.265786	0.392076	0.407382	0.650668	0.429091	0.0335137	0.203553	0.0689942	0.11081	0.978527	0.696565	0.142457	0.417237	0.935146	0.0967246	0.109795	0.238501	0.0826329	0.210305	0.785387	0.200741	0.0405525	0.0486624	0.298162	0.0429053
Vitvi01g00155	0.249631	-0.0420825	-0.450082	-0.604079	-0.718406	0.195956	-0.51086	0.0187729	0.520101	0.0567908	-0.369804	-0.615003	-0.501191	-0.61301	-0.835046	-0.113149	0.435376	0.143963	0.677656	0.850882	0.513666	0.697199	0.734103	0.277107	0.194747	0.232648	0.663466	0.250668	0.8488	0.0311621	0.00226898	0.000112942	0.370201	0.0127362	0.932247	0.0109598	0.796887	0.0824235	0.00178982	0.0148402	0.00187016	7.18937e-07	0.607226	0.0378541	0.512244	0.000381331	2.68149e-07	0.0121735	0.000217996
Vitvi01g00156	0.346603	0.43034	0.59466	0.874637	0.923137	0.13949	0.432353	0.0929162	-0.274845	0.059146	-0.0912636	0.166099	0.205945	0.331466	0.803323	-0.161003	-0.494533	0.00930064	-0.503746	-0.463064	-0.828842	-0.91357	-0.760794	-0.505381	-0.613842	-0.434568	-0.916507	0.105182	0.0403891	0.00276544	4.83738e-08	3.54245e-10	0.525573	0.0393601	0.673263	0.204363	0.788645	0.67877	0.448785	0.345804	0.122331	3.92722e-06	0.463014	0.0164477	0.966405	0.0142584	0.0260692	1.02911e-06	1.16302e-09
Vitvi01g00157	0.3964	0.349865	-0.517708	-0.297289	-0.580703	0.401098	-0.284901	0.285444	0.863131	0.400748	-0.446773	-0.79392	-0.636905	-0.89402	-0.864627	-0.401481	0.27228	0.105761	0.413906	0.871545	0.187801	0.565578	0.846825	0.308493	-0.0870108	-0.117542	0.472953	0.0611226	0.101731	0.011399	0.16832	0.00366794	0.0578468	0.187623	0.186745	1.15372e-07	0.0580861	0.0325789	6.13346e-06	0.00108289	9.0585e-09	1.03503e-07	0.0575857	0.208791	0.631032	0.0495992	6.15983e-08	0.390832	0.00491368
Vitvi01g00158	0.447702	0.615307	0.68267	0.905679	0.949463	0.0808304	0.331141	0.00396075	-0.134652	0.0997638	-0.190105	0.111242	-0.0377962	0.163993	0.719578	-0.148136	-0.400734	0.178176	-0.55077	-0.398896	-0.858079	-0.954509	-0.687215	-0.630819	-0.795261	-0.483793	-0.970012	0.0321763	0.00177782	0.000331671	2.80903e-09	4.87657e-12	0.713894	0.12272	0.98569	0.540169	0.650619	0.38494	0.613335	0.864054	0.454636	0.000108727	0.49996	0.0580957	0.415994	0.00645839	0.0593653	1.6492e-07	1.65276e-12
Vitvi01g00159	0.504212	0.151017	-0.145068	0.486291	0.301859	0.841442	0.504163	0.180789	0.18668	0.339853	-0.187488	-0.527326	-0.184857	-0.0873394	0.17875	-0.67218	-0.558737	-0.400193	0.198186	0.276122	-0.559273	-0.225357	-0.169918	0.240096	-0.185281	-0.0988383	-0.271014	0.0141543	0.491564	0.508976	0.0186305	0.161561	4.88978e-07	0.0141652	0.409079	0.393719	0.112596	0.391636	0.00971767	0.398436	0.691909	0.414469	0.000442776	0.00558371	0.0584674	0.364672	0.202184	0.0055286	0.301194
Vitvi01g00160	0.0653168	0.264722	0.491894	0.758508	0.842332	-0.0456596	0.53631	-0.0643403	-0.348877	0.111557	0.266588	0.449374	0.277802	0.482833	0.856388	-0.0854247	-0.586977	-0.175811	-0.63465	-0.68929	-0.690688	-0.828057	-0.735228	-0.361295	-0.403614	-0.209423	-0.821794	0.767157	0.222204	0.0171227	2.7363e-05	4.62809e-07	0.83611	0.00833742	0.770547	0.102767	0.612322	0.218842	0.0314609	0.199339	0.0196136	1.85299e-07	0.698352	0.00323558	0.422311	0.00114237	0.000274746	0.00026387	1.07581e-06
Vitvi01g00161	-0.787225	-0.716151	-0.255673	-0.29197	-0.191628	-0.35673	0.326058	-0.135163	-0.515333	-0.0997058	0.867642	0.719528	0.487981	0.602621	0.24555	0.250474	-0.199155	-0.506626	-0.145279	-0.589156	0.35144	0.232194	-0.144723	0.425617	0.683463	0.521719	0.282149	8.31098e-06	0.000121455	0.239004	0.176431	0.381071	0.0947403	0.128924	0.538618	0.0118491	0.65081	8.2846e-08	0.000108905	0.0181647	0.00234048	0.258752	0.24902	0.362282	0.0136252	0.508355	0.0030959	0.100095	0.286369
Vitvi01g00162	-0.281689	-0.486496	-0.542444	-0.65576	-0.69475	0.00530497	-0.151797	-0.159891	0.104297	0.0120639	0.239461	-0.131391	-0.0926831	-0.0769937	-0.51061	-0.0456881	0.146948	-0.243304	0.477112	0.330881	0.594877	0.728352	0.495642	0.571521	0.626829	0.843366	0.738907	0.192865	0.0185735	0.00749147	0.000680888	0.000234368	0.980834	0.489303	0.466149	0.635792	0.956432	0.271123	0.550113	0.674038	0.726957	0.0127872	0.836009	0.503441	0.263273	0.0213319	0.123032	0.00275304	8.12987e-05
Vitvi01g00163	-0.390655	-0.325844	-0.408729	-0.850157	-0.860488	-0.284546	-0.573549	0.0660571	0.256243	-0.225112	-0.0755496	-0.143283	-0.0394633	-0.368763	-0.809495	0.317584	0.671893	0.242684	0.423241	0.388655	0.82709	0.841304	0.730068	0.318196	0.494151	0.332453	0.860883	0.0653203	0.129189	0.0528152	2.81217e-07	1.39318e-07	0.188197	0.00421916	0.76459	0.23792	0.301731	0.731894	0.51426	0.858115	0.0833576	2.89306e-06	0.13976	0.000446219	0.264529	0.0441871	0.0668326	1.13593e-06	4.93144e-07
Vitvi01g00164	0.159643	-0.263512	-0.588129	-0.649916	-0.790812	0.323706	-0.378225	0.0756886	0.424695	0.00680201	-0.303888	-0.654944	-0.28058	-0.468084	-0.801126	-0.174496	0.348222	-0.0433527	0.818687	0.847433	0.540591	0.795468	0.697869	0.483596	0.426836	0.325185	0.770694	0.466851	0.224404	0.00316111	0.000788801	7.0719e-06	0.131869	0.0751525	0.731418	0.0433871	0.975427	0.158622	0.000695141	0.194697	0.0242883	4.36746e-06	0.425843	0.103458	0.84429	1.79736e-06	3.35522e-07	0.00773913	5.70833e-06
Vitvi01g00165	0.560544	-0.0702914	-0.32476	-0.23646	-0.372456	0.569372	-0.214116	0.101093	0.345511	0.0494487	-0.468866	-0.764283	-0.399105	-0.393395	-0.485662	-0.353474	0.123971	-0.031274	0.834662	0.883258	0.115518	0.379177	0.348955	0.240717	0.0884679	0.0753783	0.339821	0.00539974	0.749953	0.130543	0.277355	0.0800791	0.00457203	0.326573	0.646257	0.106357	0.822711	0.0240199	2.18206e-05	0.0592196	0.0632916	0.0188062	0.0980096	0.573048	0.887353	7.35367e-07	2.3814e-08	0.599672	0.074362
Vitvi01g00166	-0.242244	-0.273014	-0.569588	-0.835142	-0.912568	-0.140498	-0.512995	0.147926	0.365115	-0.00606669	-0.0368669	-0.242704	-0.218436	-0.458834	-0.869782	0.146524	0.552853	0.0861062	0.44876	0.547966	0.790025	0.883935	0.817599	0.407397	0.478229	0.274236	0.868571	0.265423	0.207517	0.00455324	7.14863e-07	1.30681e-09	0.522554	0.0123061	0.500573	0.0866939	0.978083	0.867367	0.264489	0.316672	0.0276494	7.05007e-08	0.504688	0.00621944	0.696057	0.0317221	0.00679217	7.32896e-06	2.24724e-08
Vitvi01g00167	0.430496	0.130925	-0.302147	0.261818	0.0360903	0.761662	0.304713	0.121921	0.375246	0.330766	-0.236828	-0.58393	-0.289574	-0.312751	-0.0990398	-0.556319	-0.313663	-0.317465	0.26049	0.409999	-0.32468	0.00694117	0.112073	0.27917	-0.109511	-0.139684	-0.0445734	0.0403088	0.551542	0.161142	0.227508	0.870138	2.41997e-05	0.157438	0.579456	0.0776667	0.123171	0.276586	0.0034399	0.180171	0.146223	0.653	0.00583803	0.144988	0.139917	0.229961	0.0520118	0.130643	0.974925
Vitvi01g00168	-0.770413	-0.392817	-0.26781	-0.477567	-0.46593	-0.520502	-0.0514411	-0.052535	-0.108147	-0.0942179	0.551046	0.50904	0.28594	0.0825823	-0.233584	0.375079	0.28422	-0.0421997	-0.201273	-0.343685	0.512147	0.45344	0.298057	0.300832	0.489427	0.293495	0.471889	1.70421e-05	0.0637158	0.216656	0.0211909	0.02504	0.0108877	0.815684	0.811833	0.623302	0.668936	0.00642626	0.0131123	0.185947	0.707954	0.283412	0.0778098	0.188725	0.848384	0.357096	0.108342	0.0124755	0.0297747
Vitvi01g00169	-0.540225	-0.470846	0.451725	-0.383304	-0.00449163	-0.760355	-0.424914	-0.337135	-0.698016	-0.719557	0.187986	0.730283	0.426232	0.560245	0.234602	0.860167	0.447077	0.358703	-0.0366116	-0.493412	0.502646	-0.041027	-0.339927	-0.384125	0.269404	-0.0515483	0.0792383	0.00778893	0.0233506	0.0304768	0.0710082	0.983772	2.54691e-05	0.043268	0.115687	0.000212759	0.000108803	0.390357	7.61476e-05	0.0425545	0.00542981	0.281259	1.42514e-07	0.0324466	0.0927992	0.868278	0.0167317	0.0145066	0.852552
Vitvi01g00170	-0.145334	-0.474306	-0.0427252	-0.254122	-0.162292	0.13082	-0.136676	-0.401569	-0.269269	-0.416943	-0.108891	-0.0982485	0.464632	0.328649	0.0426491	0.162081	0.121934	-0.0778972	0.350725	0.0317361	0.252095	0.185153	-0.105602	0.118612	0.460606	0.47479	0.256764	0.508192	0.0222177	0.846517	0.241963	0.459392	0.551865	0.53404	0.057526	0.214067	0.0477847	0.620901	0.655605	0.0255019	0.125734	0.846787	0.459985	0.579416	0.723874	0.100834	0.885699	0.245867	0.397668
Vitvi01g00172	-0.228097	-0.153466	-0.656343	-0.0825221	-0.281156	0.266964	0.510311	0.29994	0.296452	0.570418	0.576077	-0.00782781	-0.171375	-0.0809592	-0.145535	-0.487602	-0.502452	-0.703672	-0.054083	-0.0110492	0.0328144	0.351663	0.337029	0.709921	0.362151	0.495154	0.296802	0.295197	0.484483	0.000670847	0.708158	0.193744	0.218168	0.0128487	0.164376	0.169579	0.00448144	0.00401693	0.971723	0.434296	0.713456	0.507601	0.0182685	0.0145507	0.000179409	0.806388	0.960093	0.881841	0.0998644
Vitvi01g00173	0.378654	0.506	-0.598874	0.253749	-0.164316	0.639323	0.410433	0.486936	0.8355	0.890017	-0.0211517	-0.625774	-0.625572	-0.711791	-0.421572	-0.829167	-0.38983	-0.384764	-0.094172	0.474469	-0.351214	0.208848	0.566072	0.492585	-0.23763	-0.0780317	0.068763	0.0747959	0.0137608	0.002533	0.242679	0.453735	0.00102205	0.0517395	0.0184515	6.99878e-07	1.31292e-08	0.923685	0.00140445	0.00141095	0.000139507	0.0451193	1.01032e-06	0.0659406	0.0698498	0.669089	0.0221654	0.100328	0.338896
Vitvi01g00174	0.27236	0.503066	0.191024	0.85626	0.74994	0.248502	0.728198	0.174622	0.055158	0.569867	0.294402	0.147595	-0.202247	0.130513	0.627568	-0.515828	-0.787081	-0.358729	-0.63002	-0.416853	-0.843688	-0.696746	-0.44579	-0.0988629	-0.532023	-0.196224	-0.765576	0.208651	0.0144114	0.382604	1.86928e-07	3.78566e-05	0.252889	8.17201e-05	0.425505	0.802613	0.00452902	0.172689	0.501544	0.354724	0.552806	0.00134769	0.0117541	8.36459e-06	0.0927739	0.00127331	0.0478379	4.25367e-07	0.000220945
Vitvi01g00175	-0.462141	-0.15318	0.391544	-0.332617	-0.0448046	-0.728412	-0.441037	-0.227832	-0.40715	-0.451175	0.116442	0.582375	0.182641	0.273015	0.0466686	0.687276	0.466053	0.468713	-0.228927	-0.382004	0.422544	-0.00300527	-0.113784	-0.371715	0.0747471	-0.0424175	0.0805529	0.0264077	0.485307	0.0646567	0.12096	0.83914	8.11332e-05	0.0351555	0.295774	0.0538273	0.0307049	0.596738	0.00354823	0.404215	0.207515	0.832537	0.00029109	0.0249966	0.024072	0.293394	0.0720523	0.0445743	0.989142
Vitvi01g00176	0.0289338	0.24903	-0.63927	0.276175	-0.112626	0.60183	0.654772	0.450944	0.597729	0.844526	0.302791	-0.325087	-0.354092	-0.450329	-0.221419	-0.752726	-0.518784	-0.584406	-0.26097	0.131849	-0.337912	0.185018	0.408674	0.641412	-0.0307856	-0.0327585	0.0745397	0.895736	0.251849	0.00102335	0.202093	0.608899	0.00238006	0.000698173	0.030801	0.00259449	4.03576e-07	0.160206	0.130133	0.0973828	0.0310585	0.309941	3.41119e-05	0.0111998	0.00340725	0.229072	0.548714	0.114797	0.398019
Vitvi01g00178	0.0903506	0.373387	-0.353322	0.510708	0.235872	0.328926	0.720416	0.460829	0.383859	0.831991	0.452835	-0.0238335	-0.374942	-0.162317	0.161772	-0.666292	-0.713371	-0.582847	-0.502361	-0.166724	-0.522116	-0.163728	0.0819349	0.362761	-0.214434	-0.00810884	-0.273336	0.681819	0.079268	0.0981648	0.0127672	0.278587	0.125397	0.000105801	0.0268947	0.0705665	8.59349e-07	0.0300208	0.914042	0.0779268	0.459322	0.460851	0.000518183	0.000132714	0.00351502	0.0145715	0.447054	0.0106009	0.455375
Vitvi01g00181	-0.221955	0.0119607	-0.145198	-0.678644	-0.662906	-0.422835	-0.723371	-0.0665467	0.376846	-0.243233	-0.277469	-0.109304	-0.164852	-0.501335	-0.745966	0.452536	0.794365	0.518355	0.233762	0.342894	0.690784	0.590558	0.681596	-0.0449754	0.152283	-0.112161	0.603162	0.308742	0.956804	0.508594	0.000371064	0.000566383	0.0444122	9.60148e-05	0.762893	0.076309	0.263417	0.199902	0.619568	0.452245	0.0148069	4.382e-05	0.0301433	6.00827e-06	0.0112789	0.283034	0.10921	0.000263138	0.00300868
Vitvi01g00182	-0.252188	0.21407	0.511858	0.301552	0.478685	-0.600549	0.106833	-0.107746	-0.347296	-0.0775406	0.317929	0.684469	0.206703	0.317293	0.489236	0.312957	-0.0988618	0.206429	-0.642943	-0.68829	-0.224568	-0.508438	-0.430307	-0.436017	-0.324762	-0.146565	-0.482393	0.245688	0.326679	0.0125336	0.16201	0.0208478	0.00244535	0.627552	0.624598	0.104442	0.725091	0.139307	0.00031528	0.343994	0.140144	0.0178251	0.145944	0.653586	0.344646	0.000936478	0.00028276	0.302932	0.0132386
Vitvi01g00183	-0.117645	0.159584	-0.646339	0.301204	-0.06861	0.464624	0.782127	0.396385	0.484011	0.852666	0.537007	-0.129346	-0.280258	-0.281273	-0.0844672	-0.732197	-0.629168	-0.697716	-0.358054	-0.0655429	-0.350544	0.154907	0.322483	0.696571	0.0588971	0.187012	0.0471052	0.592922	0.467018	0.000861842	0.162519	0.755756	0.0255047	1.04008e-05	0.0611339	0.0192742	2.38276e-07	0.00823743	0.556394	0.195231	0.193551	0.701582	7.13256e-05	0.00129874	0.000214672	0.0934348	0.766373	0.101022	0.48034
Vitvi01g00186	-0.232433	-0.274486	-0.234352	0.399387	0.30792	0.265499	0.817616	0.128117	-0.283216	0.334729	0.69718	0.315498	0.271847	0.524883	0.574441	-0.387018	-0.769934	-0.775524	-0.314855	-0.496939	-0.389688	-0.217531	-0.387163	0.416002	0.264982	0.424446	-0.242637	0.28586	0.204979	0.281786	0.0590238	0.152894	0.220799	1.90241e-06	0.560182	0.19036	0.118474	0.000218121	0.142525	0.209543	0.0101239	0.00414691	0.0680894	1.73789e-05	1.37881e-05	0.143384	0.0158511	0.0660482	0.318731
Vitvi01g00187	-0.210438	-0.358156	0.587002	0.312031	0.625477	-0.294513	0.221921	-0.35914	-0.89877	-0.46974	0.298837	0.673233	0.633467	0.931722	0.897977	0.3687	-0.271055	-0.0727384	-0.221159	-0.721778	-0.223124	-0.61889	-0.920693	-0.38168	0.0612128	0.0977266	-0.516363	0.335148	0.0933345	0.00323394	0.147204	0.00141404	0.17252	0.308817	0.0923732	5.71931e-09	0.0237226	0.166009	0.000430339	0.00117469	1.06143e-10	6.18523e-09	0.0834143	0.210926	0.741532	0.310524	0.000101186	0.306134	0.0016415
Vitvi01g00188	-0.114861	-0.131862	0.519051	-0.523074	-0.21432	-0.631058	-0.921852	-0.440921	-0.270633	-0.813189	-0.492075	0.147037	0.185022	0.0145801	-0.242699	0.845262	0.914628	0.869714	0.28208	0.0927114	0.575168	0.110937	0.0142359	-0.603771	0.00179594	-0.157411	0.215515	0.601763	0.548674	0.0111507	0.0104339	0.3261	0.00124288	4.19219e-10	0.0352094	0.211666	2.39673e-06	0.0170757	0.503181	0.398008	0.947356	0.264499	3.85288e-07	1.02681e-09	7.08667e-08	0.19222	0.673944	0.00408871	0.614312
Vitvi01g00189	-0.409761	-0.487881	-0.385368	-0.910299	-0.889523	-0.263357	-0.634568	-0.160263	0.121816	-0.395717	-0.124074	-0.13247	0.192698	-0.23502	-0.747252	0.43283	0.749829	0.241396	0.524775	0.386521	0.886709	0.842749	0.6415	0.283316	0.627448	0.345159	0.887631	0.0521613	0.018192	0.0693746	1.69281e-09	1.37303e-08	0.224688	0.00114458	0.4651	0.579784	0.0616106	0.572727	0.546815	0.378368	0.280377	4.18052e-05	0.0391196	3.8013e-05	0.267153	0.0101422	0.0684751	1.7653e-08	4.50999e-07
Vitvi01g00190	-0.376704	-0.0686478	-0.706012	0.0707393	-0.227559	0.196758	0.67326	0.328241	0.289071	0.726988	0.729866	0.136707	-0.11822	-0.118477	-0.0918573	-0.486697	-0.496555	-0.714474	-0.406168	-0.200023	-0.0994002	0.285683	0.335305	0.719876	0.281498	0.205753	0.194592	0.0764289	0.755625	0.000167002	0.74841	0.296369	0.368208	0.000430016	0.126232	0.180963	8.51172e-05	7.72353e-05	0.533947	0.591103	0.590294	0.676789	0.0185176	0.0159452	0.000128143	0.0544647	0.360151	0.651815	0.18636
Vitvi01g00192	0.523027	0.664479	0.688079	0.869006	0.929734	0.129576	0.276871	0.0023185	-0.082976	0.132899	-0.266962	0.0417306	-0.122435	0.105273	0.658199	-0.179363	-0.401664	0.202326	-0.483481	-0.301752	-0.829601	-0.934601	-0.642872	-0.634427	-0.83203	-0.577372	-0.94354	0.010442	0.000543532	0.000284475	7.4776e-08	1.42203e-10	0.555684	0.200912	0.991623	0.706621	0.545504	0.218171	0.85005	0.577845	0.632617	0.000639752	0.412844	0.0574615	0.354532	0.0194264	0.161717	9.857e-07	6.83954e-11
Vitvi01g00196	-0.351088	-0.0458525	0.385641	-0.418608	-0.148972	-0.839776	-0.651964	-0.149393	-0.300115	-0.509746	-0.0657387	0.495503	0.174872	0.0946652	-0.108099	0.774053	0.654604	0.627896	-0.155253	-0.227394	0.496047	0.055385	0.0151752	-0.484638	-0.0121735	-0.237039	0.119419	0.100458	0.835427	0.0691609	0.046812	0.497516	5.41488e-07	0.000749422	0.496287	0.164117	0.0129653	0.765693	0.0162051	0.424831	0.667452	0.623458	1.4663e-05	0.000701163	0.00133754	0.479347	0.296728	0.0160701	0.801816
Vitvi01g00197	-0.280887	-0.334845	-0.525682	-0.233527	-0.374596	0.138552	0.162354	0.267877	0.122331	0.149754	0.319898	-0.0365625	-0.0777455	-0.0528418	-0.223681	-0.136103	-0.0383695	-0.366481	0.118606	0.0737678	0.229267	0.422206	0.300963	0.478391	0.409457	0.432715	0.390361	0.194189	0.118338	0.0099896	0.283533	0.0782237	0.528388	0.459218	0.216537	0.578173	0.495236	0.136738	0.868453	0.724391	0.810753	0.304898	0.535771	0.862011	0.085433	0.589886	0.737998	0.292658	0.0447631
Vitvi01g00198	0.244161	0.331311	0.833603	0.280397	0.558838	-0.442115	-0.341053	-0.22059	-0.339804	-0.388629	-0.327129	0.267138	-0.141244	0.190678	0.387879	0.418378	0.235343	0.659954	-0.189865	-0.238459	-0.203987	-0.608151	-0.509387	-0.823133	-0.578853	-0.339878	-0.546788	0.261543	0.122517	7.82478e-07	0.195	0.00557321	0.0346594	0.111251	0.311803	0.112652	0.0668518	0.127598	0.217855	0.520325	0.383482	0.0674263	0.0469458	0.279698	0.000611485	0.38555	0.273195	0.35051	0.00207903
Vitvi01g00199	-0.317829	-0.150229	0.345892	-0.544948	-0.317438	-0.715402	-0.825048	-0.258599	-0.208049	-0.696384	-0.319217	0.240099	0.221155	-0.0420439	-0.30771	0.842948	0.932513	0.792273	0.101265	-0.0166974	0.612873	0.216167	0.140754	-0.471088	0.0752736	-0.157711	0.299077	0.139438	0.493854	0.105945	0.0071673	0.139953	0.000124401	1.2727e-06	0.233484	0.34079	0.000223328	0.137623	0.269809	0.310534	0.848937	0.153188	4.4545e-07	9.42499e-11	6.61607e-06	0.645694	0.939724	0.00187578	0.32185
Vitvi01g00201	-0.202085	0.07483	-0.355192	0.491205	0.273207	0.338015	0.915156	0.284426	0.0967625	0.700221	0.67329	0.20175	-0.0260029	0.120028	0.348244	-0.588449	-0.814464	-0.74537	-0.543139	-0.43191	-0.492399	-0.182053	-0.108358	0.503883	0.0166041	0.0837911	-0.245297	0.355116	0.734357	0.096275	0.0173025	0.207182	0.11468	9.64351e-10	0.188392	0.660509	0.000199171	0.000429674	0.355932	0.906249	0.585401	0.103436	0.00314064	2.24385e-06	4.47815e-05	0.00740039	0.039585	0.0169916	0.405754
Vitvi01g00202	0.0444921	-0.253311	-0.00503924	0.526322	0.498153	0.423044	0.733007	-0.0378168	-0.385401	0.160638	0.406375	0.148695	0.251787	0.579194	0.69848	-0.378143	-0.746056	-0.64085	-0.11089	-0.374258	-0.518208	-0.412756	-0.604233	0.204291	0.112566	0.331145	-0.407834	0.840248	0.243521	0.981794	0.00988293	0.015557	0.0442963	6.93658e-05	0.86398	0.0693486	0.464043	0.0543296	0.498325	0.246464	0.00377885	0.000209832	0.075221	4.36754e-05	0.000985169	0.614466	0.0785144	0.0113061	0.0503004
Vitvi01g00203	0.0049809	0.0736014	-0.223947	0.592938	0.432363	0.397956	0.904658	0.299007	-0.023981	0.593393	0.556194	0.135717	-0.0304899	0.265769	0.513599	-0.620716	-0.914594	-0.75678	-0.40152	-0.382088	-0.606305	-0.331005	-0.307561	0.392372	-0.04329	0.105877	-0.393514	0.982005	0.738569	0.304308	0.00286545	0.0393551	0.0600224	3.13064e-09	0.165756	0.913511	0.00283872	0.00585142	0.536941	0.89016	0.220313	0.0121866	0.00157553	1.03095e-09	2.92447e-05	0.0575593	0.0719846	0.00216339	0.122883
Vitvi01g00204	-0.280809	-0.133787	0.18651	-0.388695	-0.274635	-0.474998	-0.618366	-0.143589	-0.117465	-0.560252	-0.288251	0.140501	0.317462	-0.0355533	-0.235208	0.675452	0.756701	0.559487	0.0211414	-0.0294865	0.453273	0.187266	0.134477	-0.343621	0.119157	-0.254424	0.233879	0.194318	0.5428	0.394156	0.0668017	0.204723	0.0219965	0.00166086	0.513354	0.593493	0.00542907	0.182259	0.522547	0.139921	0.872055	0.279982	0.000405112	2.9333e-05	0.00550669	0.923722	0.893754	0.0298424	0.392208
Vitvi01g00211	0.226398	0.643336	-0.0693397	0.139433	-0.0941743	0.113138	-0.145608	0.262751	0.696798	0.316937	-0.399547	-0.399826	-0.350384	-0.740167	-0.444829	-0.16253	0.276689	0.360309	-0.249838	0.2917	-0.17237	0.0452706	0.480004	-0.120742	-0.458742	-0.5389	-0.039426	0.298906	0.000927569	0.753236	0.525743	0.669081	0.60726	0.507385	0.225795	0.000220608	0.140613	0.0589127	0.0587197	0.101189	5.39945e-05	0.0334347	0.458726	0.20122	0.0912412	0.250262	0.176849	0.431593	0.837488
Vitvi01g00214	-0.583464	-0.66126	0.0558186	-0.142603	0.0894274	-0.392632	0.25488	-0.284655	-0.772766	-0.268589	0.713128	0.765949	0.595946	0.854671	0.534671	0.317219	-0.272036	-0.403488	-0.129111	-0.644725	0.205143	-0.0629873	-0.480671	0.139327	0.54096	0.499703	0.0170125	0.00347207	0.000591163	0.800295	0.51628	0.684907	0.0638517	0.240514	0.188021	1.5468e-05	0.215272	0.000133738	2.04177e-05	0.00269267	2.08272e-07	0.0085763	0.140241	0.209215	0.0562327	0.557117	0.000896654	0.347727	0.77525
Vitvi01g00215	-0.0472779	-0.490149	-0.0655186	-0.64995	-0.511163	-0.172058	-0.6328	-0.209826	-0.204988	-0.524273	-0.256852	-0.11854	0.0751145	0.00874883	-0.387149	0.4312	0.619685	0.292416	0.638883	0.412991	0.640012	0.459959	0.190667	-0.0424761	0.388025	0.220683	0.519942	0.830382	0.0175811	0.766457	0.000788135	0.0126743	0.432438	0.00119324	0.336588	0.348099	0.0102276	0.236768	0.590093	0.733383	0.968397	0.0679884	0.0399469	0.00161249	0.175741	0.0010329	0.0501561	0.00100528	0.0272219
Vitvi01g00216	-0.26884	-0.304548	-0.889346	-0.173575	-0.473951	0.434242	0.530439	0.244158	0.31557	0.620912	0.578095	-0.159886	-0.214845	-0.1549	-0.301446	-0.56377	-0.414978	-0.784777	0.0406967	0.14832	0.113301	0.559425	0.473212	0.904108	0.517792	0.52447	0.482763	0.214826	0.157675	1.39519e-08	0.428329	0.0223321	0.0384137	0.00921954	0.261548	0.142428	0.00156858	0.00386145	0.466165	0.324888	0.480359	0.162164	0.00508384	0.0489529	9.2629e-06	0.853726	0.499421	0.606739	0.00551305
Vitvi01g00217	-0.207469	-0.555699	0.400929	-0.0355675	0.288038	-0.29329	0.0187177	-0.522863	-0.845006	-0.549985	0.259449	0.516979	0.59311	0.883184	0.627636	0.377971	-0.131091	-0.0923775	0.125313	-0.444279	0.0722869	-0.288575	-0.698351	-0.205645	0.322591	0.527842	-0.178006	0.342169	0.00590479	0.057962	0.872004	0.182598	0.174393	0.932446	0.0104704	3.91563e-07	0.0065504	0.231895	0.0115356	0.00285534	2.39642e-08	0.00134559	0.075365	0.551034	0.675056	0.568868	0.0336802	0.743084	0.181746
Vitvi01g00218	-0.1375	0.0918392	0.675086	0.245857	0.477511	-0.487109	-0.20551	-0.115497	-0.515331	-0.467175	-0.0963589	0.468695	0.36639	0.431109	0.502492	0.543012	0.219988	0.457683	-0.441342	-0.535277	-0.128784	-0.521482	-0.554501	-0.666109	-0.265959	-0.181098	-0.458696	0.531554	0.67685	0.000409182	0.258139	0.0212081	0.0184039	0.346848	0.599739	0.0118494	0.0246032	0.661843	0.0240783	0.0855166	0.0399937	0.0145415	0.00741688	0.313159	0.0280924	0.0350146	0.0084873	0.558124	0.0107129
Vitvi01g00219	-0.722172	-0.152317	-0.321103	-0.17063	-0.244218	-0.346447	0.251106	0.142423	0.0285189	0.277453	0.670675	0.530469	0.0879082	0.0114084	-0.0945683	0.136032	-0.0113933	-0.231954	-0.556937	-0.483351	0.236328	0.252883	0.257819	0.334221	0.278688	0.025513	0.243046	9.98839e-05	0.487798	0.135184	0.436326	0.261428	0.105349	0.247788	0.516815	0.897223	0.199927	0.000461083	0.00921489	0.689999	0.958797	0.667773	0.535988	0.958852	0.286882	0.00577212	0.0194636	0.277632	0.244345
Vitvi01g00220	-0.723108	-0.31297	0.19623	-0.316686	-0.0693651	-0.865753	-0.175498	-0.242197	-0.458923	-0.300889	0.559511	0.881003	0.295436	0.430607	0.184304	0.678368	0.251352	0.1347	-0.416655	-0.665199	0.43746	0.0291291	-0.125624	-0.173632	0.265254	0.103045	0.0975084	9.68511e-05	0.145927	0.369518	0.140945	0.753148	9.53044e-08	0.423151	0.265519	0.0276153	0.16298	0.00550424	2.88146e-08	0.171116	0.0402513	0.399875	0.000373913	0.247309	0.540025	0.0479548	0.000533335	0.0368421	0.895036
Vitvi01g00222	0.519387	0.586123	0.530344	0.618765	0.635448	0.136553	0.0321531	-0.0264404	0.055589	-0.0223335	-0.492319	-0.172523	0.0969796	-0.0296842	0.400189	-0.0981108	-0.123104	0.312468	-0.273719	-0.07552	-0.624808	-0.681046	-0.40462	-0.578998	-0.647022	-0.534732	-0.69147	0.0110894	0.00329179	0.00923441	0.0016461	0.00112101	0.534412	0.884206	0.904679	0.801101	0.919434	0.0170125	0.431177	0.659792	0.893046	0.0584699	0.656059	0.575753	0.146609	0.206299	0.731995	0.00143584	0.00034711
Vitvi01g00223	0.0475208	-0.0957271	-0.807362	-0.110184	-0.450374	0.691533	0.362533	0.321076	0.523243	0.552457	0.0995613	-0.541998	-0.174244	-0.406519	-0.446104	-0.631919	-0.292806	-0.596262	0.226398	0.448624	0.0175918	0.513358	0.540642	0.768784	0.321377	0.163525	0.431678	0.829523	0.663933	3.21933e-06	0.616734	0.0310395	0.000257483	0.0891149	0.135219	0.0104046	0.00626425	0.651285	0.00755054	0.426524	0.0542363	0.0328716	0.00121813	0.175138	0.00267505	0.298905	0.0317803	0.936501	0.0122343
Vitvi01g00224	0.419077	0.733787	0.00055404	0.790834	0.533527	0.451241	0.592142	0.389255	0.440681	0.73474	-0.00188727	-0.231582	-0.402315	-0.311176	0.249525	-0.662286	-0.600953	-0.219783	-0.579481	-0.0793756	-0.811109	-0.499789	-0.0867776	-0.0257487	-0.647479	-0.350852	-0.600122	0.0465409	6.75237e-05	0.997998	7.065e-06	0.00874637	0.0306773	0.0029127	0.0663759	0.0353209	6.53322e-05	0.993181	0.287678	0.0570204	0.148375	0.250876	0.000575606	0.00242458	0.313622	0.00375755	0.718838	2.66594e-06	0.0151676
Vitvi01g00225	-0.0614259	-0.565507	-0.379027	0.0222191	-0.0632524	0.578556	0.466699	0.0198564	-0.262007	0.0115858	0.230892	-0.146225	0.380808	0.375879	0.202053	-0.325695	-0.421437	-0.645642	0.336787	0.0374084	-0.0783996	0.138105	-0.198603	0.533943	0.519412	0.305293	0.144202	0.780688	0.00492027	0.074486	0.919845	0.774328	0.00382664	0.0247693	0.928346	0.22716	0.958157	0.289156	0.505566	0.073023	0.0771277	0.355194	0.129375	0.045195	0.000876719	0.116088	0.865436	0.722161	0.529733
Vitvi01g00226	-0.570393	-0.437818	-0.429809	-0.0104284	-0.049079	-0.0619656	0.616589	0.00609721	-0.262693	0.311791	0.866451	0.505045	0.263303	0.473774	0.307423	-0.16594	-0.549615	-0.753776	-0.332146	-0.530213	0.0351855	0.117501	-0.0969168	0.562418	0.517468	0.460132	0.113925	0.00448358	0.0366707	0.0406638	0.962334	0.824016	0.778807	0.00172796	0.977973	0.225902	0.147532	9.05209e-08	0.01397	0.224785	0.022389	0.153592	0.449225	0.00659417	3.27881e-05	0.121521	0.00925501	0.873368	0.593378
Vitvi01g00227	-0.375474	-0.748475	-0.0840417	-0.796105	-0.561923	-0.379137	-0.568209	-0.348986	-0.436087	-0.647939	0.0216864	0.18874	0.386551	0.330506	-0.247158	0.588317	0.556364	0.148801	0.592587	0.144017	0.805084	0.519991	0.101406	0.0689462	0.6807	0.445476	0.621128	0.0774723	3.99667e-05	0.703019	5.54117e-06	0.00526276	0.0743956	0.00467464	0.102652	0.0375063	0.00082848	0.921761	0.388425	0.0684513	0.123483	0.255548	0.00314906	0.00583318	0.498015	0.00288622	0.512084	3.60331e-06	0.0109797
Vitvi01g00230	-0.0246348	0.468784	-0.501262	-0.119881	-0.444888	0.0889421	-0.0642958	0.478408	0.833706	0.549434	-0.0853856	-0.35765	-0.45974	-0.825126	-0.687128	-0.257853	0.216844	0.0638225	-0.250284	0.331213	0.0923229	0.424771	0.809073	0.273132	-0.149833	-0.302416	0.314378	0.911163	0.0240477	0.0148238	0.585864	0.0334085	0.686532	0.770701	0.0209323	7.77781e-07	0.00661571	0.698484	0.0938316	0.0273048	1.26724e-06	0.000292325	0.234881	0.320298	0.772346	0.249391	0.122634	0.675238	0.043346
Vitvi01g00232	-0.401764	-0.546301	0.157716	0.129324	0.338612	-0.193417	0.439123	-0.284714	-0.746601	-0.176874	0.671015	0.680268	0.430047	0.870075	0.707569	0.146863	-0.46943	-0.463475	-0.164575	-0.671204	-0.0622265	-0.280778	-0.64526	0.0854474	0.361127	0.422174	-0.21199	0.0573932	0.00699706	0.472316	0.556461	0.114	0.376557	0.0360505	0.187924	4.28151e-05	0.419467	0.000456889	0.000354717	0.0405405	6.89483e-08	0.000159168	0.503692	0.0238278	0.0259195	0.453016	0.000454571	0.777899	0.194369
Vitvi01g00233	-0.0744882	0.196425	0.141929	-0.261455	-0.260087	-0.232524	-0.552681	0.103617	0.252718	-0.343951	-0.523552	-0.185938	0.0783476	-0.444578	-0.452949	0.38889	0.694674	0.641231	0.0426421	0.182068	0.278368	0.195014	0.3389	-0.271532	-0.150855	-0.430506	0.211662	0.735528	0.369034	0.518284	0.228176	0.230708	0.285666	0.00623887	0.638008	0.244664	0.108051	0.0103513	0.395636	0.722339	0.0335468	0.0299743	0.0666531	0.000234891	0.000976137	0.846812	0.405716	0.198387	0.372551
Vitvi01g00234	0.436802	0.370222	0.152805	0.78945	0.697309	0.383158	0.64637	0.119598	-0.0420223	0.465996	0.157554	0.00776114	-0.206532	0.172666	0.61513	-0.529245	-0.751495	-0.383397	-0.37403	-0.22091	-0.805008	-0.657503	-0.499478	-0.0981396	-0.464308	-0.241133	-0.722214	0.0371594	0.0820507	0.486389	7.52195e-06	0.00021728	0.0711252	0.000861187	0.586756	0.849014	0.0250168	0.472775	0.971963	0.344402	0.430788	0.00178477	0.00940802	3.57244e-05	0.0709342	0.0787115	0.311085	3.61668e-06	0.000651255
Vitvi01g00236	-0.439067	-0.172625	0.628965	-0.052652	0.302841	-0.847582	-0.276964	-0.317085	-0.684256	-0.535581	0.248943	0.847593	0.377569	0.572384	0.464485	0.775378	0.288929	0.402345	-0.418644	-0.695317	0.18328	-0.361765	-0.506233	-0.5908	-0.0424207	-0.115952	-0.271412	0.0360768	0.430901	0.00130486	0.811421	0.160135	3.32333e-07	0.200755	0.140417	0.000317181	0.00844296	0.25202	3.32092e-07	0.0757012	0.00431526	0.0255546	1.38727e-05	0.181186	0.0570001	0.0467913	0.000230481	0.402543	0.0898452
Vitvi01g00237	0.403307	-0.0508323	-0.0464216	0.478078	0.407044	0.662824	0.60141	-0.0494574	-0.102628	0.230568	0.0569848	-0.267436	-0.0180242	0.255912	0.429545	-0.602755	-0.724692	-0.542236	0.229039	0.0664581	-0.545951	-0.318433	-0.406723	0.240937	-0.0447534	0.238374	-0.336108	0.0563538	0.81783	0.833412	0.0210334	0.0538959	0.000567585	0.00240129	0.82268	0.641234	0.289852	0.796207	0.217323	0.934943	0.238549	0.0408014	0.0023338	9.19022e-05	0.00751904	0.293151	0.7632	0.00704084	0.138646
Vitvi01g00238	-0.0597321	-0.245836	0.721851	0.135558	0.530663	-0.410973	-0.128462	-0.527595	-0.793799	-0.611752	0.0506114	0.562473	0.423283	0.782918	0.711036	0.515888	-0.0371654	0.198722	-0.0495246	-0.517367	-0.0510138	-0.552262	-0.799971	-0.566216	-0.0312309	0.0735337	-0.437078	0.786598	0.258182	0.000100945	0.537423	0.00918454	0.0514017	0.559116	0.00967378	6.16778e-06	0.00192243	0.818609	0.00520896	0.0441636	1.00488e-05	0.000142858	0.0117425	0.866303	0.36335	0.822443	0.0114627	0.81719	0.00628648
Vitvi01g00239	-0.458857	-0.484916	-0.67141	-0.896063	-0.952332	-0.159438	-0.35562	0.0375205	0.251221	-0.0194312	0.207717	-0.0895275	-0.0889457	-0.276289	-0.781815	0.142562	0.420729	-0.118173	0.446863	0.37938	0.854547	0.95578	0.774407	0.599159	0.702152	0.481559	0.959225	0.0276405	0.0190165	0.000452057	7.4533e-09	2.67422e-12	0.467431	0.0958455	0.865036	0.247563	0.929877	0.341577	0.684572	0.68652	0.201899	1.05423e-05	0.516401	0.0455957	0.591255	0.0325397	0.0741943	2.10023e-07	1.23424e-12
Vitvi01g00241	-0.0577831	0.375806	-0.313668	-0.301937	-0.502606	-0.120978	-0.384501	0.311064	0.668872	0.193086	-0.284038	-0.313516	-0.262639	-0.744265	-0.717393	0.0411011	0.505439	0.334026	-0.111996	0.352509	0.282187	0.445992	0.752389	0.0640496	-0.107396	-0.264689	0.377031	0.793412	0.0771898	0.144981	0.161448	0.0145156	0.582415	0.0700571	0.148529	0.000483874	0.377389	0.189021	0.145186	0.226001	4.66135e-05	0.0001167	0.852288	0.0138834	0.119298	0.610917	0.0989951	0.192045	0.0329209
Vitvi01g00243	-0.524404	-0.143787	0.224677	-0.226729	-0.000666843	-0.77466	-0.190625	-0.129466	-0.403885	-0.258111	0.360089	0.711391	0.311833	0.355695	0.18315	0.553056	0.192152	0.169476	-0.411724	-0.551043	0.303443	-0.049075	-0.142301	-0.224149	0.129404	-0.0245421	-0.00110311	0.0102053	0.512764	0.302693	0.298181	0.997591	1.42961e-05	0.383616	0.556024	0.0559684	0.234399	0.0914527	0.000141274	0.147475	0.0957708	0.402883	0.00619654	0.379745	0.439482	0.0509356	0.00642662	0.159264	0.824031
Vitvi01g00244	-0.195972	-0.0554521	0.477256	-0.535523	-0.240626	-0.732964	-0.913482	-0.309459	-0.217136	-0.716218	-0.399096	0.234873	0.12237	-0.0292752	-0.278295	0.854798	0.907198	0.863136	0.128698	0.027221	0.598963	0.137442	0.0901306	-0.588323	-0.0238454	-0.21584	0.224322	0.370161	0.801581	0.0212873	0.00845135	0.268727	6.94677e-05	1.17508e-09	0.150747	0.319632	0.000121194	0.0592258	0.280687	0.578048	0.894512	0.198511	2.06499e-07	2.38495e-09	1.15325e-07	0.55839	0.901878	0.00252828	0.531729
Vitvi01g00245	-0.0359978	0.0896762	0.593976	-0.331851	-0.0635601	-0.643151	-0.84298	-0.307497	-0.201596	-0.690475	-0.518046	0.158873	0.169296	-0.0646097	-0.174258	0.774973	0.828359	0.896728	0.0717568	0.0188636	0.388474	-0.046787	-0.0283106	-0.70147	-0.21013	-0.321953	0.031098	0.870468	0.684074	0.00280477	0.121871	0.773258	0.000931749	4.44576e-07	0.153488	0.356308	0.000265506	0.0113361	0.469032	0.439973	0.769611	0.426486	1.41101e-05	1.05765e-06	6.98845e-09	0.744907	0.93192	0.0669707	0.832119
Vitvi01g00246	-0.0948156	-0.091323	0.373281	-0.603097	-0.344684	-0.598133	-0.94996	-0.320455	-0.128383	-0.694051	-0.470995	0.0737535	0.01055	-0.135421	-0.402385	0.77239	0.920596	0.821229	0.306447	0.212881	0.645738	0.246832	0.188533	-0.505068	0.0138435	-0.147221	0.323571	0.666953	0.678571	0.0793602	0.00231695	0.107253	0.00257263	4.40598e-12	0.136019	0.55936	0.000239231	0.0233011	0.738048	0.961895	0.537836	0.0569734	1.57107e-05	4.92782e-10	1.56826e-06	0.15497	0.329437	0.000874663	0.256196
Vitvi01g00247	-0.0359232	-0.277202	0.636484	0.101043	0.404825	-0.342053	-0.191933	-0.452416	-0.761063	-0.646215	-0.0925183	0.391296	0.579428	0.686411	0.577022	0.508484	0.136743	0.281942	0.0343725	-0.368237	-0.0321889	-0.440069	-0.705572	-0.530075	0.0129288	0.0357785	-0.336422	0.870734	0.200353	0.00109378	0.646423	0.0553451	0.110139	0.380299	0.0301924	2.47746e-05	0.000864463	0.674587	0.0648412	0.00376151	0.000298366	0.0039435	0.013229	0.533838	0.192447	0.876271	0.0838327	0.884078	0.035606
Vitvi01g00249	-0.257193	-0.157372	0.182744	-0.728174	-0.521599	-0.626947	-0.923051	-0.144596	-0.0417042	-0.63171	-0.376304	0.0842147	0.0976288	-0.196518	-0.538302	0.760855	0.949459	0.738654	0.291007	0.212408	0.762902	0.428749	0.359649	-0.327661	0.158925	-0.127557	0.496228	0.236125	0.473296	0.403944	8.17863e-05	0.0106921	0.0013671	3.5832e-10	0.510372	0.850144	0.0012241	0.0767667	0.702434	0.657649	0.368804	0.0080544	2.49764e-05	4.8809e-12	5.69665e-05	0.177928	0.330539	2.30477e-05	0.0412174
Vitvi01g00250	-0.258039	-0.547819	-0.0696957	-0.716058	-0.55889	-0.199275	-0.603386	-0.472645	-0.196352	-0.638026	-0.22745	-0.0710512	0.31128	0.102751	-0.370729	0.499776	0.60646	0.257092	0.576973	0.247889	0.706696	0.52506	0.215324	0.0624409	0.557986	0.355028	0.608868	0.234533	0.00681012	0.752007	0.000121815	0.00556789	0.361987	0.0023027	0.022756	0.369215	0.0010543	0.296605	0.747335	0.148232	0.640832	0.0815996	0.0151706	0.00215619	0.236315	0.00394723	0.254099	0.000163522	0.0100941
Vitvi01g00251	-0.210981	-0.578015	-0.369169	-0.88411	-0.800851	-0.121449	-0.569968	-0.276397	0.0205419	-0.389874	-0.117421	-0.210307	0.0241458	-0.0970191	-0.631244	0.283715	0.533302	0.0867312	0.771834	0.497983	0.834409	0.789157	0.499782	0.3325	0.649394	0.54643	0.844495	0.333874	0.0038675	0.0829921	2.21364e-08	4.42546e-06	0.580935	0.00452027	0.201716	0.925879	0.0659081	0.593634	0.335457	0.912919	0.659661	0.00123752	0.189546	0.00878014	0.693954	1.60752e-05	0.0155978	7.464e-07	7.62164e-06
Vitvi01g00252	-0.896478	-0.781543	-0.203993	-0.571894	-0.413686	-0.480505	-0.0253347	-0.272975	-0.485239	-0.372036	0.628103	0.634956	0.556183	0.496956	0.00107853	0.503775	0.189966	-0.20127	-0.0196291	-0.484867	0.63239	0.433316	0.0221661	0.350023	0.778943	0.521723	0.518592	7.16018e-09	1.06674e-05	0.350496	0.00435617	0.0497327	0.0202988	0.908649	0.207584	0.0189254	0.080447	0.00133117	0.00113413	0.00585261	0.015847	0.996103	0.014252	0.385293	0.357101	0.929164	0.0190304	0.00120477	0.0388752
Vitvi01g00253	-0.012435	-0.0109695	0.30345	0.656535	0.742201	0.0585645	0.659366	-0.000163616	-0.51629	0.152701	0.468849	0.476143	0.261	0.683942	0.896408	-0.177729	-0.732527	-0.43883	-0.494335	-0.659682	-0.600114	-0.689934	-0.775534	-0.124648	-0.145327	0.088334	-0.678847	0.955093	0.960381	0.159254	0.000667579	5.02119e-05	0.790678	0.00062084	0.999409	0.011666	0.48669	0.0240255	0.0216344	0.229017	0.000320004	7.20834e-09	0.417186	7.05205e-05	0.036189	0.0164975	0.000615801	0.00246786	0.000269692
Vitvi01g00254	0.238609	-0.0996514	0.572975	0.540117	0.730201	0.136286	0.29173	-0.255732	-0.600079	-0.333426	-0.0413766	0.206924	0.388052	0.665824	0.823342	0.0346549	-0.390149	-0.0705892	-0.000716728	-0.374683	-0.509141	-0.706435	-0.874176	-0.378748	-0.176819	-0.0536896	-0.647017	0.272884	0.650989	0.00426633	0.00780361	7.63585e-05	0.53522	0.176803	0.238891	0.00246968	0.120003	0.851309	0.343466	0.0672936	0.000524633	1.39799e-06	0.875263	0.0657003	0.748927	0.99741	0.0781493	0.0130911	0.000164841
Vitvi01g00255	0.75321	0.553273	0.157182	0.323441	0.209917	0.472961	-0.09971	0.119114	0.48527	0.128686	-0.680655	-0.70143	-0.488269	-0.479732	-0.156208	-0.382283	-0.0380862	0.243027	0.302584	0.547104	-0.393682	-0.204062	0.0798757	-0.21404	-0.538305	-0.29229	-0.254994	3.34958e-05	0.00617206	0.473837	0.132204	0.336374	0.0226529	0.650796	0.588282	0.0189166	0.558425	0.000350913	0.000192042	0.0180865	0.0205305	0.476616	0.0718269	0.86302	0.263835	0.160507	0.00689765	0.063082	0.350329
Vitvi01g00258	-0.566183	-0.321558	0.117552	0.111265	0.259422	-0.475237	0.341088	-0.140398	-0.592273	-0.0472136	0.723367	0.815338	0.537288	0.710837	0.598106	0.269214	-0.304375	-0.321815	-0.561683	-0.806021	-0.0197353	-0.254421	-0.457474	-0.0123245	0.264949	0.308308	-0.212981	0.00485778	0.1346	0.593218	0.613259	0.231945	0.0219205	0.111212	0.522854	0.00290487	0.830609	9.60257e-05	2.14415e-06	0.00819747	0.000143752	0.00257409	0.214165	0.157923	0.13427	0.00528634	3.4406e-06	0.928782	0.24139
Vitvi01g00259	0.349268	0.470582	0.670407	0.435815	0.555281	-0.0639107	-0.130163	-0.119293	-0.0357655	-0.22748	-0.454398	-0.0557535	-0.0290158	-0.015719	0.297068	0.109328	0.0568661	0.498068	-0.173986	-0.129681	-0.410983	-0.569246	-0.378714	-0.606443	-0.595557	-0.342287	-0.546642	0.102355	0.0234392	0.000464419	0.0376391	0.00595012	0.772039	0.553879	0.587718	0.871297	0.29654	0.0293879	0.800524	0.895442	0.94325	0.168651	0.619491	0.796623	0.0155775	0.427219	0.555362	0.0513959	0.00458312
Vitvi01g00260	0.663987	0.928237	0.301216	0.815756	0.638897	0.343943	0.289102	0.352151	0.475335	0.527624	-0.350234	-0.341826	-0.503122	-0.409318	0.215307	-0.504654	-0.374648	0.135599	-0.456407	0.0636325	-0.82491	-0.632557	-0.135674	-0.374669	-0.89571	-0.563272	-0.72689	0.000550593	1.76259e-10	0.1625	2.09785e-06	0.00103256	0.108059	0.180915	0.0993623	0.0218897	0.00966903	0.101345	0.110391	0.0143987	0.0524415	0.323826	0.0140563	0.0781792	0.537297	0.02859	0.773006	1.28249e-06	0.00120007
Vitvi01g00261	-0.0204295	0.202524	0.723518	0.155311	0.378538	-0.458224	-0.384805	-0.203807	-0.291316	-0.550885	-0.384732	0.250581	0.279733	0.139051	0.259269	0.565118	0.448548	0.71357	-0.223294	-0.313836	-0.0778513	-0.443703	-0.378311	-0.721725	-0.388583	-0.412903	-0.368869	0.926283	0.354051	9.55472e-05	0.47918	0.0748917	0.0278837	0.0698177	0.350946	0.177446	0.00644496	0.0698751	0.248811	0.196105	0.526889	0.232231	0.00495655	0.0318125	0.000131876	0.305756	0.144755	0.724031	0.0339386
Vitvi01g00262	-0.171357	-0.137075	-0.170487	-0.712603	-0.697858	-0.220104	-0.695613	0.0168043	0.28502	-0.331215	-0.3751	-0.278796	-0.0829573	-0.451701	-0.774226	0.359336	0.774158	0.485734	0.453121	0.472806	0.692391	0.660059	0.630685	0.0690166	0.250766	0.0536604	0.687072	0.434343	0.532836	0.436715	0.000135978	0.000213762	0.312897	0.000228479	0.939338	0.187429	0.122632	0.0777916	0.19767	0.706685	0.030487	1.45579e-05	0.0921823	1.45988e-05	0.0187861	0.0299042	0.0227035	0.00025113	0.000609834
Vitvi01g00264	-0.369504	-0.282666	0.598696	0.213989	0.506963	-0.506195	0.0818349	-0.374109	-0.812383	-0.481137	0.314451	0.758436	0.553246	0.795514	0.739952	0.534394	-0.0265825	0.132547	-0.386806	-0.776659	-0.101279	-0.521008	-0.760329	-0.442396	0.028932	-0.00484509	-0.427079	0.0826916	0.191258	0.00254247	0.326867	0.0135527	0.0137184	0.710486	0.078643	2.49814e-06	0.0201109	0.143927	2.74383e-05	0.00617513	5.69596e-06	5.44093e-05	0.0086173	0.904169	0.546579	0.0682536	1.31446e-05	0.64565	0.0107971
Vitvi01g00265	0.213261	0.25418	0.691656	0.768721	0.935945	-0.0362277	0.41772	-0.140774	-0.481243	-0.0594324	0.0910641	0.389388	0.169568	0.542519	0.902607	-0.025155	-0.513355	-0.0036775	-0.455262	-0.599894	-0.710149	-0.914404	-0.878778	-0.508763	-0.500382	-0.25862	-0.884871	0.328554	0.241853	0.000256567	1.82583e-05	5.53316e-11	0.869648	0.0473293	0.52173	0.0200795	0.787644	0.679435	0.066275	0.439228	0.00748168	3.8784e-09	0.909294	0.0122349	0.986713	0.0290428	0.00247935	0.000146884	1.05438e-09
Vitvi01g00266	-0.170508	-0.155105	0.0963741	-0.656148	-0.531147	-0.446592	-0.866828	-0.122794	0.0199304	-0.618443	-0.489696	-0.0900033	0.163727	-0.252512	-0.552828	0.662507	0.943781	0.690528	0.344995	0.304158	0.672955	0.435856	0.374555	-0.274982	0.170032	-0.167526	0.488403	0.436657	0.479771	0.661792	0.000674194	0.00910916	0.0326581	8.80253e-08	0.576722	0.92808	0.00165801	0.0177018	0.68298	0.455378	0.245061	0.00622225	0.000572304	1.45569e-11	0.000265098	0.106915	0.158234	0.000433592	0.0376193
Vitvi01g00268	0.565182	0.638532	0.46663	0.900491	0.842304	0.353134	0.405706	0.0373144	0.0716357	0.269655	-0.244591	-0.127859	-0.194701	0.019065	0.588915	-0.358464	-0.488799	0.0226108	-0.421167	-0.193602	-0.876291	-0.829448	-0.527062	-0.443504	-0.743649	-0.495126	-0.866006	0.00495054	0.00104162	0.0247935	4.81441e-09	4.63611e-07	0.0983558	0.0547659	0.865771	0.745324	0.213385	0.260677	0.560977	0.373334	0.931195	0.00311109	0.0930329	0.0179428	0.918437	0.0453474	0.376092	4.23962e-08	9.94324e-07
Vitvi01g00269	0.321243	0.138498	0.220214	0.0732044	0.109297	0.145437	-0.242214	-0.207937	-0.0189401	-0.211011	-0.499119	-0.337037	0.0186514	-0.0363727	0.00492747	0.0256764	0.16072	0.272302	0.144514	0.211853	-0.0929841	-0.126794	-0.109537	-0.24612	-0.162346	-0.0802044	-0.108774	0.135004	0.528551	0.31265	0.739932	0.619592	0.507889	0.265484	0.341057	0.931645	0.333805	0.0153261	0.115799	0.932685	0.86913	0.982198	0.907422	0.463811	0.208751	0.510612	0.331833	0.673037	0.564271
Vitvi01g00270	0.289056	-0.0936537	-0.622281	-0.082314	-0.33766	0.737078	0.250296	0.194395	0.384657	0.437571	-0.0677561	-0.629798	-0.245197	-0.29678	-0.346955	-0.631844	-0.297362	-0.501563	0.401013	0.572096	-0.0337334	0.390871	0.371083	0.606646	0.248586	0.219497	0.325863	0.180986	0.67081	0.00152079	0.708863	0.115086	6.02148e-05	0.249368	0.374101	0.0699341	0.0367891	0.758707	0.00127989	0.25946	0.169085	0.104805	0.00122028	0.16821	0.0147543	0.0579048	0.00433928	0.878555	0.065159
Vitvi01g00271	-0.217794	-0.305593	0.261261	-0.619423	-0.399027	-0.535863	-0.860701	-0.27218	-0.25665	-0.78374	-0.419146	0.079941	0.314719	0.00911997	-0.338825	0.794377	0.929876	0.703266	0.346304	0.155693	0.661119	0.303482	0.128847	-0.391542	0.214751	-0.077451	0.387783	0.318131	0.156181	0.228535	0.00162201	0.0592739	0.00840202	1.37235e-07	0.208964	0.23715	9.69457e-06	0.0465016	0.716915	0.143566	0.967057	0.113758	6.00513e-06	1.39304e-10	0.000181642	0.105502	0.478088	0.000593331	0.159207
Vitvi01g00272	-0.695119	-0.424184	-0.0269987	0.0642209	0.131169	-0.326406	0.426084	-0.106489	-0.506008	-0.0441292	0.746766	0.755953	0.432899	0.545201	0.442693	0.253641	-0.218674	-0.342133	-0.499976	-0.771388	0.0279457	-0.107147	-0.33124	0.165041	0.326736	0.1026	-0.0712366	0.000231836	0.0436672	0.902676	0.770961	0.550793	0.128491	0.042634	0.628667	0.0137591	0.841535	4.25568e-05	3.0185e-05	0.0390849	0.00713519	0.0343959	0.242887	0.316131	0.110051	0.0151236	1.63735e-05	0.899278	0.626537
Vitvi01g00273	-0.348922	-0.268259	0.323156	-0.611672	-0.357863	-0.687201	-0.841006	-0.320422	-0.276534	-0.750221	-0.280947	0.262135	0.247032	0.0234865	-0.304689	0.873551	0.930876	0.739112	0.170066	-0.00692469	0.680212	0.264651	0.120454	-0.43238	0.170239	-0.105808	0.352826	0.10272	0.215858	0.132564	0.00192582	0.0936222	0.000291721	5.02251e-07	0.13606	0.201484	3.74628e-05	0.194089	0.226925	0.255799	0.915289	0.157473	5.26951e-08	1.20351e-10	5.60535e-05	0.437866	0.974984	0.00035527	0.222334
Vitvi01g00274	0.490081	0.781185	-0.219724	0.566244	0.248267	0.442099	0.454504	0.443366	0.740056	0.879433	-0.0129636	-0.392937	-0.707603	-0.589155	-0.0916454	-0.743906	-0.509786	-0.238251	-0.379593	0.208188	-0.617313	-0.216531	0.268156	0.123413	-0.592743	-0.284048	-0.353238	0.0175993	1.08341e-05	0.313754	0.00485221	0.253352	0.0346668	0.0293457	0.0340909	5.42081e-05	3.28293e-08	0.953186	0.0636273	0.000158998	0.00309596	0.677496	4.72234e-05	0.0129571	0.273625	0.0740185	0.340459	0.00170034	0.321014
Vitvi01g00275	-0.326973	-0.453927	-0.193508	-0.81881	-0.729718	-0.344941	-0.697844	-0.0922465	-0.0328428	-0.458385	-0.13213	-0.0214327	0.0249207	-0.142736	-0.613055	0.540949	0.783311	0.353812	0.463788	0.335865	0.832756	0.67653	0.46487	0.0675363	0.479607	0.241531	0.723745	0.12779	0.0295777	0.376329	1.78564e-06	7.76243e-05	0.106974	0.00021385	0.675492	0.88174	0.0278216	0.547854	0.922674	0.910135	0.515884	0.0018683	0.00769085	9.87785e-06	0.0976671	0.0258059	0.117152	8.22064e-07	0.000393321
Vitvi01g00277	0.25485	0.473415	0.629379	0.50992	0.661206	-0.217789	-0.00713904	-0.150159	-0.17121	-0.0781832	-0.172873	0.254279	-0.0106515	0.186587	0.524487	0.141331	-0.110967	0.317346	-0.451337	-0.352844	-0.4553	-0.702729	-0.494779	-0.652082	-0.579463	-0.485527	-0.690406	0.24057	0.0225054	0.00129242	0.0129292	0.000591994	0.318143	0.97421	0.494055	0.434745	0.722899	0.430228	0.241662	0.961529	0.393958	0.0101912	0.520066	0.614216	0.140073	0.0306378	0.0986516	0.0290278	0.000184633
Vitvi01g00278	-0.554069	-0.280657	0.547817	-0.302316	0.065254	-0.850226	-0.449963	-0.427474	-0.587485	-0.726257	0.0891252	0.727536	0.572062	0.472456	0.242754	0.889733	0.487765	0.487468	-0.197263	-0.584976	0.419553	-0.134452	-0.316438	-0.488808	0.140635	-0.09351	-0.00957458	0.00608327	0.194569	0.00681034	0.160895	0.767375	2.79957e-07	0.0312121	0.0418901	0.00320255	8.72281e-05	0.685919	8.35631e-05	0.00434212	0.0228181	0.264388	1.34726e-08	0.0182238	0.0183052	0.366953	0.00336855	0.0462672	0.540776
Vitvi01g00279	-0.196931	-0.187322	0.432472	-0.579032	-0.282231	-0.670886	-0.91953	-0.311774	-0.289414	-0.786565	-0.410286	0.20398	0.221098	0.0374805	-0.265654	0.87274	0.923507	0.810346	0.238304	0.068263	0.641767	0.177589	0.0569354	-0.550475	0.0791188	-0.168276	0.274258	0.367778	0.392064	0.0393002	0.00379094	0.191972	0.000458482	5.6418e-10	0.147555	0.180423	8.55867e-06	0.0518315	0.350527	0.310661	0.865179	0.22052	5.61476e-08	3.3732e-10	2.77133e-06	0.273515	0.756955	0.000963561	0.417558
Vitvi01g00280	-0.272276	0.127515	-0.673024	-0.259859	-0.529733	-0.037445	0.126354	0.322137	0.569201	0.600781	0.368468	-0.0641026	-0.307792	-0.467482	-0.530295	-0.268544	-0.0226817	-0.296553	-0.240699	0.137987	0.230368	0.536143	0.716887	0.529911	0.204398	0.111827	0.439933	0.208797	0.562042	0.000432775	0.231132	0.00933059	0.865306	0.565637	0.13386	0.00458701	0.00243341	0.0836239	0.771373	0.153073	0.0244963	0.00924204	0.215351	0.918182	0.169426	0.268579	0.530088	0.290283	0.00836146
Vitvi01g00281	-0.15508	-0.0470207	-0.518812	-0.29855	-0.458822	-0.0633391	0.031015	0.3262	0.387511	0.341591	0.25936	-0.0910053	-0.382283	-0.363355	-0.465663	-0.177719	0.0204055	-0.224543	0.0987327	0.216445	0.27813	0.488284	0.544312	0.432643	0.192813	0.219433	0.424148	0.479843	0.831292	0.0111946	0.166436	0.0276541	0.774027	0.88828	0.128747	0.0677092	0.110652	0.232062	0.679632	0.0718274	0.0883394	0.0251345	0.41721	0.92637	0.302988	0.654011	0.321213	0.198788	0.0180823
Vitvi01g00282	0.0953877	-0.0410503	0.632876	0.616455	0.844973	-0.0605487	0.37716	-0.232407	-0.704358	-0.23458	0.158556	0.465146	0.450011	0.788515	0.975084	0.0906016	-0.491755	-0.116111	-0.321253	-0.635956	-0.553115	-0.82756	-0.967385	-0.440831	-0.22674	-0.0685562	-0.766098	0.665057	0.852469	0.00119112	0.00173313	3.92372e-07	0.783747	0.0760444	0.285914	0.000175693	0.281305	0.469931	0.0253181	0.0311921	7.845e-06	3.25356e-15	0.68098	0.0171589	0.597786	0.134991	0.00110759	0.0061898	1.10635e-06
Vitvi01g00284	-0.466258	0.00135554	-0.0550207	-0.22324	-0.226275	-0.352531	-0.204752	0.0202387	0.0792902	-0.0730104	0.0743149	0.207438	0.251879	-0.0838384	-0.192477	0.329073	0.342503	0.198275	-0.367244	-0.255917	0.301745	0.206285	0.255375	-0.0152252	0.137999	-0.0101519	0.232722	0.0249244	0.995102	0.803095	0.305878	0.299176	0.0989718	0.348668	0.92697	0.719129	0.740598	0.736122	0.342241	0.246286	0.703706	0.378926	0.125218	0.109641	0.364451	0.0847351	0.23854	0.161728	0.344992
Vitvi01g00286	0.150343	-0.237833	0.152295	-0.414455	-0.255457	-0.0718647	-0.567586	-0.394466	-0.10798	-0.45957	-0.353367	-0.18416	-0.158173	-0.0339324	-0.260853	0.31971	0.462938	0.352138	0.546627	0.370639	0.409073	0.227513	0.0716356	-0.191487	0.129122	0.239016	0.282391	0.493521	0.274494	0.487862	0.0492673	0.239414	0.744536	0.00473029	0.0625124	0.623841	0.0273691	0.0981187	0.40025	0.471018	0.877844	0.229288	0.136983	0.0261149	0.099375	0.00695662	0.0816797	0.0525969	0.296469
Vitvi01g00287	-0.14647	-0.378942	-0.68897	-0.809629	-0.937801	0.154692	-0.379304	-0.0364477	0.398161	0.014312	-0.086872	-0.452922	-0.169257	-0.428714	-0.862496	-0.0508637	0.405475	-0.0947437	0.652982	0.67111	0.721352	0.940133	0.806306	0.598017	0.60486	0.439266	0.926689	0.504847	0.0745569	0.000277288	2.87358e-06	4.09702e-11	0.480956	0.074257	0.868863	0.0598786	0.948323	0.69348	0.0299853	0.440081	0.0412354	1.20762e-07	0.817719	0.0549176	0.667192	0.000730477	0.000455727	0.000102609	2.77154e-11
Vitvi01g00288	-0.184953	-0.223189	0.530679	0.361315	0.591486	-0.226531	0.199792	-0.229362	-0.727938	-0.438392	0.153618	0.5269	0.733066	0.797224	0.816726	0.329292	-0.209387	-0.0189624	-0.312637	-0.686449	-0.285087	-0.595736	-0.815072	-0.382653	0.016456	0.0200854	-0.513824	0.398188	0.305991	0.00918197	0.0902744	0.00295212	0.298614	0.360718	0.292452	8.244e-05	0.0363969	0.484046	0.00978762	6.9224e-05	5.25774e-06	1.9938e-06	0.124951	0.337622	0.931565	0.146379	0.000298043	0.187321	0.00270444
Vitvi01g00290	0.253935	0.369138	0.923581	0.240912	0.557041	-0.496674	-0.478836	-0.253024	-0.346349	-0.501701	-0.440782	0.28247	-0.0139546	0.168843	0.364737	0.545322	0.347862	0.774127	-0.210193	-0.235578	-0.160314	-0.632273	-0.513943	-0.947651	-0.614434	-0.515467	-0.568115	0.242322	0.0830205	3.34008e-10	0.268143	0.00576107	0.0159161	0.0208019	0.244074	0.105454	0.0147226	0.035274	0.19158	0.949612	0.441218	0.0870453	0.00711999	0.10384	1.46178e-05	0.335725	0.279205	0.464958	0.00120808
Vitvi01g00291	0.324368	0.494156	0.67458	-0.0415376	0.157246	-0.432636	-0.747966	-0.126113	0.0663158	-0.421463	-0.684856	-0.0572433	-0.228498	-0.298904	-0.155922	0.494461	0.647599	0.936745	-0.00156015	0.171447	0.0757856	-0.257462	-0.0203556	-0.813738	-0.591333	-0.546241	-0.223987	0.131035	0.0165426	0.000414861	0.850736	0.473653	0.0392174	4.07227e-05	0.566383	0.763693	0.0451807	0.000311839	0.795302	0.294326	0.16591	0.477433	0.0164656	0.000835468	4.8666e-11	0.994363	0.4341	0.731086	0.235619
Vitvi01g00292	0.184601	-0.0989462	0.789618	0.27541	0.617138	-0.272764	-0.149118	-0.464299	-0.737122	-0.612594	-0.189373	0.358071	0.447257	0.681165	0.715612	0.416611	-0.0155081	0.297818	0.0179206	-0.362925	-0.225283	-0.659762	-0.844234	-0.674656	-0.199641	-0.0723636	-0.562788	0.399101	0.653308	7.46484e-06	0.203396	0.001707	0.20795	0.497091	0.0256215	6.01219e-05	0.00188731	0.386807	0.0934181	0.0323688	0.000345956	0.000123569	0.0479808	0.94401	0.167527	0.935317	0.088744	0.301357	0.000614531
Vitvi01g00293	0.181094	0.520978	0.690183	0.22501	0.408781	-0.483257	-0.390167	-0.24034	-0.0460777	-0.257827	-0.377281	0.183558	0.0181574	-0.0406462	0.193019	0.386217	0.281405	0.652716	-0.342488	-0.21801	-0.152695	-0.480903	-0.235182	-0.750959	-0.573926	-0.408231	-0.44608	0.408276	0.0108024	0.000267756	0.301957	0.0527819	0.0194909	0.0656871	0.269315	0.834629	0.234931	0.0759427	0.401819	0.934464	0.853906	0.377559	0.0687108	0.193333	0.000735398	0.109658	0.31764	0.486705	0.0201803
Vitvi01g00294	-0.124144	-0.60634	-0.192659	-0.765124	-0.651028	-0.0300318	-0.576879	-0.268482	-0.157098	-0.55616	-0.256842	-0.212114	0.279731	0.0306283	-0.472997	0.358334	0.560972	0.162067	0.793337	0.475594	0.717861	0.616219	0.280885	0.172088	0.597901	0.320698	0.683258	0.572509	0.00216174	0.378465	2.11028e-05	0.000767191	0.891801	0.00395456	0.215461	0.474074	0.00585511	0.236788	0.331224	0.196108	0.889664	0.0226411	0.0931596	0.00535686	0.460024	6.30067e-06	0.0218076	0.00011495	0.00174222
Vitvi01g00295	0.104996	0.312987	-0.0853775	-0.420836	-0.468805	-0.121683	-0.611299	0.150191	0.534545	-0.0109892	-0.474767	-0.348625	-0.418456	-0.698714	-0.736924	0.165437	0.621419	0.524987	0.192877	0.518101	0.402813	0.411264	0.652719	-0.105968	-0.163523	-0.428879	0.388804	0.633517	0.145903	0.698512	0.045535	0.0240405	0.580202	0.00194159	0.493963	0.00859491	0.96031	0.0220701	0.103033	0.0469005	0.000208374	6.0541e-05	0.450619	0.00155073	0.0101064	0.377916	0.0113259	0.0566849	0.0512211
Vitvi01g00296	0.499975	0.526519	0.057518	0.831179	0.650652	0.478576	0.664232	0.24201	0.198392	0.581706	0.0276249	-0.198861	-0.271361	-0.0236089	0.478435	-0.663456	-0.751375	-0.369706	-0.364942	-0.110678	-0.851287	-0.596997	-0.333906	-0.0261495	-0.532838	-0.223268	-0.675438	0.0151238	0.0098504	0.79434	9.00538e-07	0.000774439	0.020881	0.000547072	0.265901	0.364161	0.00359575	0.900429	0.363005	0.210392	0.914849	0.020924	0.000558296	3.58855e-05	0.0825113	0.0868548	0.615145	2.61099e-07	0.00263444
Vitvi01g00298	-0.354941	-0.202366	-0.703234	-0.12967	-0.351145	0.20536	0.506866	0.120512	0.326146	0.559869	0.616215	0.0240443	-0.163378	-0.106875	-0.198889	-0.418578	-0.409169	-0.677424	-0.0930036	-0.0643656	0.101901	0.422553	0.408252	0.756931	0.423451	0.445209	0.375281	0.0965271	0.354436	0.000181821	0.555397	0.100399	0.347207	0.0135734	0.58388	0.128814	0.00546782	0.0017424	0.913284	0.456352	0.627418	0.362937	0.0468299	0.0525356	0.000383776	0.672972	0.770459	0.643612	0.0445692
Vitvi01g00299	-0.258087	-0.140774	0.176385	-0.616556	-0.467155	-0.520641	-0.839523	-0.268988	-0.0195498	-0.626509	-0.413818	0.0333195	0.184894	-0.204491	-0.484645	0.731912	0.948792	0.72628	0.222233	0.170457	0.655949	0.370231	0.322175	-0.327891	0.143369	-0.202462	0.434632	0.234442	0.521729	0.420773	0.00172925	0.0246101	0.0108627	5.49881e-07	0.214565	0.92945	0.00138095	0.0496526	0.880035	0.398342	0.349295	0.0190934	7.20248e-05	5.58502e-12	8.71604e-05	0.308121	0.436799	0.000677622	0.0820427
Vitvi01g00300	0.198183	-0.246808	0.292632	0.243964	0.375175	0.220706	0.172582	-0.41895	-0.489803	-0.258375	-0.0446595	0.0220956	0.191495	0.468402	0.486241	-0.0436365	-0.234684	-0.0863184	0.184059	-0.10782	-0.267733	-0.352855	-0.576708	-0.132224	0.0124729	0.207499	-0.300042	0.36468	0.256243	0.175407	0.26194	0.0777274	0.311542	0.431017	0.0466144	0.0176734	0.233902	0.839654	0.920289	0.381408	0.0241786	0.0186445	0.843283	0.281087	0.695342	0.400513	0.624358	0.216794	0.0986412
Vitvi01g00301	-0.314522	-0.446576	-0.639314	-0.882323	-0.966473	-0.0152119	-0.452984	0.0219122	0.300269	-0.109584	-0.0457916	-0.299577	-0.034414	-0.370577	-0.85219	0.130414	0.534306	-0.00253706	0.583192	0.548728	0.822912	0.954295	0.787487	0.53729	0.648665	0.391301	0.961729	0.143831	0.0326648	0.00102227	2.57833e-08	7.0706e-14	0.945078	0.0299602	0.920949	0.163891	0.618666	0.835643	0.164912	0.876123	0.081735	2.45947e-07	0.553109	0.00863026	0.990833	0.00349096	0.00670009	1.43124e-06	1.73443e-12
Vitvi01g00302	-0.097708	-0.18485	0.781903	-0.124729	0.315587	-0.608991	-0.490178	-0.485994	-0.683468	-0.773628	-0.173215	0.508476	0.361107	0.564526	0.412853	0.742199	0.346582	0.540255	0.0539762	-0.3606	0.203269	-0.374434	-0.573266	-0.684998	-0.0638186	-0.141223	-0.246196	0.657387	0.398456	1.05023e-05	0.570685	0.142406	0.00204157	0.0175735	0.0187134	0.00032431	1.49248e-05	0.429301	0.0132307	0.0904742	0.00501212	0.0502407	5.02168e-05	0.105205	0.00778474	0.806764	0.0909602	0.352245	0.0783634
Vitvi01g00303	-0.384597	-0.676268	-0.602587	-0.54647	-0.582772	0.161304	0.0837148	-0.0719368	-0.0792987	0.0324409	0.419377	0.00597928	-0.0393097	0.0964707	-0.310802	-0.0626568	-0.0318326	-0.475036	0.402174	0.15687	0.520392	0.640826	0.30862	0.669185	0.715362	0.577591	0.660841	0.0699813	0.000396161	0.00234217	0.00697603	0.00352027	0.462168	0.704123	0.744288	0.7191	0.883177	0.0463681	0.978399	0.858662	0.661473	0.148889	0.7764	0.885353	0.0219845	0.057116	0.474724	0.0109074	0.000985734
Vitvi01g00304	0.631589	0.735038	-0.080186	0.710766	0.415997	0.660935	0.466915	0.432028	0.610515	0.671301	-0.26638	-0.533541	-0.490471	-0.49946	0.0632884	-0.730577	-0.517942	-0.196574	-0.243915	0.235138	-0.755486	-0.380834	0.0488157	0.0149946	-0.643035	-0.50368	-0.49115	0.00122756	6.46594e-05	0.716082	0.000144072	0.0483443	0.000596166	0.0246938	0.0395248	0.00197506	0.000453387	0.219214	0.00874433	0.0174959	0.0152451	0.774203	7.53874e-05	0.0113555	0.368664	0.262039	0.28013	3.0727e-05	0.0730013
Vitvi01g00305	-0.0676361	0.00360114	0.88184	0.216011	0.576822	-0.563917	-0.303725	-0.360384	-0.70044	-0.687819	-0.190576	0.552625	0.527585	0.570477	0.62553	0.690359	0.258643	0.551633	-0.284499	-0.557722	-0.108252	-0.65065	-0.744264	-0.832487	-0.284543	-0.337799	-0.545604	0.759122	0.986989	2.68582e-08	0.322207	0.00395891	0.00506986	0.158857	0.0911682	0.000197859	0.000286601	0.383742	0.00624514	0.00967541	0.00447637	0.00141233	0.000266399	0.2334	0.00635841	0.188273	0.00568928	0.622963	0.000774484
Vitvi01g00306	-0.264893	-0.418024	-0.237125	-0.428906	-0.368204	0.00518277	-0.0323535	-0.202224	-0.0589151	-0.115766	0.185777	0.0118405	0.0276039	0.0649437	-0.234968	0.0188919	0.0401074	-0.15379	0.406065	0.112893	0.394094	0.41055	0.19448	0.385784	0.440625	0.449008	0.461438	0.221896	0.0471514	0.275967	0.0411348	0.0838624	0.981276	0.88349	0.354778	0.789452	0.598883	0.396052	0.957238	0.900504	0.768452	0.280487	0.931818	0.855823	0.483549	0.0545318	0.608043	0.0627822	0.0516662
Vitvi01g00308	0.351519	0.48441	-0.372572	0.462663	0.159947	0.52106	0.590983	0.383468	0.601398	0.859574	0.198289	-0.336284	-0.650554	-0.397775	-0.0378702	-0.798108	-0.624641	-0.463699	-0.23345	0.171469	-0.524102	-0.0926518	0.228461	0.3534	-0.315523	0.0208979	-0.208637	0.100013	0.0191602	0.0799779	0.0262156	0.465991	0.0107878	0.0029827	0.0708778	0.00240192	1.48579e-07	0.364417	0.116667	0.000776341	0.0601497	0.86379	5.0431e-06	0.00144133	0.0258382	0.283697	0.434039	0.0102568	0.674143
Vitvi01g00309	-0.251216	-0.25446	0.249812	0.515562	0.609845	-0.0298424	0.613303	-0.109905	-0.655744	-0.0441908	0.527525	0.579691	0.529903	0.796123	0.883254	0.0131118	-0.561459	-0.42137	-0.467197	-0.762764	-0.440268	-0.569976	-0.775403	-0.068051	0.0795802	0.137873	-0.533264	0.247573	0.241315	0.250314	0.011805	0.00200406	0.89248	0.00185815	0.617633	0.000681158	0.841316	0.00968526	0.00374204	0.00930375	5.53635e-06	2.38231e-08	0.952651	0.0053085	0.0452332	0.0245955	2.31732e-05	0.035513	0.00451952
Vitvi01g00310	0.139059	0.0320779	-0.569548	-0.18818	-0.409786	0.496027	0.0960457	0.149352	0.538248	0.34695	-0.135128	-0.550432	-0.239935	-0.44931	-0.47164	-0.447773	-0.108379	-0.291415	0.319233	0.477962	0.0958042	0.439611	0.523282	0.52759	0.188505	0.0610766	0.400114	0.526865	0.884476	0.00455674	0.389861	0.0521456	0.016075	0.662879	0.496407	0.00806194	0.104811	0.538727	0.00649789	0.270147	0.0314884	0.0230868	0.0321454	0.622551	0.177292	0.137602	0.021069	0.663678	0.0358206
Vitvi01g00311	0.357091	0.424382	0.731761	0.850977	0.969062	0.0229014	0.354855	-0.0698972	-0.351072	-0.0216039	-0.0863701	0.240574	0.0794359	0.372945	0.830352	-0.0713545	-0.431036	0.129843	-0.468247	-0.483014	-0.797182	-0.961234	-0.824596	-0.609644	-0.669816	-0.369514	-0.948386	0.094383	0.0435584	7.23985e-05	2.66485e-07	3.07584e-14	0.917392	0.0966128	0.751312	0.100475	0.922058	0.695169	0.268834	0.718633	0.0796519	9.44303e-07	0.746291	0.0400313	0.554863	0.024232	0.0195611	5.26828e-06	3.17421e-13
Vitvi01g00312	0.246461	0.436924	0.763044	0.699603	0.834605	-0.0961159	0.144982	-0.14478	-0.304731	-0.112922	-0.168308	0.271729	0.079408	0.273293	0.673306	0.12467	-0.16024	0.332011	-0.517779	-0.462432	-0.62073	-0.857853	-0.689571	-0.697207	-0.649572	-0.525004	-0.831799	0.256934	0.0371004	2.29185e-05	0.000202901	7.37825e-07	0.662647	0.50923	0.509827	0.157412	0.60795	0.442687	0.209749	0.718728	0.207033	0.000429484	0.57087	0.465166	0.12168	0.0113858	0.0263004	0.00157501	1.67521e-07
Vitvi01g00313	0.0199739	0.16362	0.403201	-0.457985	-0.267368	-0.510163	-0.907445	-0.206045	0.0752523	-0.575861	-0.621323	-0.0684174	-0.0184426	-0.330056	-0.452876	0.646614	0.890678	0.899929	0.209737	0.258254	0.481124	0.165813	0.255099	-0.547387	-0.18807	-0.316147	0.224111	0.927923	0.455676	0.0564247	0.0279757	0.217445	0.0128791	2.32174e-09	0.345565	0.732911	0.00403392	0.00155412	0.756421	0.933437	0.124026	0.0300042	0.000856031	1.23609e-08	5.09469e-09	0.336798	0.234129	0.0201147	0.449576
Vitvi01g00314	-0.633603	-0.840365	0.00571174	-0.365636	-0.141668	-0.330816	0.0146963	-0.386586	-0.733058	-0.542483	0.482983	0.576521	0.775827	0.781853	0.329136	0.478557	0.0547841	-0.241217	0.114024	-0.474769	0.414903	0.14926	-0.345839	0.153948	0.733211	0.5795	0.249908	0.00117092	5.22382e-07	0.979365	0.0862116	0.519062	0.123111	0.946937	0.068424	6.92444e-05	0.00748642	0.0195702	0.00398228	1.36136e-05	1.05253e-05	0.125141	0.0208868	0.803926	0.267517	0.604429	0.0220696	0.0489982	0.496676
Vitvi01g00315	-0.358085	-0.485366	-0.631672	-0.612662	-0.668814	0.0397492	0.012606	-0.0217878	0.154682	0.15462	0.41121	-0.0118119	-0.0223035	-0.0821086	-0.461646	-0.0994306	-0.0191282	-0.432295	0.375216	0.223443	0.559876	0.70326	0.509505	0.672228	0.651252	0.564507	0.704253	0.0934036	0.0188895	0.00122519	0.00188449	0.00048463	0.857097	0.954476	0.921396	0.480984	0.481163	0.0512546	0.957341	0.919542	0.709558	0.0265906	0.651715	0.930968	0.0393897	0.0776925	0.305425	0.0054671	0.000181675
Vitvi01g00317	0.079002	0.139011	0.781792	-0.184909	0.153991	-0.633751	-0.781253	-0.403994	-0.31223	-0.698286	-0.503614	0.225723	0.0282174	0.0686737	0.021519	0.75251	0.710885	0.921353	0.0689018	-0.0451334	0.252135	-0.25072	-0.232847	-0.831126	-0.336063	-0.362581	-0.158469	0.72011	0.52701	1.05531e-05	0.398301	0.482971	0.00116685	1.08021e-05	0.0558957	0.146933	0.00021105	0.0142881	0.300388	0.898304	0.755535	0.922363	3.43911e-05	0.000143538	4.47183e-10	0.754748	0.837975	0.24579	0.248539
Vitvi01g00318	0.160544	0.483727	0.711112	0.67406	0.843866	-0.32176	0.220301	-0.0368903	-0.311464	0.0459014	0.0876761	0.485555	-0.0156192	0.320601	0.718032	0.0957976	-0.324025	0.202912	-0.667586	-0.598156	-0.593465	-0.861938	-0.665295	-0.645196	-0.659453	-0.406771	-0.85278	0.464308	0.0193554	0.000142517	0.000420783	4.20652e-07	0.134342	0.312454	0.867284	0.14798	0.835254	0.690778	0.0188363	0.94361	0.13583	0.000114318	0.6637	0.131466	0.35311	0.000500722	0.0025714	0.00283451	1.25683e-07
Vitvi01g00319	0.402423	0.593338	0.444861	0.896509	0.847329	0.207871	0.486346	0.175413	-0.011617	0.344082	-0.011311	0.0987151	-0.23175	0.059295	0.625721	-0.299917	-0.508219	-0.0205462	-0.605451	-0.351106	-0.854583	-0.837585	-0.545468	-0.423871	-0.737355	-0.563276	-0.887658	0.0569479	0.00284197	0.0334207	7.13869e-09	3.37759e-07	0.341214	0.0186153	0.423379	0.958045	0.107908	0.959149	0.654069	0.287317	0.788125	0.00140616	0.164409	0.0132848	0.925864	0.00220339	0.100439	2.09521e-07	6.18142e-07
Vitvi01g00320	0.43092	0.603132	0.363006	0.980879	0.882349	0.333357	0.637579	0.23866	0.0206896	0.425287	0.00685864	0.0179777	-0.101604	0.0991663	0.683418	-0.461318	-0.683535	-0.177548	-0.604771	-0.361773	-0.960063	-0.850284	-0.565499	-0.30245	-0.69341	-0.444576	-0.90945	0.0400906	0.0023152	0.088668	2.07081e-16	2.57275e-08	0.120085	0.00106562	0.272779	0.925347	0.0430649	0.975223	0.935111	0.644585	0.652584	0.000324774	0.0267122	0.0003237	0.417668	0.00223568	0.0898372	4.31573e-13	2.78885e-07
Vitvi01g00321	0.259235	0.48776	-0.0828284	0.296796	0.126214	0.195639	0.199783	0.310681	0.500436	0.456458	-0.0856845	-0.26935	-0.609322	-0.471047	-0.151502	-0.38854	-0.180251	0.0115798	-0.161648	0.138198	-0.30869	-0.0904131	0.222037	0.0470412	-0.425403	-0.185398	-0.151955	0.232294	0.0182252	0.707121	0.169061	0.566071	0.370992	0.360741	0.149057	0.0150158	0.0285703	0.697477	0.213925	0.00202694	0.0232839	0.490156	0.0669204	0.410498	0.958179	0.4612	0.529452	0.151816	0.68161
Vitvi01g00324	0.290724	0.616405	0.408023	0.876824	0.822071	0.086096	0.504141	0.293717	0.021648	0.369973	0.0514773	0.164719	-0.159585	0.0715152	0.616988	-0.280857	-0.518303	-0.041234	-0.676879	-0.438458	-0.814916	-0.80153	-0.48954	-0.38782	-0.705132	-0.49073	-0.848184	0.178368	0.00173506	0.0532659	4.06157e-08	1.49833e-06	0.696091	0.0141701	0.173738	0.921899	0.0822722	0.815557	0.452613	0.467016	0.745738	0.00171272	0.194238	0.0112886	0.851815	0.000389567	0.0363656	2.1918e-06	4.28334e-06
Vitvi01g00325	0.131942	0.380161	-0.334404	-0.368397	-0.568158	0.0491214	-0.482606	0.313543	0.763988	0.208922	-0.444992	-0.527317	-0.518957	-0.866444	-0.856177	-0.0396437	0.553022	0.381881	0.129703	0.609525	0.328331	0.524673	0.832189	0.0817	-0.137121	-0.339987	0.45678	0.548427	0.0735523	0.118854	0.0836878	0.0046791	0.823867	0.0196796	0.14515	2.20778e-05	0.338722	0.0333623	0.00971922	0.011168	9.05659e-08	1.87995e-07	0.857473	0.00620027	0.0721513	0.555293	0.00201803	0.126123	0.0101596
Vitvi01g00326	0.530475	0.681758	0.0939744	0.739002	0.516192	0.482494	0.436516	0.368948	0.444504	0.554054	-0.197692	-0.347322	-0.463278	-0.387785	0.171733	-0.579669	-0.419135	-0.0488917	-0.34699	0.0695127	-0.765291	-0.483514	-0.0904811	-0.133351	-0.693268	-0.490197	-0.575246	0.00921391	0.00034027	0.669745	5.6272e-05	0.0116846	0.0197123	0.0372981	0.0831909	0.0335797	0.00608496	0.365891	0.104414	0.025991	0.0674985	0.433322	0.00374361	0.0465078	0.824678	0.104768	0.752639	2.09626e-05	0.0194168
Vitvi01g00327	-0.533845	-0.452791	-0.189414	-0.925607	-0.79684	-0.566441	-0.723494	-0.254248	-0.0140661	-0.486222	-0.0373732	0.133414	0.156345	-0.14103	-0.655313	0.642245	0.830815	0.398935	0.364617	0.184437	0.942742	0.738992	0.546629	0.10306	0.540154	0.23778	0.805397	0.00869878	0.0300389	0.386701	2.54213e-10	5.3536e-06	0.00483416	9.56239e-05	0.241721	0.949209	0.0186499	0.865562	0.543934	0.476223	0.520964	0.000688668	0.000952469	9.19611e-07	0.059338	0.0871571	0.399528	1.75627e-11	5.62919e-05
Vitvi01g00328	0.132272	0.358196	0.51216	0.0131791	0.118865	-0.31355	-0.57007	-0.0564002	0.0570808	-0.465198	-0.640511	-0.078303	0.210503	-0.226819	-0.0993627	0.475563	0.607246	0.765928	-0.0770662	0.0369588	0.0318461	-0.210493	-0.0242791	-0.643047	-0.398785	-0.564425	-0.177491	0.547419	0.0932947	0.0124728	0.952409	0.589067	0.14514	0.00451141	0.798256	0.795871	0.0252997	0.000993259	0.72249	0.334995	0.297985	0.651938	0.0218171	0.00212005	2.04347e-05	0.726709	0.867039	0.885305	0.33502
Vitvi01g00329	-0.262851	-0.0672422	-0.130255	-0.520018	-0.544221	-0.24979	-0.555892	-0.0551633	0.255454	-0.332198	-0.329666	-0.160613	0.13362	-0.388087	-0.593128	0.40055	0.714676	0.448675	0.180296	0.229324	0.523854	0.49186	0.511955	0.00154023	0.187219	-0.149918	0.509864	0.225613	0.760485	0.553596	0.0109748	0.00726019	0.250356	0.0058839	0.802594	0.239419	0.121459	0.124498	0.464114	0.543308	0.0672666	0.00285428	0.058222	0.000127319	0.0317584	0.410377	0.292535	0.0102993	0.0171313
Vitvi01g00330	0.284073	0.0146214	0.593544	0.530575	0.725008	0.117791	0.244915	-0.318985	-0.522392	-0.285335	-0.115476	0.144377	0.385889	0.620772	0.779837	-0.00360754	-0.408322	-0.0384935	-0.0427753	-0.346373	-0.511755	-0.70392	-0.820017	-0.393906	-0.217444	-0.00563249	-0.64425	0.188963	0.947207	0.00282989	0.00919831	9.0941e-05	0.59246	0.260026	0.137925	0.0105526	0.186922	0.599804	0.511019	0.0689666	0.00157354	1.14815e-05	0.986966	0.0530746	0.861569	0.846339	0.105429	0.0125544	0.000178061
Vitvi01g00331	-0.265668	-0.507537	0.455705	0.123126	0.442975	-0.314842	0.156007	-0.417575	-0.908167	-0.520242	0.327633	0.651424	0.650741	0.93802	0.782975	0.397051	-0.219617	-0.134838	-0.0482047	-0.626224	-0.0515188	-0.440324	-0.817524	-0.255597	0.235438	0.207399	-0.331725	0.220496	0.0134296	0.0288668	0.575684	0.0342678	0.143401	0.477188	0.0474141	2.14546e-09	0.0109345	0.126977	0.000759629	0.000772728	3.95167e-11	1.00238e-05	0.0606608	0.313996	0.539605	0.827105	0.00139001	0.815411	0.0354868
Vitvi01g00332	0.512485	0.461551	0.682049	0.783681	0.907475	0.126858	0.246381	-0.0201711	-0.267726	0.00164152	-0.236937	0.0693625	-0.0738745	0.289653	0.728835	-0.135917	-0.41404	0.143392	-0.327209	-0.286392	-0.751025	-0.897863	-0.747518	-0.603795	-0.688649	-0.406574	-0.889765	0.0124078	0.0266257	0.000337506	9.71959e-06	2.31428e-09	0.564074	0.257094	0.927213	0.216806	0.994069	0.276358	0.753157	0.737633	0.180047	7.99823e-05	0.536336	0.0495184	0.513938	0.127499	0.185222	3.63578e-05	6.25487e-09
Vitvi01g00333	0.0716591	-0.277937	-0.665137	0.00404837	-0.273381	0.787109	0.472988	0.206596	0.25314	0.340507	0.0957033	-0.51175	0.0371764	-0.0963436	-0.170814	-0.613029	-0.40785	-0.666219	0.33541	0.333223	-0.0996522	0.357806	0.232075	0.73576	0.418321	0.330696	0.304881	0.745243	0.199112	0.000534206	0.985374	0.206882	8.35402e-06	0.022644	0.344249	0.24385	0.111862	0.664012	0.0125553	0.866263	0.661893	0.435822	0.00186937	0.0533768	0.000519192	0.117681	0.120243	0.650986	0.0936777
Vitvi01g00335	-0.258202	-0.143303	-0.382439	0.307511	0.176436	0.150734	0.81192	0.167195	-0.0903985	0.586977	0.828442	0.348399	-0.0144349	0.331558	0.392135	-0.467308	-0.796475	-0.81869	-0.407578	-0.435992	-0.306086	-0.0922174	-0.155441	0.514745	0.213725	0.413308	-0.145912	0.234227	0.514201	0.0717013	0.153468	0.420637	0.492385	2.55801e-06	0.445753	0.681659	0.00323562	1.0527e-06	0.103271	0.94788	0.122222	0.0642189	0.0245569	5.44603e-06	1.79704e-06	0.0535518	0.0375526	0.155482	0.675589
Vitvi01g00337	0.628903	0.727701	-0.0566029	0.705495	0.451233	0.503379	0.480807	0.46406	0.5437	0.734488	-0.0997184	-0.374344	-0.573178	-0.418456	0.133869	-0.709353	-0.586106	-0.245186	-0.308858	0.167139	-0.749522	-0.425236	-0.000555212	-0.0280908	-0.66071	-0.398096	-0.547247	0.00130676	8.31017e-05	0.797545	0.00016968	0.0306809	0.0143407	0.0202089	0.0257075	0.00732743	6.59053e-05	0.650769	0.0784407	0.00424957	0.0469005	0.542549	0.000150586	0.00329289	0.259482	0.151582	0.445908	3.84486e-05	0.0430927
Vitvi01g00338	0.0328425	0.392085	0.636563	0.659574	0.756382	-0.274729	0.203496	0.0119308	-0.286421	-0.0692072	0.0223423	0.447276	0.171049	0.264345	0.658826	0.206896	-0.137214	0.258172	-0.698246	-0.63462	-0.561514	-0.789187	-0.612488	-0.623904	-0.574351	-0.579321	-0.780854	0.881741	0.0642555	0.00109173	0.00061752	2.96933e-05	0.204563	0.351695	0.956912	0.185175	0.753693	0.919402	0.0323604	0.435182	0.222889	0.00062952	0.343534	0.532416	0.234283	0.000211305	0.00114318	0.00530308	7.6114e-06
Vitvi01g00339	-0.0818644	0.215728	0.578152	-0.122951	0.0945787	-0.655876	-0.648485	-0.159552	-0.189864	-0.475928	-0.339063	0.295169	0.059979	-0.0440404	-0.0261254	0.69243	0.67438	0.796763	-0.262216	-0.172955	0.212407	-0.196766	-0.094984	-0.724131	-0.333753	-0.41961	-0.146678	0.710386	0.322856	0.00385714	0.576231	0.667739	0.000678877	0.000817349	0.467109	0.385554	0.021702	0.113489	0.17152	0.785735	0.84185	0.90581	0.000250848	0.000417132	5.37296e-06	0.226777	0.430006	0.330541	0.368188
Vitvi01g00340	-0.112411	-0.245954	0.269524	-0.224486	-0.0349407	-0.206969	-0.387521	-0.199355	-0.359194	-0.565304	-0.232169	0.110388	0.324086	0.236814	0.0597061	0.45716	0.35662	0.296566	0.128472	-0.0727135	0.260355	0.000165008	-0.186638	-0.269021	0.148498	-0.0291847	0.0592811	0.609585	0.257946	0.213617	0.303114	0.874242	0.343358	0.0677016	0.36179	0.092321	0.00493913	0.286423	0.61608	0.13139	0.276615	0.786688	0.0282956	0.0948493	0.169407	0.559087	0.741618	0.230211	0.999404
Vitvi01g00341	-0.123515	-0.0987473	0.290804	-0.521538	-0.346546	-0.509181	-0.855757	-0.173852	-0.113986	-0.661148	-0.470123	0.0288167	0.143886	-0.14007	-0.381626	0.726523	0.918701	0.766221	0.227922	0.190387	0.560938	0.245535	0.188551	-0.454277	0.0448029	-0.224216	0.300417	0.57447	0.653962	0.178244	0.010703	0.105243	0.0130829	1.93473e-07	0.427581	0.604552	0.000592879	0.0235935	0.896155	0.512471	0.523834	0.0723576	8.64534e-05	6.25914e-10	2.01963e-05	0.295577	0.384221	0.00536029	0.258784
Vitvi01g00342	-0.33408	-0.369723	-0.640085	-0.502722	-0.597562	0.0897741	0.105027	0.0909257	0.210785	0.250922	0.388992	-0.03658	-0.235816	-0.14907	-0.453711	-0.175804	-0.0677955	-0.423003	0.309417	0.213846	0.461767	0.654319	0.516315	0.689376	0.53247	0.282207	0.64033	0.119235	0.0824956	0.00100349	0.0144892	0.00260356	0.683746	0.633414	0.679898	0.334334	0.248146	0.0665759	0.868391	0.278704	0.497231	0.0296648	0.422328	0.758571	0.0443192	0.150804	0.327199	0.0265458	0.00070623
Vitvi01g00343	0.420267	0.666303	0.297546	0.0361139	0.0590909	-0.135326	-0.427707	-0.0802437	0.492037	0.130063	-0.466105	-0.25847	-0.665265	-0.569322	-0.328982	0.0107958	0.279796	0.557564	-0.042476	0.328537	-0.0446899	-0.102583	0.283942	-0.423278	-0.600431	-0.374296	-0.131518	0.0458585	0.000518031	0.167934	0.870054	0.788838	0.538125	0.0417665	0.715886	0.0170854	0.554188	0.024978	0.233724	0.000532413	0.00457639	0.125328	0.961008	0.196	0.00570587	0.847402	0.125871	0.839546	0.641382
Vitvi01g00344	0.161011	0.227241	0.684708	-0.232915	0.0498649	-0.531438	-0.847225	-0.286367	-0.145254	-0.64862	-0.637563	0.0553196	0.0241249	-0.105827	-0.13531	0.679525	0.752744	0.933686	0.124274	0.116558	0.273917	-0.158484	-0.0791827	-0.78522	-0.354957	-0.40275	-0.0858879	0.462993	0.297061	0.000313156	0.284833	0.821242	0.0090642	3.40036e-07	0.185262	0.50843	0.000814625	0.00106604	0.802046	0.912995	0.630815	0.538173	0.000362115	3.40897e-05	7.88224e-11	0.572104	0.59637	0.205958	0.470133
Vitvi01g00345	0.620835	0.0217622	-0.265525	0.248159	0.0472331	0.840944	0.277896	0.154206	0.228341	0.27434	-0.28032	-0.687813	-0.202596	-0.157065	-0.0309633	-0.636154	-0.359726	-0.34965	0.48231	0.570542	-0.365845	-0.00760971	-0.0123798	0.267965	-0.0344871	0.118658	-0.0625666	0.00157131	0.921488	0.220752	0.253565	0.83054	5.04167e-07	0.199182	0.482353	0.294665	0.205229	0.195128	0.000286654	0.353877	0.474171	0.888465	0.00110239	0.0918044	0.101956	0.0197659	0.00447079	0.0860186	0.97251
Vitvi01g00346	0.413757	0.350311	0.684585	0.774754	0.879962	0.178987	0.257769	-0.0590052	-0.317856	-0.169185	-0.299012	0.0489011	0.238499	0.343754	0.750934	-0.0503105	-0.33881	0.150425	-0.285097	-0.343787	-0.738599	-0.878629	-0.786521	-0.579841	-0.573575	-0.419633	-0.855045	0.0496895	0.101265	0.000314241	1.42399e-05	3.14243e-08	0.413842	0.235041	0.789137	0.139403	0.44028	0.165749	0.824645	0.273111	0.108267	3.64811e-05	0.81967	0.113775	0.493283	0.187305	0.10823	5.70774e-05	3.50733e-08
Vitvi01g00347	-0.613814	-0.522924	0.210039	-0.369188	-0.094337	-0.591072	-0.270849	-0.328277	-0.640439	-0.595718	0.227617	0.628957	0.71645	0.560187	0.217094	0.694879	0.332213	0.142822	-0.119915	-0.494397	0.452934	0.0480728	-0.262865	-0.172772	0.420397	0.092117	0.152805	0.0018374	0.0104599	0.336087	0.0829748	0.668541	0.00297728	0.211287	0.126189	0.000994974	0.00270545	0.296241	0.00130511	0.000120293	0.00543561	0.319727	0.000233474	0.12144	0.51563	0.585758	0.0164818	0.0299804	0.827571
Vitvi01g00348	0.0682833	0.279022	0.77205	0.348935	0.557997	-0.400797	-0.256465	-0.026093	-0.383192	-0.448232	-0.340045	0.296478	0.245925	0.218265	0.42872	0.475637	0.296513	0.63603	-0.386287	-0.389107	-0.26032	-0.615176	-0.531883	-0.790856	-0.506214	-0.546595	-0.565836	0.756884	0.197292	1.59331e-05	0.102706	0.00566054	0.0580521	0.2375	0.905926	0.0710979	0.0319479	0.112381	0.16954	0.258004	0.317059	0.0412322	0.021794	0.169486	0.00110565	0.0686569	0.0664885	0.230276	0.00178298
Vitvi01g00349	0.123653	0.337855	0.787756	0.379909	0.602906	-0.425324	-0.242402	-0.0754085	-0.379798	-0.406488	-0.331342	0.319583	0.178168	0.19511	0.453026	0.444727	0.229156	0.611376	-0.38758	-0.384556	-0.289637	-0.66275	-0.550138	-0.814793	-0.580505	-0.580106	-0.61547	0.574039	0.114863	8.11617e-06	0.0737589	0.00232637	0.0430447	0.265102	0.732376	0.0738501	0.0542561	0.12248	0.137147	0.416017	0.372313	0.0299432	0.0334802	0.292898	0.0019383	0.0676558	0.0700136	0.180072	0.00056868
Vitvi01g00350	0.102985	0.240039	0.397502	0.371053	0.431043	-0.120309	0.0350997	0.166568	-0.232917	-0.0445625	-0.110624	0.137117	-0.0583522	0.130365	0.32141	0.0804987	0.0108086	0.274188	-0.351269	-0.235605	-0.31928	-0.429044	-0.360884	-0.394727	-0.391276	-0.308494	-0.424787	0.640068	0.269934	0.0603422	0.0813129	0.0400276	0.584516	0.873674	0.447486	0.284829	0.839998	0.615319	0.532709	0.791421	0.553261	0.13479	0.71502	0.960962	0.205491	0.100271	0.279146	0.13754	0.0410626
Vitvi01g00352	-0.28274	-0.309147	-0.463792	-0.351873	-0.493448	-0.00938327	-0.0969256	0.266572	0.13833	-0.0521283	0.0786497	-0.0958695	0.11292	-0.151928	-0.36301	0.0980811	0.281256	-0.123811	0.160306	0.1485	0.356694	0.486071	0.385226	0.329233	0.405836	0.0903476	0.456657	0.191137	0.15118	0.0258044	0.0996477	0.0167224	0.966107	0.65997	0.218869	0.529054	0.813264	0.721309	0.663462	0.607959	0.488925	0.088664	0.656157	0.193578	0.573547	0.46498	0.498894	0.0947757	0.018692
Vitvi01g00353	-0.17555	-0.316479	-0.336454	-0.307342	-0.402696	-0.0199006	-0.149063	0.233123	0.0191955	-0.149724	0.0033638	-0.0851553	0.19453	-0.0783377	-0.275925	0.142625	0.287403	-0.0653224	0.243211	0.181515	0.314687	0.381976	0.251424	0.201439	0.338322	0.0744181	0.362986	0.423011	0.141219	0.116471	0.153706	0.0567637	0.928187	0.497251	0.28439	0.930726	0.495323	0.987847	0.69926	0.373764	0.722372	0.202519	0.516213	0.183607	0.767137	0.263462	0.407167	0.14361	0.0720747
Vitvi01g00354	-0.605119	-0.652199	-0.480848	-0.919503	-0.875781	-0.342278	-0.465055	-0.117492	-0.0167846	-0.348984	0.167993	0.0947447	0.242233	-0.0443523	-0.613094	0.443854	0.58854	0.0139049	0.42424	0.182786	0.92122	0.853157	0.567968	0.41347	0.780838	0.418368	0.897664	0.0022191	0.000745018	0.0201966	5.66058e-10	4.4165e-08	0.10989	0.0253507	0.593407	0.939409	0.102655	0.443552	0.667188	0.265446	0.840743	0.00186671	0.0338707	0.00313485	0.949791	0.0436361	0.403835	4.54893e-10	2.30599e-07
Vitvi01g00355	0.00905282	-0.33098	-0.330937	0.208917	0.121891	0.49413	0.609803	0.0257402	-0.130481	0.268966	0.394703	-0.0219277	0.026595	0.310754	0.313364	-0.443689	-0.618085	-0.699246	0.139924	-0.0736187	-0.23311	-0.0408302	-0.215392	0.460433	0.286898	0.306213	-0.0465765	0.9673	0.122913	0.122965	0.338733	0.57955	0.0165492	0.0020059	0.907193	0.552905	0.214603	0.0623406	0.920893	0.904124	0.148956	0.145392	0.033945	0.00167134	0.000205082	0.524272	0.73851	0.284417	0.853251
Vitvi01g00357	0.288912	0.0612656	0.562988	0.582008	0.73022	0.19884	0.260782	-0.24879	-0.427831	-0.245726	-0.15362	0.117227	0.260923	0.472783	0.730216	0.0108677	-0.3436	0.00376595	-0.108786	-0.339589	-0.547551	-0.722073	-0.773906	-0.4173	-0.308657	-0.282435	-0.671398	0.181214	0.781247	0.00515894	0.00357425	7.63093e-05	0.363058	0.22942	0.252322	0.0417012	0.258402	0.484037	0.594246	0.22916	0.0227109	7.63213e-05	0.960748	0.108434	0.986394	0.621237	0.112894	0.00684276	0.000100212
Vitvi01g00358	0.428194	0.225032	0.303057	0.17705	0.22489	0.241129	-0.190723	-0.0129853	0.0347791	-0.170786	-0.536231	-0.340902	-0.00347489	-0.0849526	0.0445656	-0.015115	0.0504351	0.239309	0.18879	0.229744	-0.175078	-0.227906	-0.16129	-0.300359	-0.290347	-0.379876	-0.213266	0.0415093	0.301909	0.159822	0.418994	0.302221	0.267698	0.383366	0.953108	0.874819	0.435899	0.00834874	0.11142	0.987445	0.699944	0.839987	0.945427	0.819231	0.271436	0.388298	0.291627	0.424278	0.295612
Vitvi01g00360	-0.349184	0.150978	-0.118038	-0.460134	-0.44673	-0.585783	-0.415481	0.0339398	0.291749	0.0770888	0.116906	0.228531	-0.314897	-0.393393	-0.525343	0.336983	0.497365	0.352837	-0.199659	0.0247338	0.493511	0.392909	0.55675	-0.0264718	0.00500825	-0.197399	0.376309	0.102444	0.491675	0.591681	0.0271557	0.0325978	0.00331441	0.0486516	0.877818	0.176773	0.726632	0.595264	0.294252	0.143329	0.0632936	0.0100464	0.115861	0.0157474	0.0986592	0.361044	0.910807	0.0167064	0.0636482
Vitvi01g00361	-0.362635	-0.261384	-0.411383	0.290222	0.134707	0.232342	0.828898	0.16383	-0.14796	0.467995	0.791133	0.351818	0.209316	0.32915	0.381775	-0.387748	-0.711147	-0.817977	-0.399623	-0.478875	-0.283213	-0.0611997	-0.176594	0.546008	0.291729	0.267031	-0.103498	0.0890188	0.228307	0.0511468	0.179154	0.540004	0.286054	1.02587e-06	0.455091	0.500474	0.0243188	6.96958e-06	0.0997043	0.337791	0.125124	0.0722376	0.0675265	0.00014236	1.86642e-06	0.0588602	0.0207897	0.190365	0.781476
Vitvi01g00362	-0.0126793	0.260947	0.491893	-0.175339	-0.0219214	-0.466322	-0.688798	-0.212773	0.04365	-0.5102	-0.545763	0.0466969	0.103052	-0.231446	-0.203004	0.626005	0.748971	0.825853	-0.0696694	0.0106007	0.231442	-0.0832165	0.0732215	-0.632028	-0.299647	-0.53641	-0.0338829	0.954212	0.229114	0.0171229	0.423578	0.920916	0.0249019	0.000278667	0.32969	0.843235	0.0128714	0.00706442	0.832437	0.639851	0.287968	0.352887	0.00139702	3.92406e-05	1.21712e-06	0.752098	0.961712	0.287977	0.705808
Vitvi01g00365	-0.119105	-0.19864	-0.517995	0.15153	-0.0205102	0.432481	0.652523	0.0536836	0.114377	0.487216	0.483683	-0.0356818	-0.0225467	0.110826	0.125744	-0.528851	-0.635947	-0.766029	-0.0287495	-0.0864549	-0.178237	0.109044	0.0470903	0.616673	0.290819	0.328904	0.0754525	0.588311	0.36355	0.0113455	0.490076	0.925993	0.0392954	0.000738977	0.807792	0.603306	0.0183744	0.0193681	0.871596	0.918667	0.614671	0.56753	0.00947099	0.00110782	2.03527e-05	0.896396	0.694883	0.415832	0.620406
Vitvi01g00366	0.78703	0.622351	-0.049346	0.657067	0.39089	0.726397	0.386467	0.326169	0.482376	0.57249	-0.350199	-0.63497	-0.56263	-0.434309	0.0635815	-0.750312	-0.468034	-0.15296	-0.0294516	0.403881	-0.747669	-0.366332	-0.0345865	-0.0168663	-0.611906	-0.309089	-0.475337	8.3836e-06	0.00151839	0.823074	0.000658562	0.0651449	8.68192e-05	0.0685169	0.128786	0.0197466	0.00430646	0.101382	0.00113376	0.00519362	0.0383804	0.773184	3.73361e-05	0.0243053	0.485942	0.89388	0.0559709	4.11713e-05	0.0855699
Vitvi01g00368	-0.176142	-0.0996038	0.572392	0.338148	0.592845	-0.377193	0.149332	-0.3661	-0.646819	-0.372265	0.19816	0.598448	0.546724	0.71384	0.774929	0.353552	-0.199061	0.0428167	-0.380303	-0.708695	-0.258877	-0.606635	-0.744289	-0.432797	-0.0736728	-0.0440156	-0.533127	0.421423	0.651145	0.00431457	0.114528	0.00287094	0.0760165	0.496464	0.0857832	0.000851706	0.0802462	0.364735	0.00255576	0.00694455	0.000130753	1.41361e-05	0.0979307	0.362514	0.846192	0.0734352	0.0001537	0.232963	0.00214811
Vitvi01g00369	0.408824	0.161303	0.593752	-0.168597	0.0636093	-0.208172	-0.774794	-0.216519	-0.142594	-0.615188	-0.768208	-0.212723	-0.0612696	-0.0998533	-0.129134	0.462237	0.641487	0.808803	0.39639	0.369773	0.167765	-0.146712	-0.127068	-0.690836	-0.330391	-0.349928	-0.0901387	0.0527548	0.462171	0.00281778	0.441893	0.773087	0.340498	1.42161e-05	0.321043	0.516306	0.0017825	1.86427e-05	0.329806	0.781233	0.650326	0.557046	0.0263722	0.000970123	2.99552e-06	0.0611301	0.0824508	0.44418	0.504136
Vitvi01g00370	0.620356	0.737221	0.453934	0.882743	0.825546	0.308941	0.387927	0.255922	0.128257	0.378711	-0.220691	-0.139621	-0.382507	-0.0723039	0.507874	-0.434892	-0.52625	0.0400783	-0.429745	-0.119335	-0.874057	-0.798966	-0.456692	-0.42846	-0.834153	-0.467054	-0.858822	0.00158834	5.99142e-05	0.0295748	2.48809e-08	1.23809e-06	0.151467	0.0673896	0.23853	0.559749	0.0747481	0.311575	0.52518	0.0716467	0.743026	0.013358	0.0380922	0.009895	0.855926	0.0406975	0.587586	5.06416e-08	4.84217e-06
Vitvi01g00371	-0.366124	-0.569268	-0.754507	-0.59669	-0.702977	0.180051	0.112798	0.0340607	0.117502	0.182917	0.420483	-0.115378	-0.0306311	-0.0288602	-0.456041	-0.221437	-0.100182	-0.551674	0.429739	0.264748	0.530661	0.773217	0.504227	0.824807	0.749532	0.717611	0.765103	0.0857612	0.00458116	3.18927e-05	0.00265132	0.000183249	0.411026	0.608347	0.877386	0.593375	0.403492	0.0457355	0.600115	0.889654	0.895999	0.0287344	0.309902	0.649246	0.00635379	0.0407004	0.222158	0.00918485	1.51819e-05
Vitvi01g00372	0.197438	0.234966	0.0276125	-0.403716	-0.400982	-0.235374	-0.706943	0.0802529	0.353121	-0.127649	-0.467207	-0.271449	-0.44227	-0.55071	-0.616383	0.287605	0.686392	0.587234	0.224591	0.513806	0.395296	0.316901	0.488714	-0.27752	-0.186646	-0.305337	0.291613	0.366521	0.280491	0.900473	0.0560806	0.0579259	0.279634	0.000162281	0.715855	0.0983691	0.561628	0.024592	0.210238	0.0345887	0.00646536	0.0017359	0.183286	0.000298529	0.00321887	0.302883	0.0121458	0.0619129	0.14066
Vitvi01g00373	-0.0700129	0.332011	-0.517572	-0.407785	-0.638713	-0.0543901	-0.25737	0.307777	0.797006	0.451033	-0.0568875	-0.325748	-0.568044	-0.821739	-0.849333	-0.163103	0.325684	0.124662	-0.00814608	0.454976	0.361382	0.619923	0.921384	0.327229	-0.0149944	-0.0729009	0.53833	0.750913	0.12168	0.0114244	0.0534188	0.00103711	0.80531	0.235791	0.153095	5.31206e-06	0.030764	0.796548	0.129309	0.00468934	1.52556e-06	2.96761e-07	0.457121	0.129388	0.570894	0.970573	0.0291567	0.090211	0.00160389
Vitvi01g00374	-0.393097	-0.174916	-0.677911	-0.63327	-0.798413	-0.079209	-0.194834	0.146981	0.482729	0.26657	0.229	-0.103911	-0.299944	-0.487057	-0.761081	-0.00157937	0.321449	-0.125354	0.112867	0.304519	0.611631	0.797835	0.830026	0.539398	0.425906	0.178238	0.754124	0.0635099	0.424715	0.000378659	0.00118013	4.97101e-06	0.719405	0.373002	0.503346	0.0196439	0.218873	0.293236	0.637047	0.16437	0.0184184	2.47569e-05	0.994294	0.13474	0.56874	0.608128	0.157716	0.00192754	5.10866e-06
Vitvi01g00375	-0.0298519	-0.364781	0.202886	-0.439622	-0.285158	-0.0940173	-0.632056	-0.265655	-0.239261	-0.737318	-0.511074	-0.165311	0.40338	0.0625662	-0.224235	0.531486	0.689209	0.486509	0.522794	0.268248	0.444147	0.224009	0.00315217	-0.25319	0.25172	-0.0346012	0.305947	0.892445	0.0870041	0.353173	0.0358152	0.187207	0.669602	0.00121422	0.220518	0.271535	5.97095e-05	0.0126925	0.450967	0.0563048	0.776716	0.30367	0.00905673	0.000275388	0.01857	0.0104824	0.215877	0.0337395	0.30417
Vitvi01g00376	-0.785791	-0.46734	0.0742021	-0.665644	-0.410564	-0.861573	-0.46715	-0.267648	-0.386948	-0.480755	0.368208	0.705635	0.325006	0.260507	-0.162737	0.805546	0.574015	0.290781	-0.119375	-0.401161	0.763689	0.358417	0.132982	-0.0810002	0.447317	0.137088	0.447054	8.85777e-06	0.0245457	0.736509	0.000527122	0.0516572	1.28998e-07	0.0246119	0.216945	0.0681436	0.0202243	0.0838587	0.00016895	0.130235	0.22993	0.458145	3.52222e-06	0.00418128	0.17828	0.587458	0.0578034	2.23413e-05	0.0930789
Vitvi01g00377	0.289156	-0.392969	-0.177077	-0.309877	-0.271078	0.358915	-0.186374	-0.222662	-0.116716	-0.210647	-0.214158	-0.367246	0.0178649	0.0956729	-0.152435	-0.102422	0.045057	-0.136889	0.73821	0.519405	0.22163	0.274823	0.0235996	0.185466	0.341501	0.298292	0.297143	0.180829	0.0636038	0.418923	0.150167	0.210886	0.0925924	0.394509	0.307164	0.595866	0.334658	0.326476	0.0847327	0.935517	0.664113	0.487456	0.641909	0.838245	0.533396	5.78662e-05	0.0110862	0.309468	0.204401
Vitvi01g00379	-0.0819794	-0.014458	0.599533	-0.376285	-0.0876631	-0.652086	-0.865547	-0.352724	-0.278406	-0.765193	-0.494382	0.186828	0.169586	0.0117819	-0.155167	0.834076	0.885411	0.914738	0.128881	0.0132794	0.44137	-0.0196599	-0.0609811	-0.698099	-0.133375	-0.2804	0.0708615	0.709996	0.947796	0.0024982	0.076783	0.690822	0.000747134	9.67613e-08	0.0987746	0.198324	2.10441e-05	0.0164857	0.393337	0.439181	0.957449	0.479595	7.61117e-07	1.97801e-08	1.01351e-09	0.557823	0.952047	0.0350019	0.929053
Vitvi01g00380	-0.371597	-0.54605	-0.512749	-0.873673	-0.902376	-0.105989	-0.517753	-0.0301623	0.133623	-0.321148	-0.0812533	-0.218296	0.148213	-0.217003	-0.736114	0.292595	0.625553	0.0799552	0.579953	0.43965	0.836154	0.886848	0.643904	0.421093	0.69361	0.394362	0.909989	0.0808328	0.00702836	0.012355	5.21957e-08	3.97223e-09	0.630289	0.0113905	0.891334	0.5433	0.135126	0.712458	0.316988	0.499735	0.319936	6.22805e-05	0.175464	0.00141158	0.716867	0.00372275	0.0358022	6.73264e-07	1.74392e-08
Vitvi01g00381	0.20348	-0.279386	-0.0106565	0.292203	0.276844	0.500292	0.365723	-0.225579	-0.31379	-0.0732132	-0.00396321	-0.155028	0.218768	0.385388	0.422123	-0.259071	-0.384365	-0.359704	0.201431	-0.0210411	-0.322013	-0.236941	-0.446445	0.117982	0.136086	0.23844	-0.213156	0.351734	0.196683	0.961511	0.17607	0.200958	0.0150493	0.0861313	0.300705	0.144817	0.739902	0.985681	0.479993	0.315919	0.0693591	0.04481	0.232601	0.070165	0.0918258	0.35671	0.924083	0.134018	0.276351
Vitvi01g00382	-0.421023	-0.256755	-0.691127	-0.768463	-0.906954	-0.0992435	-0.288704	0.0941125	0.460536	0.143432	0.154351	-0.15886	-0.189312	-0.473845	-0.835633	0.0542182	0.40003	-0.0801701	0.267695	0.366664	0.729278	0.9004	0.872736	0.586483	0.537108	0.268726	0.882121	0.0454294	0.236951	0.000260539	1.8451e-05	2.44891e-09	0.65233	0.181543	0.669286	0.0270047	0.513817	0.481936	0.469068	0.386963	0.0223662	6.94413e-07	0.805913	0.0585795	0.716136	0.216862	0.0852652	7.87901e-05	4.85871e-09
Vitvi01g00383	0.0765518	-0.244951	0.490595	-0.0173569	0.248232	-0.169653	-0.257416	-0.442929	-0.458354	-0.610668	-0.200542	0.160335	0.200907	0.401017	0.329446	0.399011	0.168013	0.274323	0.279917	-0.129809	0.0535154	-0.26851	-0.469107	-0.40263	0.00195883	0.123028	-0.178284	0.728467	0.259955	0.0174631	0.937347	0.253422	0.438995	0.235704	0.0342886	0.0278336	0.00196848	0.358881	0.464898	0.357988	0.0579023	0.124764	0.0592852	0.443497	0.20526	0.195798	0.554969	0.808384	0.215411
Vitvi01g00384	-0.330469	-0.560179	-0.237101	0.17587	0.164747	0.171324	0.642073	-0.0389572	-0.535654	0.0832199	0.66225	0.371798	0.426931	0.693299	0.548859	-0.175337	-0.57624	-0.720691	-0.132751	-0.456651	-0.162602	-0.0927487	-0.442839	0.407571	0.479457	0.448296	-0.0836702	0.123528	0.00543647	0.276016	0.422151	0.452536	0.434433	0.000956464	0.859917	0.00843229	0.705796	0.00057615	0.0806558	0.0421795	0.000244556	0.00668438	0.423583	0.00400419	0.000104854	0.545956	0.0284944	0.458523	0.67382
Vitvi01g00385	0.0551776	-0.120638	-0.426264	0.080862	-0.0773542	0.357555	0.452899	0.00842008	0.185618	0.449662	0.386965	-0.125995	-0.411741	-0.055672	-0.024721	-0.490528	-0.480883	-0.563709	0.108276	0.0957804	-0.118223	0.158628	0.122546	0.49489	0.153772	0.495002	0.108688	0.802544	0.583484	0.0425372	0.713786	0.725726	0.0939246	0.0299949	0.969584	0.396463	0.0313393	0.0681304	0.566751	0.0509251	0.80081	0.910853	0.0174809	0.0201861	0.00508971	0.622885	0.663757	0.591095	0.469726
Vitvi01g00386	-0.336994	-0.316784	0.324243	-0.416124	-0.127739	-0.651312	-0.517823	-0.454901	-0.42935	-0.579771	0.0379449	0.455902	0.19971	0.326228	0.0405281	0.70407	0.483229	0.385009	0.0381696	-0.248419	0.493222	0.0675982	-0.132199	-0.345738	0.208804	0.185716	0.158517	0.115849	0.140815	0.131192	0.0482689	0.56135	0.000761758	0.0113775	0.0291867	0.0409026	0.00373609	0.863524	0.0287889	0.36092	0.128712	0.854326	0.000177245	0.019499	0.0696569	0.862723	0.253053	0.0167802	0.759254
Vitvi01g00388	0.236562	0.128028	0.689769	0.674893	0.874896	-0.0512896	0.289743	-0.173727	-0.56658	-0.205753	0.00835635	0.35811	0.260369	0.632926	0.905375	0.0869241	-0.398473	0.0268121	-0.312904	-0.528696	-0.602911	-0.869866	-0.905797	-0.559414	-0.390637	-0.266808	-0.824247	0.277142	0.560455	0.000270978	0.000411341	4.73916e-08	0.816218	0.179905	0.427917	0.00482141	0.346265	0.969814	0.0933793	0.230185	0.00118971	2.90165e-09	0.693305	0.0596602	0.903345	0.146016	0.00949584	0.00232611	7.00549e-08
Vitvi01g00389	-0.644591	-0.697879	-0.0142113	-0.653133	-0.409427	-0.569216	-0.393914	-0.377485	-0.508803	-0.563393	0.295533	0.529365	0.412257	0.417185	-0.0699666	0.697178	0.489321	0.121473	0.161976	-0.246578	0.720366	0.368003	0.0042609	0.018044	0.612004	0.259272	0.467056	0.000899591	0.000213629	0.948686	0.000727702	0.0523726	0.00458574	0.0629129	0.0757712	0.0131619	0.00511998	0.170968	0.009389	0.0506064	0.0476424	0.751073	0.000218129	0.0178024	0.580862	0.460278	0.256702	0.000105974	0.0840444
Vitvi01g00390	-0.577582	-0.499031	0.150163	0.144908	0.32646	-0.303494	0.442856	-0.12752	-0.743184	-0.202766	0.667104	0.775735	0.7442	0.851847	0.710951	0.25287	-0.374467	-0.395683	-0.391517	-0.828879	-0.0660288	-0.298808	-0.618581	0.0521831	0.363333	0.220007	-0.226052	0.00390047	0.0153471	0.494046	0.509451	0.128424	0.15919	0.0343219	0.562024	4.84686e-05	0.353464	0.000507169	1.36663e-05	4.67241e-05	2.51599e-07	0.00014324	0.24437	0.078335	0.0616348	0.0646772	1.02698e-06	0.764688	0.166052
Vitvi01g00391	-0.173865	0.167558	0.40106	-0.23994	-0.112562	-0.570159	-0.674503	-0.0569074	-0.0133932	-0.498034	-0.421854	0.137488	0.126489	-0.222551	-0.247898	0.679519	0.824164	0.823811	-0.1467	-0.0545289	0.313167	0.0114351	0.124148	-0.5627	-0.220206	-0.467235	0.0569069	0.427546	0.444751	0.057873	0.270137	0.609102	0.00450376	0.000415737	0.796479	0.951636	0.0155857	0.0449603	0.53159	0.565217	0.307411	0.254082	0.000362176	1.33634e-06	1.36252e-06	0.504169	0.804822	0.145659	0.958701
Vitvi01g00392	-0.345143	-0.136637	-0.790389	-0.0908649	-0.41314	0.277947	0.517163	0.384694	0.358248	0.655301	0.594207	-0.036263	-0.114466	-0.204137	-0.279885	-0.467312	-0.33786	-0.659282	-0.205315	0.0127348	0.0557303	0.466552	0.48459	0.771737	0.39497	0.338468	0.379622	0.106754	0.534159	7.20916e-06	0.680101	0.0500655	0.199095	0.011501	0.0699054	0.093244	0.000688868	0.00279144	0.869521	0.603022	0.350148	0.195852	0.0245556	0.114857	0.000622179	0.347316	0.954012	0.800605	0.024821
Vitvi01g00393	-0.306589	-0.50231	0.31456	0.0480191	0.301404	-0.30971	0.115942	-0.218067	-0.820143	-0.429651	0.366691	0.600697	0.628176	0.860945	0.651817	0.364083	-0.146883	-0.153709	-0.102712	-0.549253	0.0145557	-0.299745	-0.663708	-0.181102	0.308998	0.299714	-0.22257	0.154769	0.0145832	0.14378	0.827761	0.162225	0.150398	0.598324	0.31751	1.66277e-06	0.0407459	0.0852409	0.00243774	0.00132892	1.34889e-07	0.000752181	0.0876557	0.503632	0.483783	0.64096	0.0066372	0.947444	0.164664
Vitvi01g00394	0.0183574	0.443606	0.221285	0.537812	0.471522	-0.131381	0.327293	0.252837	0.0804543	0.380817	0.26322	0.314138	-0.247178	-0.0303499	0.336979	-0.0814352	-0.26112	-0.0101525	-0.693935	-0.415208	-0.454932	-0.47551	-0.205188	-0.269842	-0.482386	-0.342658	-0.527234	0.933744	0.0339827	0.310242	0.00812332	0.0231258	0.550146	0.127396	0.244433	0.715171	0.0730157	0.224937	0.144348	0.255509	0.890662	0.115866	0.711841	0.228795	0.96333	0.000240047	0.0488148	0.0291742	0.021834
Vitvi01g00397	-0.0424167	0.463321	-0.129384	0.560417	0.364164	0.159555	0.662327	0.315636	0.278701	0.701558	0.416927	0.144609	-0.214779	-0.1195	0.248012	-0.503842	-0.616309	-0.380992	-0.714687	-0.367677	-0.553265	-0.306575	-0.0236216	0.181125	-0.334273	-0.0926073	-0.390808	0.847613	0.0259754	0.556274	0.00541246	0.0875802	0.467099	0.000574996	0.142341	0.19783	0.000191303	0.0477942	0.510334	0.32504	0.587066	0.253856	0.0142369	0.00173874	0.0728731	0.000127274	0.0843406	0.00617295	0.154788
Vitvi01g00398	0.262715	0.465454	0.672364	0.836959	0.944527	-0.088848	0.382957	-0.00186694	-0.308409	0.0515192	0.0208714	0.352163	0.152125	0.372412	0.83852	-0.0436129	-0.465675	0.0716126	-0.616967	-0.586516	-0.776055	-0.952991	-0.773922	-0.589817	-0.649828	-0.414331	-0.949757	0.225861	0.0252087	0.000440572	6.41746e-07	1.26947e-11	0.686848	0.071286	0.993255	0.15221	0.815409	0.924693	0.09935	0.488354	0.0801171	5.84304e-07	0.843366	0.02513	0.745403	0.00171352	0.00326584	1.34835e-05	2.31705e-12
Vitvi01g00399	0.0732377	0.0315029	-0.597464	0.196035	-0.0993953	0.623239	0.592114	0.555408	0.385714	0.635141	0.27558	-0.311088	-0.308916	-0.26498	-0.126395	-0.675517	-0.535772	-0.626829	-0.0138005	0.168713	-0.246495	0.188592	0.256151	0.625895	0.0903819	0.0332512	0.107027	0.739818	0.886533	0.00260887	0.370004	0.651831	0.00148809	0.00291435	0.00593628	0.0691034	0.00112918	0.203107	0.148497	0.151501	0.221738	0.56551	0.00040439	0.00841513	0.00137082	0.950167	0.441574	0.256866	0.388803
Vitvi01g00401	0.119077	0.365815	0.0122463	0.783999	0.600286	0.362504	0.76561	0.288736	0.123728	0.508573	0.27045	0.0648263	0.00785173	0.0801992	0.529541	-0.493486	-0.696027	-0.4233	-0.565113	-0.404227	-0.758236	-0.544157	-0.330508	0.059099	-0.354315	-0.22105	-0.60267	0.588397	0.0860458	0.955774	9.58525e-06	0.00245894	0.0891431	2.06967e-05	0.181492	0.573804	0.0132101	0.211987	0.768859	0.971636	0.716037	0.00936098	0.0167127	0.0002257	0.0441541	0.00495701	0.0557406	2.76512e-05	0.00726852
Vitvi01g00402	-0.0561102	0.369739	-0.0690034	-0.356329	-0.44528	-0.321042	-0.582647	0.230763	0.552422	0.0132163	-0.347989	-0.1928	-0.391502	-0.721514	-0.709257	0.270292	0.712948	0.605144	-0.0600462	0.327189	0.373204	0.376761	0.669865	-0.167955	-0.216933	-0.402414	0.340022	0.799273	0.0824814	0.754397	0.0951391	0.033235	0.135263	0.00352906	0.289434	0.0062682	0.952275	0.103706	0.378111	0.0646879	0.000102065	0.000151035	0.212264	0.0001345	0.00221793	0.785501	0.127524	0.0794265	0.0763809
Vitvi01g00403	-0.298127	-0.228894	0.368262	-0.420633	-0.197742	-0.593979	-0.636035	-0.433544	-0.316604	-0.650319	-0.211868	0.266015	0.250313	0.10679	-0.144017	0.733641	0.762474	0.658482	0.106652	-0.0869068	0.480499	0.11999	-0.0128197	-0.411144	0.109797	-0.0568711	0.209209	0.167066	0.293465	0.0838102	0.0456502	0.365767	0.00280461	0.00110551	0.0387613	0.141054	0.000780901	0.331798	0.219871	0.249333	0.627692	0.512086	6.7865e-05	2.344e-05	0.000635126	0.628141	0.693363	0.0203006	0.585522
Vitvi01g00404	-0.485485	-0.0939176	-0.635653	-0.00273403	-0.248582	0.122415	0.618866	0.301299	0.295942	0.614453	0.71425	0.179197	-0.105902	-0.127939	-0.139355	-0.399246	-0.43511	-0.634772	-0.353801	-0.252725	-0.00642813	0.329898	0.364711	0.721475	0.306319	0.235729	0.263724	0.018856	0.669933	0.00111558	0.990122	0.252731	0.577908	0.00164239	0.16238	0.17035	0.00181168	0.000129057	0.413285	0.630573	0.560732	0.525976	0.059122	0.0379846	0.00113909	0.0976779	0.24465	0.976777	0.124217
Vitvi01g00405	0.341974	-0.188837	-0.35648	-0.339991	-0.438876	0.497165	-0.234529	0.039999	0.230513	-0.0690687	-0.439649	-0.671314	-0.102159	-0.28478	-0.470068	-0.253437	0.168963	-0.0469524	0.755969	0.747227	0.22609	0.447577	0.345165	0.301369	0.248473	0.149184	0.435603	0.110226	0.388177	0.0949891	0.112441	0.0361673	0.0157961	0.281414	0.856208	0.289971	0.754171	0.0358028	0.000453235	0.642767	0.187818	0.023612	0.243277	0.440886	0.831533	3.01667e-05	4.1844e-05	0.299582	0.0322301
Vitvi01g00406	-0.15009	-0.200042	0.092545	-0.650002	-0.525559	-0.431845	-0.822588	-0.196979	-0.00459753	-0.575525	-0.421761	-0.0773723	0.0666024	-0.218727	-0.535127	0.626086	0.919042	0.666247	0.40125	0.327692	0.663394	0.436547	0.353542	-0.249261	0.185642	-0.101001	0.493451	0.494256	0.360105	0.674498	0.000787112	0.0100102	0.0396182	1.45682e-06	0.367659	0.98339	0.00406044	0.0450128	0.725665	0.7627	0.316012	0.0085092	0.00139443	5.99821e-10	0.000518808	0.0577432	0.126906	0.000559208	0.0372831
Vitvi01g00407	-0.225422	-0.338607	-0.468022	-0.214165	-0.263081	0.0498632	0.314216	-0.105482	0.0305501	0.325901	0.609555	0.174931	-0.188603	0.12992	-0.0449943	-0.234903	-0.371661	-0.59015	0.108181	-0.034999	0.194231	0.313644	0.177255	0.530877	0.426677	0.544839	0.294659	0.301049	0.114005	0.0243094	0.32646	0.225191	0.821248	0.144242	0.631937	0.889944	0.129118	0.00201673	0.424672	0.388776	0.554628	0.838468	0.280624	0.080776	0.00303384	0.623193	0.874034	0.374513	0.145014
Vitvi01g00408	0.139704	0.289907	0.665712	0.33888	0.477772	-0.280218	-0.285625	0.00921088	-0.276957	-0.404846	-0.398847	0.176667	0.17583	0.114431	0.340493	0.444564	0.350124	0.607784	-0.336406	-0.2614	-0.24849	-0.548041	-0.438506	-0.761642	-0.489523	-0.616005	-0.518919	0.524929	0.179648	0.000526176	0.113695	0.0211275	0.195298	0.186455	0.966729	0.200766	0.0553312	0.0593993	0.420019	0.422259	0.603134	0.111877	0.033553	0.101461	0.00209556	0.116526	0.228277	0.252912	0.00678309
Vitvi01g00409	0.231879	0.311098	-0.653865	0.173106	-0.243764	0.719284	0.405759	0.407932	0.767864	0.72645	-0.0444151	-0.625341	-0.399791	-0.645116	-0.427816	-0.728207	-0.28618	-0.4037	-0.0154728	0.43945	-0.26131	0.288534	0.560403	0.562478	-0.0570092	-0.167737	0.17165	0.287043	0.148482	0.000714397	0.429596	0.262343	0.000109773	0.0547315	0.0533242	1.89039e-05	8.66659e-05	0.840521	0.00141846	0.058744	0.000888096	0.0417091	8.16964e-05	0.185562	0.0560914	0.944137	0.0358963	0.228444	0.181812
Vitvi01g00411	-0.666904	-0.523991	0.427366	-0.228109	0.110491	-0.762336	-0.177728	-0.421635	-0.813865	-0.663295	0.383817	0.865017	0.766441	0.753108	0.456785	0.790514	0.263486	0.187475	-0.247788	-0.735543	0.33562	-0.158218	-0.490733	-0.310736	0.350591	0.141369	-0.0408747	0.000509865	0.0102758	0.0419478	0.29517	0.615747	2.35677e-05	0.417187	0.0450835	2.31461e-06	0.000560646	0.0705999	1.00594e-07	2.0019e-05	3.36251e-05	0.0284419	7.16834e-06	0.224451	0.391671	0.254299	6.35327e-05	0.117436	0.470889
Vitvi01g00412	-0.26727	-0.197113	0.74736	-0.207286	0.192921	-0.760338	-0.60785	-0.416694	-0.688721	-0.83792	-0.184554	0.570728	0.442021	0.459801	0.28375	0.906374	0.601431	0.701132	-0.0813771	-0.400882	0.316862	-0.276154	-0.461758	-0.730631	-0.0561681	-0.225742	-0.154758	0.21762	0.367327	4.16399e-05	0.342603	0.377806	2.5486e-05	0.00209257	0.0479318	0.000279281	6.05843e-07	0.399223	0.00445488	0.0347026	0.0272818	0.18949	2.60739e-09	0.00240023	0.000193781	0.712038	0.0579946	0.140712	0.202129
Vitvi01g00413	0.178252	0.310195	0.503547	0.818354	0.898808	0.0504075	0.564564	-0.0435068	-0.326775	0.14476	0.205586	0.367332	0.0877342	0.433615	0.861598	-0.16997	-0.642783	-0.173248	-0.570715	-0.618884	-0.760674	-0.867186	-0.764939	-0.362644	-0.497841	-0.25382	-0.86476	0.415792	0.149727	0.0143031	1.82942e-06	5.69771e-09	0.819328	0.00500854	0.843743	0.128034	0.509887	0.346665	0.0846549	0.690583	0.0387261	1.28768e-07	0.438129	0.000940123	0.429213	0.00445601	0.00164174	2.51538e-05	8.57106e-08
Vitvi01g00414	0.13993	-0.402924	-0.457018	-0.60038	-0.666127	0.311193	-0.359202	-0.06429	0.163854	-0.120645	-0.232281	-0.505894	-0.16897	-0.225991	-0.592735	-0.0748092	0.323196	-0.0588659	0.799685	0.735008	0.507775	0.663267	0.462873	0.375678	0.469282	0.378433	0.658809	0.524254	0.0566105	0.0283509	0.00245409	0.000520444	0.148353	0.0923129	0.770721	0.455024	0.583461	0.286184	0.013784	0.440869	0.299797	0.00287744	0.734429	0.132513	0.789624	4.6793e-06	6.47256e-05	0.0133791	0.000561062
Vitvi01g00415	-0.457882	-0.176558	-0.603667	-0.291563	-0.42738	-0.0347945	0.319596	0.173559	0.256488	0.475563	0.617123	0.159742	-0.183914	-0.121502	-0.295666	-0.253012	-0.25099	-0.4903	-0.134739	-0.0842914	0.267569	0.485161	0.465195	0.669361	0.405116	0.367505	0.448472	0.0280156	0.42031	0.00228896	0.177062	0.0419401	0.874764	0.13713	0.428373	0.237456	0.0218172	0.00170756	0.466573	0.400889	0.580771	0.170766	0.244096	0.248014	0.0175411	0.539905	0.702175	0.217086	0.0189473
Vitvi01g00417	0.217558	0.190782	0.464201	0.841404	0.89938	0.243364	0.633232	-0.0368262	-0.414033	0.106937	0.15656	0.257116	0.207388	0.527258	0.903856	-0.241878	-0.694371	-0.265549	-0.468819	-0.558809	-0.798537	-0.85303	-0.838814	-0.280754	-0.392551	-0.208603	-0.846224	0.318668	0.383218	0.0256567	4.90106e-07	5.38228e-09	0.263152	0.00118119	0.867512	0.0495222	0.627216	0.47561	0.23627	0.342361	0.00972885	3.40626e-09	0.266168	0.000236995	0.220709	0.0240359	0.00557629	4.94175e-06	2.32569e-07
Vitvi01g00418	0.676554	0.177497	0.398331	0.588734	0.639524	0.547825	0.2537	-0.0589975	-0.205137	-0.0381489	-0.345803	-0.31612	-0.0934676	0.257265	0.527096	-0.359537	-0.46108	-0.0868953	0.207707	0.12161	-0.627433	-0.593909	-0.610288	-0.273729	-0.374135	-0.0813934	-0.593725	0.00039306	0.417804	0.0597594	0.00312254	0.00101713	0.00680937	0.242772	0.789164	0.347743	0.862796	0.106041	0.141696	0.671429	0.235989	0.00975536	0.0919871	0.0268011	0.693402	0.341602	0.58043	0.0013519	0.00280866
Vitvi01g00421	-0.201086	-0.206132	-0.672679	0.0971816	-0.193909	0.585232	0.67936	0.173729	0.286054	0.525782	0.439687	-0.195499	-0.0234203	-0.103993	-0.090453	-0.594927	-0.522758	-0.737909	-0.0323521	-0.00294767	-0.153366	0.291766	0.244619	0.784658	0.35375	0.32869	0.235374	0.357551	0.345357	0.000436844	0.659124	0.375321	0.00335132	0.00036378	0.427913	0.185764	0.00997294	0.0357851	0.371342	0.915526	0.636782	0.681476	0.00275019	0.0104887	5.84833e-05	0.883495	0.98935	0.48477	0.176747
Vitvi01g00422	0.416881	0.398604	0.213449	0.425814	0.341624	0.438235	0.12728	0.209369	0.208779	0.118406	-0.382437	-0.343291	-0.335559	-0.263099	0.0634797	-0.260716	-0.11947	0.141955	-0.0247849	0.165407	-0.432741	-0.314924	-0.11854	-0.18084	-0.468153	-0.553997	-0.348514	0.0478215	0.0595688	0.328119	0.0427795	0.110615	0.0364714	0.562768	0.337667	0.33906	0.590517	0.071703	0.108774	0.117507	0.225159	0.773538	0.229542	0.587159	0.518207	0.910623	0.450701	0.0391643	0.143292
Vitvi01g00423	-0.00820323	0.122042	0.389186	0.527375	0.592647	-0.0201556	0.311503	-0.198631	-0.278642	-0.118186	0.050261	0.292929	0.45172	0.372023	0.637198	0.0722326	-0.27013	-0.035772	-0.416142	-0.527614	-0.472048	-0.60931	-0.559585	-0.327721	-0.23015	-0.268583	-0.581845	0.970367	0.579076	0.0664284	0.00970962	0.00288262	0.927269	0.147926	0.363573	0.197928	0.591211	0.819845	0.174948	0.0304791	0.0804578	0.00107534	0.743271	0.21255	0.871274	0.0482585	0.00967074	0.022952	0.00202749
Vitvi01g00424	0.331704	-0.0722259	-0.516015	-0.462299	-0.622671	0.327622	-0.303144	0.164634	0.465672	0.200297	-0.245289	-0.609919	-0.508653	-0.510582	-0.698837	-0.270719	0.221452	-0.0631089	0.666435	0.842019	0.361891	0.613678	0.625098	0.356041	0.203134	0.212832	0.556432	0.122047	0.743294	0.0117183	0.0263494	0.00150741	0.126991	0.159695	0.452849	0.0251312	0.35948	0.259276	0.00200086	0.0131934	0.012793	0.00020761	0.211515	0.309867	0.774827	0.000516238	4.71871e-07	0.0897249	0.00184288
Vitvi01g00425	0.369223	0.447111	0.685194	0.422878	0.521936	-0.0622816	-0.245415	-0.0564205	-0.0645925	-0.33314	-0.601	-0.0858311	0.0763816	-0.095968	0.248044	0.237085	0.26331	0.635214	-0.16172	-0.0701715	-0.385382	-0.580851	-0.378162	-0.728526	-0.646322	-0.630858	-0.55491	0.0829437	0.0324319	0.000308867	0.0443885	0.0106326	0.777706	0.259023	0.798185	0.769671	0.120341	0.00242217	0.696983	0.729048	0.663136	0.253794	0.27605	0.224773	0.00112724	0.460999	0.750367	0.0693639	0.0036572
Vitvi01g00426	-0.329735	-0.382485	0.474654	-0.316912	0.0612867	-0.577089	-0.385237	-0.444447	-0.576428	-0.639491	0.0978804	0.554554	0.272221	0.486429	0.228067	0.669134	0.31494	0.325086	0.120007	-0.341157	0.398591	-0.0874819	-0.338426	-0.365057	0.180547	0.10678	0.0335243	0.124415	0.071665	0.0221062	0.140646	0.781173	0.00393831	0.0694778	0.033605	0.00398954	0.00101795	0.656819	0.00602971	0.208893	0.0185921	0.295262	0.000480513	0.14327	0.130135	0.585467	0.111135	0.0595777	0.691431
Vitvi01g00428	0.291977	0.285451	0.691942	0.176146	0.35227	-0.255833	-0.524993	-0.0650406	-0.223852	-0.525288	-0.63438	-0.0195054	0.123407	0.00407163	0.161299	0.472788	0.507041	0.753202	-0.0742618	-0.00493433	-0.118334	-0.435255	-0.341535	-0.810453	-0.491367	-0.500563	-0.395278	0.17642	0.186734	0.000254438	0.421413	0.0992393	0.238699	0.0101054	0.768115	0.304517	0.0100557	0.00114969	0.92961	0.574806	0.98529	0.46218	0.0227094	0.0135359	3.35059e-05	0.736304	0.982173	0.590744	0.0379133
Vitvi01g00429	0.3903	0.250344	-0.119006	0.564093	0.381627	0.502203	0.525519	0.651922	0.121805	0.414595	0.0380305	-0.252104	-0.17236	0.0124736	0.304807	-0.578225	-0.595577	-0.416468	-0.101961	0.0477135	-0.589743	-0.310773	-0.212476	0.12467	-0.252015	-0.00929812	-0.393506	0.0655871	0.249273	0.588623	0.00505311	0.0723569	0.0146075	0.0100169	0.000750205	0.579819	0.0491831	0.863219	0.24585	0.431618	0.954953	0.157304	0.00385157	0.00271335	0.0480649	0.643417	0.828841	0.00305912	0.148929
Vitvi01g00430	-0.0322358	-0.0267872	-0.624208	-0.348921	-0.595811	0.20888	-0.0793893	0.302133	0.518505	0.300901	-0.0156126	-0.431641	-0.251977	-0.440282	-0.600074	-0.265419	0.144576	-0.170355	0.222876	0.455816	0.289988	0.614041	0.668235	0.488602	0.304459	0.314035	0.547411	0.883911	0.903434	0.00145563	0.102721	0.00270022	0.338822	0.718792	0.161163	0.0112511	0.162962	0.943634	0.0397218	0.246096	0.0355064	0.00246993	0.220944	0.51043	0.437077	0.306688	0.0288232	0.179521	0.0018282
Vitvi01g00432	-0.510657	-0.681322	0.213294	-0.579174	-0.266721	-0.523959	-0.482458	-0.481907	-0.63653	-0.830247	0.0108674	0.410394	0.805362	0.56324	0.0732799	0.755447	0.498127	0.242242	0.290889	-0.247309	0.626958	0.214514	-0.200441	-0.142184	0.585245	0.326237	0.351179	0.0127775	0.000344439	0.328479	0.00378037	0.218602	0.0102813	0.0197226	0.0198838	0.00109258	9.49988e-07	0.96075	0.0517637	3.55435e-06	0.00513464	0.739673	3.07726e-05	0.0155633	0.265428	0.178112	0.255248	0.00136676	0.325653
Vitvi01g00433	0.360417	0.0590522	0.500726	0.694352	0.834017	0.234984	0.470954	-0.217128	-0.507645	-0.0451647	0.06344	0.183233	0.196345	0.626361	0.887793	-0.202761	-0.642056	-0.237685	-0.139144	-0.368139	-0.68069	-0.796414	-0.876956	-0.318526	-0.29779	-0.0213772	-0.768796	0.0911364	0.788973	0.0149481	0.00023712	7.63777e-07	0.280454	0.0233148	0.31965	0.0134066	0.837863	0.773676	0.402667	0.369233	0.00138567	1.60369e-08	0.353476	0.00095684	0.2748	0.526611	0.0839212	0.00035057	5.46161e-06
Vitvi01g00437	0.197576	0.332306	0.412422	0.786865	0.782951	0.141548	0.52098	0.0943179	-0.163352	0.18939	0.144784	0.230891	0.0512313	0.291332	0.705286	-0.19808	-0.521082	-0.139474	-0.506173	-0.475694	-0.726288	-0.751211	-0.603928	-0.319921	-0.470097	-0.269144	-0.771804	0.366178	0.12133	0.050505	8.44543e-06	1.00347e-05	0.519421	0.0108021	0.668604	0.456424	0.386763	0.509815	0.289159	0.816424	0.177422	0.000170772	0.364934	0.0107839	0.52562	0.0137233	0.0217758	8.71382e-05	3.61055e-05
Vitvi01g00438	-0.138177	-0.379986	-0.516815	-0.803167	-0.85781	0.0626209	-0.493559	-0.131479	0.297599	-0.173737	-0.186267	-0.403736	-0.0604917	-0.336248	-0.778994	0.0892403	0.507226	0.0563567	0.675313	0.62316	0.725914	0.846164	0.69379	0.428097	0.569004	0.451125	0.8556	0.529515	0.0736959	0.0115665	3.95719e-06	1.68018e-07	0.776525	0.0166941	0.549846	0.167856	0.427893	0.394785	0.056067	0.783946	0.116709	1.19034e-05	0.685533	0.0134961	0.798408	0.000406645	0.00149076	8.82335e-05	3.63873e-07
Vitvi01g00439	-0.614543	-0.899154	-0.211125	-0.567833	-0.390604	-0.280293	-0.0817727	-0.346873	-0.582615	-0.51526	0.401119	0.399133	0.682443	0.624365	0.0821131	0.424182	0.141307	-0.27324	0.342628	-0.243855	0.587353	0.396715	-0.110152	0.325728	0.852039	0.626018	0.493175	0.00180808	5.50472e-09	0.333536	0.00470815	0.0653585	0.195173	0.710697	0.104893	0.00353133	0.0118631	0.0578327	0.0591999	0.000333796	0.00145043	0.709543	0.0436684	0.520138	0.207126	0.109503	0.262159	0.00321113	0.0608989
Vitvi01g00441	0.240244	0.16344	-0.751987	-0.271982	-0.607841	0.537414	0.0274973	0.363528	0.799021	0.548962	-0.163844	-0.735437	-0.481465	-0.721625	-0.757354	-0.599579	-0.0314417	-0.272224	0.381524	0.744994	0.141711	0.639827	0.814198	0.630131	0.14764	0.16798	0.541121	0.269511	0.456179	3.50725e-05	0.209308	0.00209298	0.00817955	0.900887	0.0881762	4.82959e-06	0.00667199	0.455051	6.37681e-05	0.0200139	0.000101696	2.86076e-05	0.00249581	0.886752	0.208888	0.0724405	4.53971e-05	0.518934	0.00100975
Vitvi01g00443	0.155206	0.299035	-0.631706	-0.32127	-0.63378	0.324786	-0.155266	0.3856	0.906048	0.486927	-0.22597	-0.64404	-0.563154	-0.87469	-0.868933	-0.395831	0.207318	-0.0173461	0.251664	0.688696	0.233276	0.638478	0.92071	0.450879	0.0163794	-0.019309	0.544926	0.479482	0.165714	0.00122423	0.134969	0.00116607	0.13051	0.47931	0.0691931	2.70022e-09	0.018454	0.299846	0.000911782	0.0051429	4.81698e-08	7.51858e-08	0.0615293	0.342527	0.937386	0.246702	0.000279483	0.284066	0.00104296
Vitvi01g00444	-0.219963	-0.650502	-0.190967	-0.358823	-0.252847	0.171837	0.021302	-0.126977	-0.395592	-0.313157	0.131742	0.000222666	0.396347	0.419589	0.0229302	0.0416045	-0.0619847	-0.296376	0.489318	0.0697722	0.322928	0.307852	-0.10655	0.364865	0.607581	0.495071	0.372191	0.313214	0.000777342	0.382747	0.092682	0.244414	0.433039	0.923144	0.563706	0.0617004	0.145672	0.549039	0.999195	0.0611609	0.0462466	0.917288	0.850499	0.77874	0.169693	0.0178032	0.751743	0.132853	0.152989
Vitvi01g00445	-0.254218	0.0537075	-0.219443	-0.507812	-0.559242	-0.344397	-0.516622	0.0641538	0.33764	-0.037196	-0.119109	-0.0349057	-0.298349	-0.498743	-0.648777	0.337625	0.657759	0.387246	-0.0107214	0.239014	0.542852	0.498266	0.621543	0.000827783	0.0714066	-0.225565	0.481296	0.241779	0.807708	0.314389	0.0133711	0.00553173	0.107565	0.0116029	0.771195	0.115108	0.866193	0.588298	0.874367	0.166734	0.0154156	0.000811446	0.115125	0.000647015	0.0679134	0.961276	0.272046	0.00743791	0.0155297
Vitvi01g00446	-0.397839	0.187975	-0.341148	0.0193499	-0.128289	-0.231243	0.292005	0.249457	0.340661	0.518266	0.55445	0.329925	-0.193167	-0.210291	-0.115739	-0.104891	-0.177978	-0.2725	-0.576272	-0.319578	0.0253983	0.137085	0.349635	0.270104	0.0210163	-0.0752453	0.0718565	0.0601044	0.390385	0.111145	0.930169	0.559651	0.288404	0.176377	0.25101	0.11169	0.0112954	0.00604115	0.124184	0.377185	0.335493	0.59897	0.633858	0.416522	0.208408	0.00400169	0.137153	0.90842	0.532805
Vitvi01g00447	-0.0777951	-0.0431161	-0.794546	-0.298935	-0.638064	0.434366	0.138754	0.359922	0.657231	0.45068	0.0695033	-0.483187	-0.274533	-0.583631	-0.674635	-0.433621	0.00748037	-0.351618	0.247116	0.481252	0.216312	0.67575	0.758889	0.70353	0.318265	0.127902	0.590482	0.724222	0.845129	5.95817e-06	0.165863	0.00105334	0.038352	0.527779	0.0916149	0.000655807	0.0309112	0.752671	0.019511	0.204898	0.00346051	0.000414249	0.0387227	0.972977	0.0999104	0.255632	0.0200769	0.321517	0.000401817
Vitvi01g00448	-0.180203	0.143258	-0.25219	-0.573161	-0.628695	-0.321098	-0.521181	0.0992227	0.510149	0.0408511	-0.17086	-0.150127	-0.327347	-0.638368	-0.786746	0.209956	0.595955	0.388275	0.140733	0.367125	0.55764	0.578168	0.755415	0.097569	0.0407946	-0.136195	0.56386	0.410623	0.514334	0.245683	0.00425098	0.00131306	0.13519	0.0107664	0.652398	0.0128819	0.853177	0.435698	0.494149	0.127329	0.00104573	8.49015e-06	0.336282	0.00269213	0.0671222	0.521851	0.0848439	0.00569794	0.00385592
Vitvi01g00449	0.240359	0.328661	0.878648	0.595763	0.841614	-0.268668	-0.00101416	-0.264273	-0.463982	-0.330892	-0.218796	0.337181	0.170649	0.40093	0.72684	0.27138	-0.0853015	0.422088	-0.400117	-0.494108	-0.521393	-0.87127	-0.789371	-0.79556	-0.602553	-0.36114	-0.817251	0.269275	0.125719	3.50196e-08	0.0027029	4.83822e-07	0.215132	0.996336	0.223019	0.0257358	0.12302	0.315854	0.115634	0.436275	0.0579614	8.55402e-05	0.210359	0.698767	0.0448292	0.0585191	0.0165547	0.0107287	6.29176e-08
Vitvi01g00450	-0.71355	-0.743452	-0.685936	-0.838739	-0.87087	-0.201132	-0.135429	-0.06835	-0.0359715	-0.0848251	0.497959	0.178811	0.188347	0.0325959	-0.532651	0.215858	0.289389	-0.316705	0.30224	0.0726468	0.826739	0.88895	0.556618	0.690992	0.894714	0.602559	0.912234	0.00013196	4.80031e-05	0.000302427	5.76643e-07	6.48829e-08	0.35744	0.537813	0.756654	0.870562	0.700374	0.0156037	0.414309	0.389431	0.882623	0.00887849	0.322557	0.180462	0.140921	0.161006	0.741847	1.15846e-06	1.44591e-08
Vitvi01g00451	-0.265392	0.2243	-0.308175	0.0399345	-0.139732	0.000151732	0.265671	0.189934	0.419823	0.420581	0.268224	0.0296738	-0.322138	-0.362099	-0.242462	-0.208642	-0.110245	-0.137183	-0.350065	-0.126967	-0.0310411	0.181964	0.377948	0.322684	-0.0553462	-0.106511	0.129363	0.220993	0.303527	0.152537	0.856438	0.524848	0.999452	0.22049	0.385375	0.0461123	0.0456797	0.215919	0.893084	0.133859	0.0895273	0.26498	0.339384	0.616538	0.53251	0.101522	0.563738	0.888186	0.40599
Vitvi01g00452	-0.586594	-0.315238	-0.598854	-0.590721	-0.754067	-0.179503	-0.177757	0.125879	0.25798	0.0259984	0.211991	0.0105251	0.162808	-0.304357	-0.615494	0.182061	0.458846	-0.0381292	0.00430057	0.0957144	0.585167	0.731774	0.66914	0.472622	0.530391	0.158575	0.712164	0.00326068	0.142871	0.0025341	0.00299868	3.24294e-05	0.412474	0.417111	0.56711	0.234643	0.906265	0.331512	0.961985	0.457948	0.157948	0.00177045	0.405734	0.0276448	0.862867	0.984462	0.663975	0.00335569	7.23664e-05
Vitvi01g00453	-0.305881	-0.263526	-0.103685	-0.86279	-0.752867	-0.473503	-0.861798	-0.161738	0.117672	-0.494941	-0.305036	-0.0662558	0.0223294	-0.321406	-0.737352	0.612676	0.931026	0.570101	0.420143	0.367908	0.871755	0.677194	0.587119	-0.0521911	0.343603	0.0678535	0.730225	0.155772	0.224379	0.637784	1.18237e-07	3.39313e-05	0.0224768	1.26944e-07	0.460948	0.592837	0.0163453	0.156976	0.763901	0.919449	0.134794	5.96393e-05	0.00188391	1.17713e-10	0.00450879	0.0459294	0.0841303	6.06065e-08	0.000386215
Vitvi01g00454	-0.398025	-0.0537699	0.0346182	-0.596579	-0.481075	-0.684132	-0.655176	-0.0484744	0.0558212	-0.261171	-0.00335968	0.284705	-0.0713856	-0.225735	-0.480308	0.62148	0.737049	0.51946	-0.0696676	0.017937	0.661055	0.396661	0.428597	-0.200599	0.121834	-0.08324	0.42509	0.0599742	0.807489	0.875394	0.00265746	0.0201291	0.000318296	0.00069107	0.826152	0.800286	0.2287	0.987862	0.187939	0.746184	0.30036	0.0203577	0.00154861	6.02758e-05	0.011076	0.752105	0.935258	0.000594312	0.0609375
Vitvi01g00455	-0.386798	-0.249724	-0.635766	-0.763563	-0.873977	-0.207481	-0.356855	0.088766	0.374525	0.0919276	0.132855	-0.101543	-0.11069	-0.421032	-0.781236	0.12291	0.443524	-0.0276083	0.239718	0.34986	0.727702	0.843833	0.809855	0.477	0.502129	0.242146	0.824387	0.06826	0.250487	0.00111258	2.24533e-05	5.09621e-08	0.34214	0.0946163	0.687123	0.078285	0.676555	0.54564	0.644784	0.615107	0.0454241	1.08099e-05	0.57636	0.0340196	0.900489	0.270593	0.101735	8.3099e-05	4.21523e-07
Vitvi01g00457	0.142092	0.342521	-0.568423	0.253408	-0.115929	0.447987	0.473991	0.444284	0.603553	0.741052	0.170213	-0.339971	-0.252481	-0.437497	-0.206925	-0.651228	-0.392855	-0.451331	-0.24469	0.194089	-0.329966	0.134528	0.403828	0.456844	-0.0793305	0.00544304	0.0127454	0.517799	0.109621	0.00465559	0.243334	0.598364	0.0320533	0.0223191	0.0336779	0.00229457	5.23185e-05	0.437463	0.112464	0.24512	0.0368244	0.343464	0.000763372	0.0636877	0.0306401	0.260477	0.374868	0.124134	0.540546
Vitvi01g00458	-0.476483	-0.560984	-0.0048964	0.0233049	0.161846	-0.208287	0.3674	-0.221451	-0.676711	-0.130187	0.666789	0.640329	0.506595	0.761606	0.556409	0.16943	-0.322313	-0.4443	-0.236106	-0.597395	0.0278231	-0.13486	-0.478913	0.144772	0.441073	0.381779	-0.0904687	0.021528	0.00535568	0.98231	0.915941	0.460644	0.340226	0.0845928	0.309869	0.000391367	0.553806	0.000511418	0.000997616	0.0136318	2.42535e-05	0.00582836	0.439606	0.133635	0.0336708	0.278097	0.00261263	0.899718	0.539538
Vitvi01g00462	0.323479	0.401977	0.764507	0.810733	0.977266	-0.0529094	0.326095	-0.141923	-0.398179	-0.0430824	-0.0361179	0.328961	0.112784	0.450146	0.873701	-0.0152291	-0.453566	0.109567	-0.490124	-0.53807	-0.748876	-0.975895	-0.852878	-0.637409	-0.633887	-0.357593	-0.953019	0.132155	0.0572489	2.16272e-05	2.7174e-06	1.25449e-15	0.810515	0.128877	0.518304	0.0598659	0.845249	0.870039	0.125354	0.608393	0.0311353	5.20812e-08	0.945016	0.0297236	0.618721	0.0175879	0.00808692	3.93788e-05	2.30683e-15
Vitvi01g00463	0.328126	0.42052	0.743205	0.686743	0.868213	-0.142593	0.142111	0.0592964	-0.363359	-0.112453	-0.160603	0.264217	0.015831	0.353154	0.731622	0.0674551	-0.280452	0.253278	-0.434764	-0.437278	-0.620767	-0.873219	-0.747102	-0.682226	-0.650262	-0.374876	-0.848231	0.126373	0.0457145	4.84321e-05	0.000295558	7.93792e-08	0.516309	0.517742	0.78812	0.0883357	0.609452	0.464142	0.223122	0.942846	0.098336	7.2745e-05	0.759748	0.19491	0.243584	0.0381551	0.0369299	0.00157373	5.40866e-08
Vitvi01g00464	0.106031	-0.137353	-0.0400572	-0.386651	-0.404877	0.0804343	-0.558246	-0.182073	0.0990791	-0.381749	-0.540815	-0.417097	-0.0449036	-0.289318	-0.472957	0.251814	0.661589	0.44274	0.452572	0.495544	0.362859	0.358103	0.292415	-0.0946386	0.116307	-0.06367	0.377411	0.630153	0.531997	0.856001	0.0683739	0.0553112	0.715239	0.00563454	0.405702	0.652871	0.072258	0.00770892	0.0476942	0.838789	0.180573	0.0226543	0.246412	0.000586134	0.0343745	0.0301286	0.0161948	0.0888071	0.0933864
Vitvi01g00465	-0.147087	0.0346344	0.399821	-0.497278	-0.288458	-0.637449	-0.886701	-0.207598	-0.0508695	-0.62626	-0.474406	0.0919704	0.0464817	-0.215112	-0.400266	0.759751	0.946916	0.891186	0.140108	0.128021	0.551024	0.187287	0.214366	-0.537122	-0.0900559	-0.271857	0.254946	0.503033	0.875336	0.0587235	0.0157686	0.181932	0.00106893	1.76663e-08	0.34186	0.817699	0.00138887	0.0221857	0.676412	0.833199	0.324273	0.0584165	2.60757e-05	8.08063e-12	1.17983e-08	0.52372	0.560476	0.0064288	0.392153
Vitvi01g00466	0.0198564	-0.598807	0.273207	-0.0820042	0.164801	-0.0223225	-0.0686435	-0.340753	-0.771323	-0.571895	0.00454398	0.192475	0.508712	0.732313	0.458234	0.273874	-0.026903	-0.0782287	0.431858	-0.0924976	0.0918731	-0.162697	-0.602121	-0.144158	0.34263	0.269303	-0.0733801	0.928346	0.00253661	0.207183	0.709912	0.452387	0.919473	0.75564	0.111587	1.64173e-05	0.00435605	0.983583	0.378929	0.013181	7.10403e-05	0.0278798	0.206032	0.903019	0.722744	0.0396112	0.674656	0.676737	0.458257
Vitvi01g00467	0.095369	-0.0952832	0.59056	0.43849	0.669249	-0.123633	0.167064	-0.332299	-0.645608	-0.321157	0.0887719	0.418221	0.296806	0.675651	0.791982	0.218565	-0.266151	0.00600385	-0.166516	-0.480972	-0.351106	-0.669247	-0.816476	-0.474219	-0.176698	-0.0530467	-0.60275	0.665119	0.665403	0.0030086	0.0363505	0.000479031	0.5741	0.446114	0.121338	0.000877451	0.135114	0.687103	0.0470372	0.169046	0.000402911	6.70468e-06	0.316379	0.219626	0.97831	0.447629	0.0201597	0.100439	0.00047906
Vitvi01g00468	0.114979	0.434271	-0.344334	0.523081	0.251751	0.311517	0.701478	0.45451	0.424281	0.876091	0.43218	-0.0280999	-0.519182	-0.23895	0.127685	-0.670719	-0.689779	-0.539286	-0.534333	-0.144917	-0.528538	-0.182926	0.109104	0.327697	-0.30077	-0.08361	-0.295198	0.601387	0.0383994	0.107633	0.0104327	0.246535	0.147907	0.000191767	0.029343	0.0436137	4.30827e-08	0.0394481	0.898725	0.0111269	0.272179	0.561515	0.000460542	0.000270899	0.00791758	0.00862627	0.509422	0.00952114	0.403468
Vitvi01g00471	0.130976	0.260349	0.51919	0.818807	0.903695	-0.0152959	0.59372	-0.0132681	-0.42124	0.14776	0.291875	0.448039	0.133895	0.515318	0.902789	-0.145538	-0.640353	-0.180013	-0.607294	-0.66511	-0.762633	-0.875211	-0.81329	-0.362264	-0.465208	-0.205127	-0.875778	0.551385	0.230223	0.0111254	1.78588e-06	3.46407e-09	0.944775	0.00281967	0.952088	0.0453061	0.501061	0.176578	0.0320308	0.542471	0.0118519	3.80616e-09	0.507592	0.000997046	0.411126	0.00211785	0.000534594	2.32935e-05	4.62194e-08
Vitvi01g00472	0.0843506	0.30278	0.549145	0.832815	0.917796	-0.0664475	0.562612	-0.00792058	-0.39767	0.131958	0.279076	0.490006	0.157279	0.488104	0.903264	-0.0802471	-0.580182	-0.122979	-0.695649	-0.721386	-0.755604	-0.898608	-0.798346	-0.420711	-0.498349	-0.307569	-0.897448	0.701975	0.160222	0.00665011	8.19289e-07	7.00268e-10	0.763237	0.00519541	0.971388	0.0602234	0.548379	0.197201	0.0176192	0.473559	0.0181313	3.62329e-09	0.715875	0.00370592	0.576145	0.000228233	0.000102495	3.05899e-05	5.81172e-09
Vitvi01g00473	-0.132618	0.0588015	0.854773	0.0141498	0.386521	-0.723354	-0.513136	-0.363818	-0.553522	-0.719309	-0.255732	0.519518	0.394581	0.383574	0.376011	0.783713	0.474539	0.740091	-0.221361	-0.452059	0.0862416	-0.466765	-0.514369	-0.830552	-0.287614	-0.293038	-0.358566	0.546363	0.789849	2.06846e-07	0.948908	0.068475	9.60672e-05	0.0122782	0.0879044	0.00614415	0.000109683	0.238891	0.0110655	0.0624289	0.070793	0.0770155	9.70607e-06	0.0221431	5.4141e-05	0.310072	0.0303391	0.695601	0.0247463
Vitvi01g00474	0.183207	0.265602	0.784659	-0.116771	0.2138	-0.574092	-0.752414	-0.330386	-0.226078	-0.629634	-0.568192	0.1553	0.0122827	0.00756323	0.0312433	0.650737	0.598962	0.878976	0.0543198	-0.00974509	0.170196	-0.30588	-0.224629	-0.838488	-0.428688	-0.379727	-0.225961	0.402733	0.220613	9.31145e-06	0.595692	0.327305	0.00417502	3.45148e-05	0.123628	0.299608	0.00128477	0.00467611	0.479214	0.955642	0.972678	0.887463	0.000772805	0.00252837	3.40894e-08	0.805556	0.9648	0.437512	0.155773
Vitvi01g00475	-0.164955	-0.10213	0.346124	-0.663721	-0.400628	-0.662113	-0.959924	-0.303102	-0.113515	-0.689581	-0.442247	0.0978821	0.0523076	-0.146838	-0.450591	0.784929	0.939795	0.829925	0.307074	0.197691	0.702131	0.304378	0.243481	-0.458438	0.053912	-0.102511	0.388038	0.451956	0.642862	0.105696	0.000554446	0.0581682	0.000578211	4.47331e-13	0.159757	0.606055	0.000272454	0.0345994	0.656813	0.812633	0.503765	0.0309483	9.20122e-06	2.9361e-11	9.67645e-07	0.154084	0.365895	0.000188015	0.157919
Vitvi01g00476	0.062333	-0.221922	-0.000573332	-0.631625	-0.460639	-0.259212	-0.616906	-0.253928	-0.00770177	-0.331183	-0.23365	-0.0873841	-0.17843	-0.135168	-0.447932	0.312458	0.483721	0.319578	0.615647	0.45898	0.587822	0.404974	0.294054	-0.0628383	0.199785	0.0720099	0.451134	0.777527	0.308816	0.997928	0.00122653	0.0269659	0.232338	0.00171585	0.242335	0.972178	0.12267	0.283272	0.691759	0.41532	0.538603	0.032077	0.146622	0.0193572	0.137154	0.00176448	0.0275938	0.00318082	0.0552467
Vitvi01g00477	-0.190295	0.254532	-0.0627736	-0.496431	-0.5149	-0.39965	-0.636719	0.00590454	0.457818	-0.112111	-0.339282	-0.138039	-0.192534	-0.594104	-0.701157	0.347284	0.726768	0.594592	-0.0112143	0.261306	0.505428	0.448342	0.664321	-0.110203	-0.0529332	-0.222824	0.449141	0.384455	0.241178	0.775994	0.0159756	0.0119325	0.0588417	0.0010877	0.978669	0.0280404	0.610547	0.113241	0.529931	0.378782	0.00279739	0.000193633	0.104454	8.57481e-05	0.00276932	0.959498	0.228451	0.0138857	0.0319008
Vitvi01g00478	-0.546586	-0.66136	-0.0981804	-0.857822	-0.647025	-0.488194	-0.623897	-0.440651	-0.305038	-0.631366	0.0267544	0.24301	0.279931	0.157258	-0.39516	0.689993	0.703532	0.276703	0.417616	0.0559434	0.89116	0.603625	0.263497	0.0802352	0.639572	0.232131	0.699922	0.0069617	0.000589634	0.65583	1.67875e-07	0.000847386	0.0181067	0.00146598	0.0353346	0.156973	0.00123399	0.903552	0.263869	0.195775	0.473621	0.062011	0.00026923	0.00018018	0.201196	0.0473902	0.799858	1.1827e-08	0.00229103
Vitvi01g00479	0.707007	0.208534	0.579241	0.384792	0.518273	0.300723	-0.141347	-0.169315	-0.226512	-0.334221	-0.637734	-0.339797	0.0497773	0.151647	0.358574	-0.0609528	-0.0460569	0.317304	0.371717	0.260944	-0.431111	-0.542848	-0.537303	-0.529891	-0.435129	-0.251059	-0.50959	0.000161961	0.339641	0.00377535	0.0698274	0.0112941	0.163223	0.520019	0.439921	0.298655	0.119069	0.00106169	0.11266	0.821551	0.489738	0.0929251	0.782337	0.834703	0.14013	0.0807274	0.22912	0.0399924	0.00743845
Vitvi01g00481	-0.50247	-0.516502	-0.117098	-0.904271	-0.744223	-0.522278	-0.768423	-0.236053	-0.1324	-0.638782	-0.14134	0.109848	0.330163	-0.0369826	-0.569135	0.709327	0.862207	0.428613	0.414191	0.17488	0.926198	0.679428	0.427532	0.0285144	0.569474	0.21172	0.75949	0.0145465	0.0116258	0.594657	3.261e-09	4.66852e-05	0.0105725	1.84804e-05	0.278208	0.547029	0.0010354	0.52004	0.617815	0.123897	0.866955	0.00459278	0.000150708	1.23285e-07	0.0412888	0.0494268	0.424811	2.34407e-10	0.000363089
Vitvi01g00482	0.301995	0.302004	0.889612	0.660224	0.903572	-0.147924	0.0589363	-0.234472	-0.513733	-0.342342	-0.244678	0.311742	0.279859	0.489352	0.819142	0.235541	-0.170992	0.336863	-0.357376	-0.483393	-0.587078	-0.934733	-0.879048	-0.796145	-0.576209	-0.452885	-0.878479	0.161364	0.16135	1.3621e-08	0.000607245	3.50869e-09	0.50058	0.789378	0.281533	0.0121603	0.10982	0.260502	0.1476	0.195894	0.017794	1.75432e-06	0.279282	0.435339	0.116	0.094102	0.0194515	0.00322899	6.70015e-11
Vitvi01g00483	-0.132647	-0.16826	0.770169	-0.203809	0.195524	-0.670885	-0.672602	-0.415586	-0.624784	-0.871567	-0.314904	0.437053	0.390607	0.420543	0.253718	0.876989	0.63029	0.740831	0.0456861	-0.275423	0.299286	-0.279661	-0.450645	-0.769874	-0.0817866	-0.239291	-0.160232	0.546275	0.442818	1.72125e-05	0.350941	0.371278	0.000458491	0.000437746	0.0485889	0.00143663	6.14942e-08	0.143319	0.0370383	0.0653567	0.0457016	0.242739	4.00781e-08	0.00126533	5.27328e-05	0.836016	0.203374	0.165343	0.196224
Vitvi01g00484	0.138944	0.31076	0.616758	0.291639	0.46462	-0.211446	-0.140075	-0.084774	-0.23877	-0.279335	-0.316464	0.133583	0.221927	0.174523	0.332386	0.230694	0.0580987	0.419061	-0.223479	-0.246416	-0.248591	-0.487145	-0.407783	-0.530841	-0.403257	-0.378348	-0.438375	0.527209	0.148947	0.0017215	0.176944	0.0255063	0.332785	0.523819	0.700546	0.27255	0.196769	0.141239	0.543422	0.308804	0.425772	0.121235	0.289582	0.792308	0.0465503	0.305345	0.257023	0.252713	0.0183941
Vitvi01g00486	-0.574903	-0.650317	0.355816	-0.419917	-0.033733	-0.704527	-0.325219	-0.464062	-0.829464	-0.74352	0.297058	0.745576	0.714729	0.777994	0.351579	0.78951	0.298325	0.152657	0.0355154	-0.527657	0.502661	-0.0104159	-0.427127	-0.249716	0.487317	0.281069	0.119183	0.00410988	0.00078095	0.0956498	0.0460587	0.878557	0.000174788	0.129968	0.0257068	9.93389e-07	4.78851e-05	0.168666	4.44464e-05	0.000127103	1.24218e-05	0.0999504	7.50154e-06	0.166771	0.486816	0.87219	0.00966369	0.0145031	0.962379
Vitvi01g00487	0.323549	0.495987	0.613072	0.819084	0.886348	0.0759733	0.390715	0.00175324	-0.173858	0.08313	-0.0926643	0.160897	-0.0236247	0.21606	0.697933	-0.155634	-0.456705	0.0890606	-0.489222	-0.446523	-0.774657	-0.861127	-0.665202	-0.486211	-0.672479	-0.447653	-0.861994	0.132067	0.0160851	0.00186762	1.75969e-06	1.82225e-08	0.730444	0.0652758	0.993665	0.427565	0.7061	0.674101	0.463313	0.914792	0.322095	0.000213287	0.478257	0.0284735	0.686135	0.0178289	0.0326879	1.42981e-05	1.33158e-07
Vitvi01g00488	-0.213664	0.375242	0.0450583	0.287588	0.20952	-0.339581	0.297896	0.228574	0.142905	0.443404	0.451595	0.415416	-0.259623	-0.123172	0.118635	-0.0684839	-0.200326	-0.0242633	-0.694089	-0.428335	-0.240791	-0.210514	0.0311227	-0.0559613	-0.32874	-0.102505	-0.264309	0.327619	0.0776708	0.83824	0.183313	0.337309	0.112903	0.167411	0.294159	0.515383	0.0340733	0.0305308	0.0486907	0.23157	0.575543	0.589793	0.756191	0.359409	0.912497	0.000238964	0.0414349	0.26839	0.334971
Vitvi01g00491	0.78161	0.706712	-0.00833069	0.535413	0.260988	0.694712	0.169841	0.353666	0.629588	0.463644	-0.561689	-0.764687	-0.550164	-0.622088	-0.148664	-0.647243	-0.224099	0.0728749	0.0426003	0.525698	-0.621149	-0.248742	0.139976	-0.0793732	-0.636956	-0.376771	-0.349112	1.06364e-05	0.000163443	0.969907	0.00846749	0.229039	0.000234627	0.438481	0.0978151	0.00128616	0.0258581	0.00528578	2.14733e-05	0.00652932	0.00152745	0.498414	0.000842852	0.303972	0.741064	0.846961	0.00998698	0.00156021	0.252415
Vitvi01g00492	0.349824	0.368585	0.575687	-0.00482943	0.18395	-0.210004	-0.56928	-0.243285	0.0521585	-0.425818	-0.678898	-0.167814	0.00903139	-0.165999	-0.0503896	0.33982	0.403032	0.67503	0.141518	0.158681	0.0152385	-0.254098	-0.0953253	-0.620387	-0.420371	-0.419755	-0.201254	0.101773	0.0835177	0.00404762	0.982552	0.400795	0.336169	0.00458009	0.263311	0.813158	0.0427774	0.00036847	0.444046	0.967377	0.44906	0.819391	0.112633	0.0565381	0.00040981	0.519508	0.469576	0.944982	0.242009
Vitvi01g00497	-0.0552487	0.401415	-0.587971	0.0875567	-0.270758	0.248892	0.331874	0.425265	0.722579	0.780049	0.227393	-0.229318	-0.345619	-0.607289	-0.416265	-0.503322	-0.199462	-0.306544	-0.395625	0.145132	-0.134298	0.281205	0.621384	0.453906	-0.0851498	-0.144321	0.160086	0.802295	0.0576308	0.0031712	0.69118	0.211447	0.252121	0.121844	0.0430771	9.85548e-05	1.13772e-05	0.29673	0.292547	0.10624	0.00211805	0.0481852	0.0143538	0.361529	0.154832	0.0616766	0.508787	0.541245	0.193663
Vitvi01g00498	0.129318	0.262982	-0.672257	-0.265529	-0.575924	0.370778	-0.00834338	0.333991	0.883939	0.5745	-0.0901063	-0.5784	-0.596239	-0.814475	-0.781294	-0.475732	0.0432385	-0.165491	0.21385	0.607096	0.178498	0.597361	0.866929	0.532468	0.0393395	0.00287008	0.505397	0.556478	0.225372	0.000441854	0.220745	0.00402898	0.0815566	0.969861	0.119338	2.24639e-08	0.00414214	0.682635	0.00383838	0.0026763	2.24256e-06	1.07831e-05	0.0217639	0.844695	0.450469	0.327189	0.00212688	0.41514	0.00261448
Vitvi01g00499	-0.479265	-0.38379	0.539819	-0.271001	0.0717424	-0.686046	-0.455745	-0.388674	-0.665744	-0.844709	-0.0423084	0.592883	0.778133	0.54945	0.290076	0.876192	0.519596	0.470567	-0.0769128	-0.50572	0.374274	-0.144898	-0.401125	-0.492901	0.217676	-0.0508109	-0.0162966	0.0206716	0.070621	0.00784439	0.211022	0.744957	0.000301482	0.0288511	0.0668176	0.000525733	3.98972e-07	0.847997	0.00286866	1.23483e-05	0.00661382	0.179384	4.27356e-08	0.0110514	0.023444	0.727234	0.0138218	0.0785011	0.509479
Vitvi01g00500	0.00736152	0.319548	-0.171358	-0.214136	-0.385894	0.0169111	-0.381089	0.182016	0.563196	0.0139476	-0.441896	-0.393352	-0.0857794	-0.663373	-0.608838	0.0685141	0.537301	0.418451	-0.010356	0.351848	0.187433	0.333647	0.587587	-0.0183731	-0.127125	-0.330793	0.291722	0.973407	0.137193	0.434342	0.326528	0.068963	0.938954	0.0727937	0.405852	0.00513886	0.949637	0.0347598	0.0633235	0.697157	0.000559508	0.00204835	0.756087	0.00819554	0.0469036	0.962595	0.0996735	0.391778	0.119744
Vitvi01g00501	0.432742	0.423321	-0.412448	0.0870885	-0.178355	0.538131	0.143146	0.303923	0.767707	0.567532	-0.205997	-0.644285	-0.718492	-0.672303	-0.457839	-0.633068	-0.221431	-0.184497	0.203293	0.563221	-0.177773	0.230505	0.524376	0.345199	-0.2255	-0.0177126	0.131788	0.0391639	0.0441424	0.050489	0.692753	0.415519	0.00807837	0.514665	0.158572	1.90241e-05	0.00473519	0.345681	0.000906347	0.000112628	0.000441301	0.0280321	0.00118576	0.309915	0.399372	0.352187	0.00513652	0.417066	0.289987
Vitvi01g00502	0.31914	0.537406	0.188195	-0.14832	-0.134287	-0.171003	-0.537566	0.0219307	0.501127	0.0381788	-0.529373	-0.294376	-0.509709	-0.64053	-0.489799	0.114601	0.448311	0.597527	0.072025	0.402404	0.139473	0.0679272	0.410631	-0.351121	-0.468737	-0.492	0.056465	0.137724	0.00818074	0.38982	0.499421	0.541277	0.435308	0.00815805	0.920882	0.014855	0.86269	0.00938772	0.172729	0.0129729	0.000992799	0.0176745	0.602591	0.031914	0.00260544	0.743985	0.0569602	0.525622	0.758116
Vitvi01g00503	-0.029078	0.197806	0.45264	0.691716	0.795426	-0.118782	0.530852	0.00620344	-0.435362	0.150178	0.376587	0.544769	0.0758177	0.489809	0.817427	-0.0550851	-0.552378	-0.162191	-0.672874	-0.713764	-0.606978	-0.762716	-0.718372	-0.319623	-0.394894	-0.204801	-0.752641	0.895219	0.36561	0.0301005	0.000256115	5.71961e-06	0.58933	0.0091551	0.977589	0.0378609	0.494001	0.0765276	0.00719014	0.730976	0.0176717	1.9215e-06	0.802869	0.00627328	0.459675	0.000434537	0.000131065	0.00213231	2.32169e-05
Vitvi01g00505	-0.670896	-0.510451	-0.445268	-0.417166	-0.422572	-0.346843	0.117436	0.0337324	-0.24716	0.0636377	0.675169	0.479632	0.209314	0.254931	-0.0894922	0.180059	0.0174128	-0.355481	-0.170818	-0.296011	0.447723	0.434228	0.188331	0.441949	0.588575	0.389806	0.438125	0.000458357	0.0128198	0.0332402	0.0476534	0.0445587	0.104925	0.593587	0.878559	0.255543	0.772988	0.000408258	0.0205606	0.337795	0.240417	0.68469	0.411005	0.937146	0.0959847	0.435813	0.170245	0.0321671	0.0384206
Vitvi01g00508	-0.627228	-0.499701	0.036484	-0.807888	-0.565947	-0.684756	-0.666368	-0.246799	-0.299682	-0.609311	0.0660372	0.390814	0.314702	0.150227	-0.360061	0.783707	0.733038	0.400236	0.17443	-0.100233	0.8713	0.513127	0.250877	-0.0557065	0.516417	0.194969	0.607966	0.00135829	0.0151883	0.868733	3.13589e-06	0.00487954	0.000312732	0.000517145	0.256261	0.164757	0.00202744	0.764659	0.0652015	0.14359	0.49386	0.0914802	9.70868e-06	6.92922e-05	0.0584372	0.426021	0.649079	6.27719e-08	0.01228
Vitvi01g00509	-0.880637	-0.620928	0.0396056	-0.582106	-0.344454	-0.763053	-0.292916	-0.320531	-0.520448	-0.563843	0.431683	0.735152	0.70148	0.479883	0.0223664	0.780421	0.447084	0.120467	-0.129238	-0.544642	0.675539	0.302515	-0.019063	0.0137307	0.615413	0.238699	0.404374	2.97096e-08	0.001568	0.857608	0.00356725	0.107503	2.291e-05	0.17497	0.13592	0.0108974	0.00507684	0.0397004	6.44037e-05	0.000191753	0.0204852	0.919315	1.11966e-05	0.0324435	0.584021	0.556726	0.00720631	0.000404143	0.160606
Vitvi01g00510	0.533082	0.729111	0.301777	0.731132	0.581981	0.296598	0.253215	0.26421	0.356616	0.377707	-0.280173	-0.248482	-0.376849	-0.31708	0.232186	-0.366422	-0.259063	0.151511	-0.402549	0.00828239	-0.727759	-0.583827	-0.178028	-0.37575	-0.765094	-0.449767	-0.662005	0.00881338	7.92366e-05	0.161681	7.39732e-05	0.00357615	0.169358	0.243705	0.223134	0.0948535	0.0755854	0.195372	0.252928	0.0763063	0.140424	0.286387	0.0854875	0.232615	0.49013	0.0568628	0.970081	8.29383e-05	0.00344699
Vitvi01g00511	-0.188164	-0.146633	0.0919231	-0.387223	-0.342976	-0.225048	-0.568126	-0.0347479	-0.0328725	-0.498262	-0.401872	-0.0876986	0.283313	-0.193532	-0.37191	0.503002	0.748638	0.541011	0.172831	0.162766	0.417515	0.275116	0.217338	-0.214399	0.110784	-0.222314	0.318438	0.3899	0.504367	0.67657	0.0679308	0.10912	0.301873	0.00468195	0.87493	0.881633	0.0155309	0.0573203	0.690703	0.190201	0.376268	0.0805571	0.0144259	3.97271e-05	0.00768252	0.430343	0.458065	0.0474489	0.203899
Vitvi01g00512	0.00168114	-0.513614	0.198957	0.00153204	0.22517	0.0111437	0.130782	-0.198018	-0.680068	-0.363006	0.174887	0.248564	0.348244	0.70439	0.49638	0.10154	-0.264189	-0.248277	0.323806	-0.171139	-0.00769957	-0.192018	-0.576018	-0.0106775	0.297485	0.253059	-0.1275	0.993926	0.0121838	0.36277	0.994465	0.301605	0.959752	0.551979	0.365087	0.000356692	0.0886681	0.424791	0.252766	0.103435	0.000175523	0.0159881	0.644794	0.223172	0.253332	0.131743	0.434939	0.972186	0.380085
Vitvi01g00513	0.32374	0.393466	0.711188	0.705262	0.869033	-0.0955478	0.225086	-0.273349	-0.315614	-0.0799471	-0.0712463	0.297542	0.0558245	0.358556	0.765517	0.0395163	-0.365484	0.139729	-0.415794	-0.468072	-0.643824	-0.884174	-0.742752	-0.627075	-0.600144	-0.360764	-0.863471	0.131826	0.0632403	0.000142176	0.000170898	7.46213e-08	0.664527	0.301791	0.206937	0.142369	0.716895	0.746664	0.167941	0.800275	0.092943	2.07736e-05	0.857926	0.0863525	0.524856	0.0484652	0.0242924	0.000916592	2.20147e-08
Vitvi01g00515	0.543151	-0.139371	-0.399425	-0.104863	-0.279528	0.724345	0.0253692	0.0844779	0.274915	0.139854	-0.332704	-0.759105	-0.270327	-0.248469	-0.320613	-0.519648	-0.119414	-0.259924	0.762523	0.777425	-0.0339973	0.313203	0.22746	0.375695	0.168701	0.294749	0.268038	0.00739877	0.525929	0.0589972	0.63395	0.196446	9.29649e-05	0.908525	0.701546	0.204244	0.524481	0.120857	2.67379e-05	0.212204	0.252954	0.135815	0.0110419	0.587337	0.23101	2.33948e-05	1.27252e-05	0.877612	0.14561
Vitvi01g00516	0.423769	0.196478	-0.552311	0.0842289	-0.26404	0.781274	0.208138	0.290815	0.679314	0.450429	-0.305925	-0.810248	-0.439693	-0.618644	-0.458329	-0.653192	-0.156095	-0.273938	0.35173	0.646006	-0.190742	0.307604	0.480418	0.4664	-0.0406435	-0.0528424	0.214956	0.0438955	0.368902	0.00628085	0.702386	0.223443	1.07924e-05	0.340578	0.178228	0.000364243	0.0310165	0.15571	2.78514e-06	0.0357822	0.00165057	0.0278433	0.000726624	0.476939	0.205922	0.0997949	0.000868929	0.38332	0.153338
Vitvi01g00518	0.838334	0.532444	-0.0781125	0.212602	0.0277617	0.533582	-0.0915033	0.243357	0.597689	0.323077	-0.604583	-0.792961	-0.640388	-0.61627	-0.321839	-0.537546	-0.0749116	0.114976	0.426342	0.760581	-0.323103	-0.0327962	0.26514	-0.0535036	-0.477984	-0.235412	-0.114894	5.90918e-07	0.00890994	0.72314	0.330088	0.899938	0.00873813	0.67797	0.263165	0.00259663	0.132664	0.0022447	6.4104e-06	0.000996212	0.00174025	0.134241	0.0081608	0.734078	0.601395	0.0424951	2.52455e-05	0.132632	0.881906
Vitvi01g00519	0.388583	0.247489	0.792968	0.356985	0.604031	-0.0888434	-0.258194	-0.263475	-0.348983	-0.450692	-0.497602	0.0609111	-0.0335273	0.186878	0.422924	0.312258	0.138964	0.530466	-0.0145697	-0.116665	-0.295696	-0.639169	-0.590509	-0.752119	-0.540911	-0.592001	-0.579774	0.0668875	0.25489	6.40831e-06	0.0944879	0.00227131	0.686863	0.234242	0.224472	0.102655	0.0309062	0.0156899	0.782483	0.879292	0.393209	0.0443628	0.146896	0.527151	0.00921531	0.947393	0.596028	0.170722	0.00102583
Vitvi01g00520	-0.175951	-0.502838	-0.521247	-0.0746648	-0.195811	0.498439	0.507093	-0.0242609	-0.0846492	0.201932	0.411974	-0.0727291	0.12287	0.189431	0.0312554	-0.376815	-0.46498	-0.720155	0.252677	0.0223158	0.0240508	0.280624	0.0161368	0.680221	0.512621	0.375702	0.270587	0.421936	0.0144631	0.0107546	0.734923	0.370562	0.0154883	0.0135246	0.912506	0.700968	0.355489	0.0507813	0.741564	0.576485	0.386658	0.887419	0.0763347	0.0253775	0.000106705	0.244742	0.919498	0.913261	0.194623
Vitvi01g00521	0.130757	0.459327	0.733467	-0.00745964	0.225579	-0.612869	-0.680104	-0.169565	-0.0548826	-0.449001	-0.521155	0.16854	-0.0763286	-0.155627	-0.0261209	0.599184	0.63023	0.930095	-0.202412	-0.0715649	0.0697565	-0.326928	-0.108832	-0.844678	-0.558377	-0.514744	-0.281838	0.552058	0.0274613	6.82731e-05	0.973052	0.300704	0.00187594	0.000356342	0.439237	0.80358	0.0316196	0.0107709	0.442048	0.729229	0.478276	0.905826	0.00251658	0.00126709	1.34933e-10	0.354323	0.745567	0.751798	0.127846
Vitvi01g00523	-0.671857	-0.184231	-0.0681627	0.0925137	0.0945647	-0.401827	0.432731	-0.0103277	-0.273345	0.194113	0.801495	0.740322	0.246156	0.333403	0.308905	0.147055	-0.224066	-0.282419	-0.668545	-0.73873	-0.0146563	-0.076854	-0.144706	0.171401	0.183414	0.134287	-0.0732872	0.000446645	0.400065	0.757301	0.674602	0.667785	0.057351	0.0391695	0.962697	0.206945	0.374808	4.29054e-06	5.36986e-05	0.257542	0.120031	0.151517	0.503128	0.304043	0.191664	0.000488122	5.68146e-05	0.947081	0.727434
Vitvi01g00524	0.577184	0.139328	0.306736	-0.213303	-0.0764646	0.0440902	-0.621695	-0.129694	0.0856301	-0.368012	-0.728645	-0.457403	-0.249691	-0.243772	-0.277515	0.131602	0.420077	0.531433	0.680824	0.638177	0.155556	0.0219724	0.059775	-0.390978	-0.240876	-0.196982	0.0547252	0.003931	0.526057	0.154561	0.328458	0.728764	0.841673	0.00154111	0.555323	0.69766	0.0840367	8.04961e-05	0.0282012	0.250551	0.262326	0.199824	0.549468	0.0459671	0.00906496	0.000349267	0.00105052	0.478478	0.920732
Vitvi01g00525	-0.0818802	-0.0128142	0.531059	-0.346544	-0.105344	-0.579698	-0.807127	-0.359235	-0.236593	-0.711561	-0.494548	0.136475	0.180914	-0.0231232	-0.171727	0.775622	0.871729	0.872948	0.116271	0.0343724	0.404796	-0.00195708	-0.029841	-0.642096	-0.119436	-0.317858	0.080606	0.710333	0.953725	0.00912289	0.105246	0.632384	0.00374151	3.25705e-06	0.0922806	0.277078	0.000140518	0.0164438	0.534648	0.40875	0.916595	0.433339	1.37315e-05	6.07268e-08	5.52426e-08	0.597278	0.876272	0.0553644	0.992929
Vitvi01g00526	-0.545392	-0.379577	-0.121517	0.0929699	0.170651	-0.270984	0.541464	-0.00643562	-0.48623	0.154149	0.867294	0.723407	0.326042	0.643251	0.521969	0.0189336	-0.524697	-0.5881	-0.444927	-0.701004	-0.0371233	-0.123184	-0.349245	0.276734	0.358767	0.39564	-0.108923	0.00711105	0.0740321	0.580723	0.673084	0.436268	0.21105	0.00762161	0.97675	0.0186476	0.482517	8.5026e-08	9.58992e-05	0.128943	0.000929482	0.0106269	0.931668	0.0101554	0.00316297	0.0333912	0.000194527	0.866453	0.575505
Vitvi01g00527	-0.134901	-0.327727	0.610709	0.211677	0.561454	-0.351973	0.0918445	-0.434212	-0.895243	-0.479567	0.249134	0.645931	0.465856	0.878649	0.806048	0.394901	-0.214098	0.00114856	-0.137151	-0.608496	-0.134914	-0.562615	-0.86706	-0.415112	0.0313735	0.101667	-0.462147	0.539414	0.126862	0.00196674	0.332244	0.005309	0.099545	0.676832	0.0384288	8.06429e-09	0.0205802	0.251645	0.00087052	0.0250662	3.50165e-08	3.43606e-06	0.0621977	0.326614	0.99585	0.532607	0.00206357	0.539376	0.00519515
Vitvi01g00528	-0.465292	-0.0994935	-0.702356	-0.091601	-0.379364	0.090994	0.450083	0.403505	0.33429	0.533795	0.551215	0.0620064	-0.00832095	-0.215634	-0.265313	-0.325481	-0.206067	-0.502679	-0.324897	-0.124975	0.0676124	0.425177	0.471929	0.669244	0.338771	0.191125	0.344232	0.0252662	0.651508	0.000186736	0.677644	0.0742078	0.67967	0.0311615	0.0562212	0.118988	0.00870637	0.00640667	0.778665	0.969942	0.323072	0.221135	0.129641	0.345512	0.014499	0.130371	0.56992	0.759204	0.0431246
Vitvi01g00529	-0.649835	-0.566289	0.289691	-0.430274	-0.0679762	-0.789245	-0.284566	-0.37711	-0.736773	-0.592603	0.420575	0.811833	0.513988	0.677315	0.276406	0.742519	0.26616	0.133343	-0.0909791	-0.566606	0.525211	0.0406229	-0.314897	-0.19093	0.433204	0.31051	0.151437	0.000790395	0.00484808	0.179988	0.0404235	0.757946	7.59165e-06	0.188165	0.0760861	6.0863e-05	0.00288528	0.0456831	2.56945e-06	0.0121102	0.000384921	0.201701	4.96433e-05	0.21961	0.544151	0.679719	0.00481908	0.0100686	0.853989
Vitvi01g00530	-0.390969	-0.140878	0.49601	-0.490797	-0.153543	-0.920532	-0.763237	-0.316302	-0.37235	-0.692802	-0.113742	0.533739	0.230711	0.159606	-0.095589	0.923634	0.772681	0.729598	-0.0474861	-0.249866	0.588137	0.0552813	-0.0335414	-0.567933	0.0334329	-0.142061	0.151089	0.0650858	0.521418	0.0160794	0.0174098	0.484259	4.96836e-10	2.27447e-05	0.141455	0.0801719	0.000248137	0.605332	0.0087146	0.289545	0.466956	0.664391	3.31672e-10	1.55225e-05	7.79401e-05	0.829645	0.250209	0.00316057	0.80218
Vitvi01g00532	-0.14248	0.182885	0.341146	-0.0770288	0.08451	-0.584466	-0.360046	0.0732151	-0.158875	-0.193343	-0.066055	0.330511	-0.118244	0.00284245	0.0075889	0.427237	0.357164	0.476438	-0.315391	-0.215412	0.143237	-0.131933	-0.0553981	-0.432593	-0.259784	-0.246465	-0.111392	0.516645	0.403575	0.111148	0.726837	0.701438	0.00340317	0.0914947	0.739895	0.469027	0.376743	0.764597	0.123477	0.591028	0.98973	0.972585	0.0420161	0.0943109	0.0215421	0.142667	0.323584	0.514395	0.548456
Vitvi01g00533	0.161635	0.561697	0.496252	0.450059	0.491809	-0.205188	-0.0427698	-0.0148424	0.0706332	-0.0759595	-0.302882	0.0861861	0.141632	-0.0517976	0.301503	0.127476	0.030916	0.395131	-0.472133	-0.299117	-0.406689	-0.543082	-0.254414	-0.541032	-0.549551	-0.466916	-0.54055	0.461238	0.00528496	0.0160196	0.0311718	0.0171449	0.347621	0.846359	0.94641	0.748776	0.730491	0.160075	0.695788	0.51917	0.814429	0.16208	0.562162	0.888634	0.0620318	0.0229239	0.165594	0.0541256	0.00740785
Vitvi01g00536	0.713071	0.599146	0.50661	0.813496	0.817695	0.332234	0.301073	0.00626683	0.00180198	0.232606	-0.28841	-0.180248	-0.275306	0.0764025	0.571821	-0.383521	-0.510192	0.0316012	-0.231136	-0.0439253	-0.820446	-0.80323	-0.557484	-0.469786	-0.727556	-0.348503	-0.840601	0.00013398	0.00251858	0.0136287	2.35915e-06	1.89451e-06	0.121416	0.16271	0.97736	0.993489	0.285491	0.182008	0.410506	0.203575	0.728977	0.00436229	0.0708356	0.012873	0.886182	0.288633	0.842258	1.63588e-06	3.94511e-06
Vitvi01g00537	-0.165805	0.292247	0.0834512	-0.353276	-0.318446	-0.596388	-0.585602	0.166005	0.276015	-0.0772477	-0.176424	0.125304	-0.29334	-0.474217	-0.498125	0.439767	0.654336	0.59531	-0.186367	0.0920029	0.405928	0.237054	0.460779	-0.301861	-0.220368	-0.392765	0.223523	0.449599	0.176002	0.705014	0.0982116	0.138629	0.00266804	0.00332649	0.449044	0.202365	0.72609	0.420667	0.568896	0.174317	0.0222464	0.0155636	0.0357474	0.000705936	0.00272844	0.394525	0.676304	0.0546211	0.276114
Vitvi01g00538	0.302025	-0.121816	0.39047	0.502977	0.640186	0.30796	0.344032	-0.10021	-0.539624	-0.186011	-0.0394891	0.0802552	0.354882	0.620938	0.741886	-0.123091	-0.503246	-0.250886	0.0426026	-0.242006	-0.492403	-0.600979	-0.783808	-0.224898	-0.10387	-0.0518038	-0.5648	0.161319	0.579786	0.0654595	0.0144317	0.00100106	0.152838	0.107962	0.649153	0.00787102	0.395447	0.858023	0.715847	0.0965861	0.00156768	5.07834e-05	0.575795	0.0143707	0.248217	0.846953	0.265908	0.0169907	0.00242326
Vitvi01g00539	-0.158095	-0.0296887	-0.298372	-0.595928	-0.669553	-0.124609	-0.549908	0.0175829	0.383717	-0.167898	-0.352321	-0.323667	0.0985055	-0.479271	-0.718581	0.217331	0.637286	0.335619	0.279038	0.426014	0.552614	0.60996	0.660853	0.140544	0.248221	0.020383	0.615286	0.471238	0.89303	0.166701	0.00269367	0.000475163	0.571058	0.00655949	0.936533	0.0706793	0.443816	0.0991878	0.131918	0.654759	0.0206698	0.000112307	0.319186	0.00107309	0.117437	0.197265	0.0426715	0.00624641	0.00199908
Vitvi01g00540	-0.397157	-0.362403	0.541371	-0.348273	0.00590753	-0.694895	-0.575851	-0.471596	-0.618482	-0.846554	-0.114652	0.506511	0.536268	0.478176	0.191085	0.880723	0.618804	0.572473	0.0310714	-0.368014	0.443686	-0.0793888	-0.329017	-0.517816	0.191395	0.0163788	0.0529059	0.0605854	0.0892389	0.00763408	0.103404	0.978658	0.000233368	0.00403469	0.0231013	0.00165655	3.54938e-07	0.602429	0.0136499	0.00834347	0.0210034	0.382449	2.94959e-08	0.00164466	0.00430782	0.888078	0.0840344	0.0339465	0.718793
Vitvi01g00541	0.483795	0.345037	-0.375472	-0.0861617	-0.320176	0.484779	-0.0839043	0.0475298	0.730838	0.39945	-0.374839	-0.752362	-0.612116	-0.694774	-0.583059	-0.527102	-0.0118703	-0.028858	0.396272	0.720416	-0.0284451	0.338807	0.580253	0.285394	-0.150538	0.199398	0.265505	0.019336	0.106869	0.0774741	0.69587	0.136378	0.0190554	0.703483	0.829491	7.47209e-05	0.0589804	0.0780153	3.45823e-05	0.00190717	0.000234197	0.00350023	0.00975443	0.95713	0.896007	0.061214	0.0001058	0.897487	0.113778
Vitvi01g00542	0.428005	0.0324797	0.395236	0.159033	0.263842	0.309366	-0.194344	-0.215105	-0.166272	-0.431503	-0.608916	-0.351607	0.194745	0.113956	0.170409	0.0476576	0.0901709	0.269508	0.391216	0.226124	-0.186996	-0.273337	-0.340699	-0.327098	-0.164747	-0.200863	-0.225291	0.0416089	0.883038	0.061956	0.468577	0.223802	0.150875	0.374229	0.324291	0.448303	0.0397924	0.00204486	0.0999221	0.373225	0.604649	0.436928	0.829039	0.68242	0.213645	0.0649011	0.299506	0.392903	0.206958
Vitvi01g00543	-0.324914	-0.202367	-0.239267	-0.507551	-0.548718	-0.173095	-0.426701	-0.00307544	0.13718	-0.292974	-0.202442	-0.0996985	0.340185	-0.24545	-0.487277	0.34322	0.604409	0.268685	0.135033	0.170304	0.492144	0.487287	0.438973	0.102188	0.327863	-0.1018	0.501432	0.13035	0.354433	0.271523	0.0134267	0.00670124	0.429627	0.0423027	0.988888	0.532518	0.17488	0.35425	0.650834	0.112223	0.258953	0.0183577	0.108851	0.00225303	0.215102	0.539014	0.437217	0.0170577	0.018355
Vitvi01g00544	-0.341786	-0.0584708	0.236502	-0.375867	-0.157473	-0.717122	-0.498658	-0.315331	-0.181404	-0.409323	-0.028001	0.39079	0.246677	0.119224	-0.067459	0.608139	0.466459	0.414075	-0.128773	-0.246248	0.435476	0.0812591	0.0561479	-0.314042	0.0939786	-0.0171197	0.147724	0.110435	0.791006	0.277268	0.0771376	0.473008	0.000117723	0.015436	0.142747	0.40746	0.0524379	0.89908	0.0652197	0.256504	0.587936	0.759735	0.00207956	0.0248537	0.0494973	0.558156	0.257358	0.037805	0.712438
Vitvi01g00547	0.030772	-0.00130035	0.491084	-0.342651	-0.0979183	-0.457356	-0.8079	-0.250562	-0.154481	-0.749393	-0.629696	-0.0192	0.327686	-0.0172505	-0.164378	0.687854	0.769035	0.778846	0.281811	0.128104	0.385928	0.00225638	-0.0210558	-0.596831	-0.0782919	-0.267106	0.0911125	0.88915	0.995302	0.0173343	0.109478	0.656694	0.0282195	3.134e-06	0.248847	0.481562	3.8633e-05	0.00128293	0.930709	0.126913	0.937731	0.453563	0.000286318	1.80276e-05	1.19788e-05	0.192664	0.56022	0.0689366	0.991848
Vitvi01g00552	-0.0991956	0.153217	0.762317	-0.0428361	0.24885	-0.686148	-0.637091	-0.262982	-0.361595	-0.674405	-0.389251	0.377981	0.300767	0.154145	0.168948	0.80621	0.664999	0.846215	-0.239538	-0.303584	0.148495	-0.353939	-0.311219	-0.847005	-0.32659	-0.476862	-0.272784	0.652487	0.485201	2.35849e-05	0.846124	0.252204	0.000300613	0.00107808	0.225373	0.0900073	0.000416841	0.0663787	0.0753565	0.163158	0.482527	0.440928	3.40858e-06	0.000536155	3.62678e-07	0.270964	0.15906	0.49891	0.0975384
Vitvi01g00553	-0.623979	-0.471835	-0.0549927	0.149632	0.222479	-0.267319	0.566916	-0.0927287	-0.583927	0.00874055	0.822721	0.750902	0.537838	0.724436	0.607713	0.120048	-0.431713	-0.52754	-0.453934	-0.798032	-0.0755514	-0.182647	-0.451574	0.22556	0.395616	0.30408	-0.148645	0.00146324	0.0230222	0.803194	0.49559	0.307572	0.217532	0.00479089	0.673887	0.00344011	0.968427	1.44625e-06	3.65251e-05	0.00811957	9.26846e-05	0.00209876	0.585338	0.0396851	0.00968269	0.0295746	5.06138e-06	0.731887	0.404197
Vitvi01g00554	-0.227242	0.0453443	-0.0548434	-0.227454	-0.255192	-0.140433	-0.294765	0.0941433	0.171277	-0.0886773	-0.150046	-0.0554607	0.0867162	-0.20429	-0.296799	0.228721	0.382436	0.256078	-0.130024	0.0142205	0.281206	0.239356	0.299243	-0.0318881	0.0775465	-0.0156536	0.259961	0.29706	0.837227	0.803718	0.296596	0.239919	0.52275	0.172136	0.669184	0.434561	0.68742	0.494385	0.801551	0.694004	0.349779	0.169056	0.293842	0.071704	0.238234	0.554307	0.948653	0.193662	0.271339
Vitvi01g00555	0.493423	0.620175	0.400683	0.537932	0.517782	0.16394	0.133946	-0.0417367	0.183102	0.2288	-0.295932	-0.195798	-0.311012	-0.202044	0.206018	-0.303147	-0.250733	0.219325	-0.234911	0.0254094	-0.567886	-0.513938	-0.221245	-0.352384	-0.669021	-0.203244	-0.545065	0.0167287	0.00159483	0.0581302	0.0081064	0.0113851	0.454783	0.542315	0.850029	0.403008	0.293669	0.170365	0.370595	0.148601	0.355217	0.34563	0.159692	0.248513	0.314657	0.280607	0.908381	0.00470343	0.0121201
Vitvi01g00556	0.283836	-0.319221	0.184927	-0.37263	-0.163125	0.0698194	-0.488646	-0.395436	-0.226647	-0.515827	-0.410312	-0.251778	-0.0436101	0.118388	-0.129717	0.209983	0.278918	0.22287	0.736526	0.426542	0.331338	0.15139	-0.0837235	-0.150992	0.173268	0.268523	0.218654	0.18935	0.137618	0.398256	0.0799266	0.457059	0.751581	0.017984	0.0618121	0.298361	0.0117542	0.0518154	0.246481	0.843376	0.590574	0.555251	0.336219	0.197466	0.3067	6.1391e-05	0.042388	0.122484	0.490481
Vitvi01g00558	-0.136885	-0.146971	0.750821	0.24235	0.582199	-0.474295	-0.111281	-0.365092	-0.795119	-0.573053	0.034287	0.62032	0.433179	0.706723	0.715056	0.570706	0.0850832	0.326392	-0.291511	-0.612538	-0.134653	-0.6165	-0.797153	-0.657925	-0.156598	-0.206863	-0.52257	0.53341	0.503373	3.66361e-05	0.265208	0.00356067	0.0222214	0.613208	0.0867153	5.80181e-06	0.0042599	0.876577	0.00158963	0.0389441	0.000163387	0.000125783	0.00445676	0.699504	0.128509	0.177143	0.00188963	0.540167	0.00173141
Vitvi01g00559	-0.36954	-0.433929	-0.752536	-0.83108	-0.963151	0.022704	-0.304217	0.0800914	0.364383	0.0535297	0.113779	-0.261883	-0.140974	-0.39466	-0.841769	0.0156039	0.398549	-0.151144	0.473205	0.484732	0.773676	0.9753	0.831878	0.658985	0.661747	0.459337	0.960396	0.0826596	0.0385691	3.43574e-05	9.05697e-07	1.87921e-13	0.918101	0.15815	0.716404	0.0873758	0.808333	0.605213	0.227388	0.521133	0.0623717	4.79213e-07	0.943665	0.0596068	0.491194	0.0225735	0.0190687	1.48951e-05	2.97243e-15
Vitvi01g00561	0.37554	0.594465	-0.182637	0.557436	0.320821	0.360866	0.577229	0.273167	0.513446	0.797493	0.179002	-0.204049	-0.560849	-0.319103	0.10693	-0.714336	-0.665307	-0.37881	-0.34244	0.0290153	-0.608287	-0.269793	0.0858967	0.188855	-0.450334	-0.113114	-0.374661	0.0774164	0.00277661	0.404224	0.00571934	0.135547	0.0907046	0.00392751	0.207252	0.0122169	5.19171e-06	0.413803	0.350362	0.00536916	0.137772	0.627239	0.000128703	0.000531822	0.0746665	0.109711	0.895443	0.00207291	0.213143
Vitvi01g00562	-0.556373	-0.1048	-0.601461	-0.208633	-0.404302	-0.061388	0.347829	0.357687	0.276908	0.479536	0.600325	0.19525	-0.098397	-0.219849	-0.319234	-0.207046	-0.162123	-0.412748	-0.319558	-0.175573	0.208704	0.458901	0.485597	0.627986	0.313954	0.216278	0.407912	0.00583225	0.634155	0.00239873	0.339405	0.0556909	0.78082	0.103875	0.0937946	0.200851	0.0205897	0.00245694	0.371963	0.655116	0.313472	0.137601	0.343176	0.459868	0.0503054	0.137179	0.422949	0.339237	0.0276238
Vitvi01g00563	0.0807976	0.0247093	0.36686	0.647521	0.714901	0.100895	0.570782	-0.0367989	-0.508875	0.0807841	0.285219	0.356114	0.243936	0.540039	0.785844	-0.161117	-0.579124	-0.25737	-0.383678	-0.521156	-0.615451	-0.679902	-0.754085	-0.187459	-0.254176	-0.0981248	-0.666644	0.714005	0.910895	0.0850861	0.000837093	0.000126408	0.646906	0.00445031	0.86761	0.0131469	0.714051	0.187109	0.0953525	0.261997	0.00781423	8.8367e-06	0.462695	0.00378409	0.235791	0.0707099	0.0107707	0.00177216	0.00035835
Vitvi01g00566	-0.336054	-0.0862741	-0.438994	-0.667544	-0.782455	-0.280691	-0.509616	0.179765	0.406141	-0.0371917	-0.0902908	-0.136415	-0.0646568	-0.514598	-0.790512	0.280648	0.679142	0.263929	0.125054	0.34	0.656347	0.720088	0.77664	0.217588	0.308258	-0.0226038	0.694567	0.116933	0.695492	0.0361112	0.000501286	1.02534e-05	0.194512	0.0129922	0.411782	0.0544818	0.866209	0.682019	0.534829	0.769447	0.0119912	7.16912e-06	0.194584	0.000365985	0.223645	0.569673	0.112431	0.000670776	0.000106938
Vitvi01g00567	-0.190762	-0.335639	0.534157	0.276523	0.554168	-0.282219	0.145994	-0.213384	-0.858563	-0.474336	0.21632	0.586507	0.637698	0.877406	0.81532	0.371011	-0.179065	-0.0220905	-0.229031	-0.641836	-0.195409	-0.551853	-0.84817	-0.38513	0.071929	0.094419	-0.467596	0.383269	0.117414	0.00865238	0.201502	0.00607231	0.191992	0.506247	0.328268	1.59459e-07	0.0222081	0.321498	0.00326644	0.00106259	3.87499e-08	2.1461e-06	0.0813502	0.413634	0.920308	0.293169	0.000961955	0.371566	0.00633319
Vitvi01g00568	0.0350491	0.101122	0.522324	-0.444911	-0.176074	-0.615779	-0.934545	-0.234305	-0.104511	-0.647676	-0.560382	0.0551946	-0.0485451	-0.156977	-0.31699	0.723397	0.873553	0.92158	0.217801	0.193827	0.483539	0.0758102	0.103292	-0.649139	-0.190257	-0.259579	0.146211	0.873855	0.646162	0.0105645	0.0333984	0.421606	0.00175933	6.8995e-11	0.281886	0.635093	0.000833891	0.00541601	0.802485	0.825902	0.474421	0.140544	9.59309e-05	5.26877e-08	4.3424e-10	0.318115	0.375527	0.0194096	0.731002
Vitvi01g00571	-0.5045	-0.26994	0.245162	-0.70713	-0.449706	-0.814597	-0.818777	-0.351007	-0.225056	-0.692815	-0.146694	0.366274	0.295143	0.0277185	-0.355591	0.891627	0.902074	0.682066	0.0973349	-0.0927936	0.775782	0.356219	0.225094	-0.331459	0.262241	-0.00487413	0.449488	0.0140904	0.212883	0.259531	0.000161343	0.0313206	2.22845e-06	1.78871e-06	0.100542	0.301856	0.000248042	0.504189	0.0856238	0.171561	0.900093	0.0958748	1.13284e-08	4.09729e-09	0.000337344	0.658618	0.67367	1.3639e-05	0.0952483
Vitvi01g00572	0.505315	0.37598	-0.262272	-0.269481	-0.423877	0.256453	-0.414954	0.16143	0.679368	0.279904	-0.497065	-0.688381	-0.702947	-0.744231	-0.721127	-0.276566	0.276251	0.230613	0.424808	0.824438	0.183684	0.403178	0.651237	0.0760393	-0.20222	-0.0833412	0.334209	0.0139106	0.0770413	0.226674	0.213694	0.0438356	0.237524	0.0489675	0.461813	0.000363703	0.195819	0.0158204	0.000282022	0.000183414	4.66715e-05	0.000103368	0.201429	0.201965	0.289756	0.0433254	1.31631e-06	0.401488	0.0564404
Vitvi01g00576	0.831895	0.460458	0.0705559	0.148593	0.0299242	0.499429	-0.253551	0.153116	0.471888	0.125884	-0.71742	-0.772641	-0.614099	-0.578842	-0.337581	-0.368428	0.112933	0.295568	0.51091	0.796461	-0.239059	-0.0425407	0.199103	-0.193377	-0.488172	-0.32497	-0.103487	8.64145e-07	0.0270338	0.749042	0.498622	0.892186	0.0152526	0.243058	0.48549	0.023005	0.567095	0.0001166	1.55485e-05	0.00182586	0.00380515	0.115175	0.0836596	0.607917	0.170916	0.0127258	5.44962e-06	0.271953	0.847172
Vitvi01g00578	-0.333579	-0.503483	0.52357	-0.201388	0.150701	-0.541625	-0.368319	-0.506164	-0.825999	-0.820665	0.00157759	0.550669	0.727701	0.725053	0.435103	0.766775	0.370566	0.319605	0.0408797	-0.435254	0.289368	-0.20858	-0.566281	-0.466591	0.266327	0.0961913	-0.0853079	0.119823	0.0143174	0.0103482	0.356815	0.492481	0.00760015	0.0837586	0.0137252	1.20728e-06	1.61678e-06	0.9943	0.00647013	8.31027e-05	9.08042e-05	0.037988	1.97519e-05	0.0817443	0.137119	0.853075	0.0379138	0.180495	0.339532
Vitvi01g00579	0.227631	-0.188401	-0.69909	-0.326076	-0.579901	0.59013	0.047588	0.239826	0.463733	0.309419	-0.0971766	-0.63249	-0.294353	-0.445638	-0.589738	-0.473356	-0.0448781	-0.375938	0.635213	0.728959	0.209268	0.607373	0.567287	0.627425	0.329881	0.204169	0.544108	0.296211	0.389292	0.000206042	0.128901	0.00372654	0.00303512	0.829285	0.270372	0.025826	0.150801	0.659141	0.00120195	0.172764	0.0330767	0.00305946	0.0225245	0.838879	0.0770777	0.00112727	7.96464e-05	0.337905	0.00211423
Vitvi01g00580	0.316942	0.46121	0.569632	0.879604	0.935549	0.0755104	0.495412	0.0709065	-0.270222	0.182856	0.0521699	0.252628	0.0350147	0.343818	0.817159	-0.207798	-0.586898	-0.0519907	-0.582939	-0.512768	-0.829937	-0.912223	-0.746012	-0.458009	-0.633864	-0.386825	-0.923993	0.140607	0.0267525	0.00454937	3.23695e-08	5.89225e-11	0.732028	0.0162276	0.747834	0.212388	0.403651	0.813118	0.244838	0.873978	0.108196	1.94886e-06	0.341386	0.00324074	0.813749	0.00350857	0.0123513	9.66985e-07	1.35981e-09
Vitvi01g00581	0.34914	0.3972	0.72029	0.850786	0.989786	0.0157132	0.375905	-0.107211	-0.390523	-0.00756058	-0.0356992	0.292496	0.101079	0.447392	0.891252	-0.0655659	-0.49248	0.0570173	-0.488455	-0.520861	-0.788728	-0.984201	-0.861437	-0.606547	-0.632287	-0.378339	-0.968005	0.10249	0.0605551	0.000106236	2.69848e-07	2.97556e-19	0.943271	0.0771053	0.626328	0.0654193	0.972688	0.871534	0.175617	0.646303	0.03231	1.17266e-08	0.766293	0.0169707	0.796093	0.0180358	0.0108234	7.77046e-06	2.83366e-17
Vitvi01g00587	0.209493	0.472678	-0.550077	-0.143651	-0.450039	0.237987	-0.0309041	0.328294	0.889031	0.663555	-0.0908237	-0.517783	-0.691077	-0.823631	-0.707565	-0.483392	0.0184141	-0.0692534	0.00573947	0.545254	0.0638447	0.456091	0.817953	0.374219	-0.146484	0.0146686	0.342481	0.337375	0.0227452	0.00653956	0.51317	0.0311802	0.274173	0.888677	0.126168	1.43547e-08	0.000556857	0.680238	0.011385	0.000260915	1.37602e-06	0.00015919	0.0194518	0.933539	0.753534	0.979265	0.0071286	0.772269	0.0287145
Vitvi01g00588	-0.418073	-0.200123	0.508087	-0.00163551	0.292663	-0.633586	-0.157332	-0.456922	-0.580848	-0.544797	0.155763	0.677953	0.600831	0.556553	0.485555	0.641692	0.194166	0.274053	-0.336326	-0.669093	0.0977304	-0.345042	-0.483508	-0.451785	0.0533625	-0.109817	-0.247862	0.0471231	0.359907	0.0133129	0.994091	0.175359	0.00117138	0.473408	0.0283883	0.00365738	0.0071865	0.477886	0.000378218	0.00243084	0.00581301	0.0188365	0.000965331	0.374675	0.205724	0.116619	0.00048104	0.657313	0.106864
Vitvi01g00589	-0.653996	-0.574896	0.197576	-0.199995	0.0372585	-0.520936	-0.0234932	-0.294911	-0.711002	-0.546446	0.381116	0.675061	0.955443	0.731818	0.42123	0.567774	0.106542	-0.0422567	-0.195045	-0.656145	0.27459	-0.0567437	-0.412242	-0.0792884	0.483697	0.354812	0.0447693	0.000712021	0.00411037	0.36618	0.36022	0.865971	0.0108099	0.915264	0.171913	0.000143009	0.00697908	0.0727716	0.000409456	1.33458e-12	7.22567e-05	0.045312	0.00471345	0.628495	0.848181	0.372475	0.000674244	0.204801	0.797052
Vitvi01g00590	-0.915434	-0.598641	-0.204506	-0.526184	-0.402981	-0.5932	-0.06901	-0.154678	-0.371219	-0.253022	0.642841	0.714874	0.449171	0.350964	-0.0485322	0.562383	0.268451	-0.114833	-0.245872	-0.527834	0.616253	0.389538	0.11372	0.244129	0.629489	0.205576	0.450111	9.32834e-10	0.00254544	0.34926	0.00990597	0.0565721	0.00285	0.754374	0.480996	0.0811661	0.244076	0.000938799	0.000126519	0.0315471	0.100586	0.825948	0.00521768	0.215516	0.601851	0.25811	0.00963486	0.00174092	0.0661618
Vitvi01g00591	-0.315709	-0.141239	-0.231864	0.120459	-0.00294165	0.246321	0.400378	0.00978851	0.0320051	0.0931559	0.216256	0.0120798	0.292218	0.0827805	0.0879752	-0.171961	-0.224712	-0.309221	-0.183046	-0.251795	-0.119301	0.0651199	0.00492069	0.363098	0.227646	0.121117	0.062987	0.142243	0.520342	0.287074	0.584046	0.989372	0.257214	0.0583396	0.964644	0.884736	0.672465	0.321644	0.956374	0.176046	0.707283	0.689774	0.432702	0.302616	0.151077	0.403155	0.246449	0.587691	0.76784
Vitvi01g00593	-0.128109	-0.128874	0.423069	-0.405376	-0.140663	-0.565395	-0.713674	-0.334411	-0.347912	-0.665538	-0.339045	0.207612	0.372891	0.156948	-0.0863809	0.705695	0.655805	0.617833	0.136955	-0.0138256	0.451521	0.042806	-0.078453	-0.494734	0.0601766	-0.07867	0.12914	0.560207	0.557847	0.0442826	0.0549822	0.522062	0.00493065	0.000131443	0.118846	0.103787	0.000528601	0.113509	0.341829	0.079699	0.474502	0.695132	0.000168641	0.000680102	0.00168075	0.533197	0.950077	0.0305613	0.84623
Vitvi01g00594	0.57653	0.727078	0.55415	0.92242	0.904925	0.179017	0.38424	0.157637	0.0298985	0.327963	-0.160733	0.0111821	-0.283404	0.0231201	0.622927	-0.323332	-0.506302	0.0805571	-0.528953	-0.252191	-0.894753	-0.903809	-0.561673	-0.542025	-0.859889	-0.547862	-0.951825	0.00398158	8.48602e-05	0.00607434	3.89302e-10	3.04341e-09	0.413763	0.0702638	0.472541	0.892279	0.126573	0.463776	0.959614	0.190053	0.916606	0.00149869	0.132341	0.0136952	0.714822	0.0094546	0.245682	8.45039e-09	3.42292e-09
Vitvi01g00595	-0.601824	-0.168369	0.446869	-0.360754	-0.05662	-0.930882	-0.510241	-0.309474	-0.422195	-0.612993	0.0939908	0.699356	0.467005	0.289696	0.0717119	0.886782	0.59405	0.553545	-0.30059	-0.537864	0.479204	-0.0224782	-0.117953	-0.457873	0.103718	-0.166548	0.0765309	0.00238037	0.442518	0.0325372	0.0908123	0.797486	1.20232e-10	0.0128631	0.150725	0.0447693	0.00187084	0.66969	0.000204408	0.0246626	0.179979	0.745061	1.75395e-08	0.0028005	0.00614158	0.163419	0.00811599	0.0206899	0.918914
Vitvi01g00596	0.511752	0.562166	-0.364672	0.247433	-0.062056	0.569925	0.209541	0.279793	0.762515	0.686751	-0.236455	-0.646764	-0.53905	-0.630221	-0.348307	-0.690073	-0.29265	-0.210091	-0.00309782	0.51083	-0.338807	0.086735	0.452114	0.254042	-0.312062	-0.1843	-0.0310149	0.012555	0.00523895	0.0871056	0.255003	0.778492	0.00452397	0.337259	0.196005	2.3402e-05	0.000295492	0.277367	0.000852863	0.00795027	0.00126737	0.103368	0.000268606	0.175379	0.335964	0.988808	0.0127423	0.113779	0.693941
Vitvi01g00598	0.0819523	0.387772	-0.679714	0.25707	-0.170068	0.495528	0.576516	0.480954	0.734684	0.923355	0.280886	-0.350856	-0.417563	-0.563873	-0.30751	-0.757413	-0.464804	-0.536751	-0.320969	0.189823	-0.325241	0.217845	0.533933	0.597466	-0.0892148	-0.038326	0.0779683	0.710088	0.067508	0.000360225	0.236357	0.43786	0.0161987	0.00398267	0.0201651	6.54582e-05	3.44164e-10	0.19419	0.100699	0.0474208	0.005074	0.153469	2.85426e-05	0.0254402	0.00827409	0.135356	0.385657	0.129941	0.318014
Vitvi01g00599	0.339289	0.602132	0.178168	0.869384	0.716311	0.317084	0.664543	0.208398	0.147642	0.614072	0.148097	0.0261468	-0.269784	-0.0158776	0.527064	-0.529981	-0.686859	-0.259721	-0.670153	-0.32601	-0.858978	-0.682661	-0.367546	-0.140579	-0.618342	-0.366979	-0.756017	0.113232	0.00236486	0.416017	7.26664e-08	0.000120831	0.14042	0.00054262	0.339963	0.501405	0.00182695	0.500073	0.905733	0.213158	0.942678	0.00976063	0.00929155	0.000294577	0.231389	0.00046759	0.128983	1.5491e-07	0.000331763
Vitvi01g00600	0.460352	0.267806	0.649036	0.804911	0.930645	0.249286	0.384652	-0.103652	-0.405106	-0.0697208	-0.142098	0.10339	0.137846	0.452909	0.84672	-0.161017	-0.530544	-0.0274846	-0.23195	-0.345827	-0.775047	-0.907251	-0.871025	-0.497598	-0.531081	-0.312614	-0.885764	0.0270738	0.216663	0.000806248	3.63405e-06	1.24506e-10	0.251346	0.0699383	0.637892	0.0551598	0.751921	0.517781	0.638748	0.530513	0.0299907	3.51182e-07	0.462976	0.00920312	0.900932	0.286889	0.106016	1.40662e-05	2.37131e-09
Vitvi01g00604	0.231664	-0.094028	-0.45105	-0.629884	-0.729634	0.208167	-0.49368	0.0511956	0.514394	0.00122637	-0.395413	-0.627122	-0.410592	-0.586404	-0.834884	-0.102391	0.430396	0.128781	0.782167	0.858682	0.533331	0.713036	0.725508	0.314533	0.242416	0.144037	0.693387	0.287501	0.669567	0.030757	0.00127735	7.78452e-05	0.340509	0.0166635	0.81655	0.0120309	0.995569	0.0618293	0.0013616	0.0516401	0.00327321	7.25838e-07	0.64201	0.0403603	0.558133	1.03828e-05	1.58146e-07	0.00877583	0.000134128
Vitvi01g00608	0.301951	0.579276	0.201775	-0.214416	-0.219838	-0.247035	-0.675799	0.0876082	0.544919	-0.0388846	-0.608458	-0.345012	-0.50643	-0.709239	-0.597774	0.183768	0.619108	0.741721	0.0762165	0.467733	0.199704	0.14631	0.500543	-0.40069	-0.468498	-0.361207	0.119628	0.161427	0.00377276	0.35587	0.32588	0.313497	0.255793	0.000401277	0.691007	0.00717099	0.860176	0.00206527	0.106896	0.0136676	0.000151119	0.00259203	0.401271	0.00163351	5.10842e-05	0.729613	0.0244093	0.360933	0.505317
Vitvi01g00609	0.082221	0.538505	0.209329	0.731844	0.631579	-0.0277609	0.559274	0.345048	0.0503754	0.486698	0.285715	0.27663	-0.082448	0.0324914	0.493172	-0.311741	-0.524271	-0.144155	-0.774213	-0.485601	-0.697359	-0.61222	-0.325395	-0.190851	-0.555592	-0.264636	-0.678984	0.709178	0.00802606	0.33776	7.21941e-05	0.00122786	0.899941	0.0055285	0.106857	0.819441	0.0185175	0.186309	0.201321	0.708409	0.882996	0.016793	0.147601	0.010228	0.511675	1.45656e-05	0.0188234	0.00021696	0.00190287
Vitvi01g00610	-0.442331	-0.0867621	-0.0776101	0.0573368	0.0801678	-0.362088	0.315183	0.233412	-0.23452	0.241972	0.636717	0.552878	0.0348284	0.277198	0.225618	0.0248288	-0.25674	-0.254753	-0.513244	-0.504914	-0.00890903	-0.041957	-0.101168	0.147577	0.0996589	0.206687	-0.0596421	0.0345607	0.69385	0.724853	0.794974	0.716144	0.0895379	0.142946	0.283776	0.281433	0.265978	0.00108775	0.00621658	0.874643	0.20036	0.300618	0.910466	0.236979	0.240755	0.0122568	0.0139989	0.967819	0.849246
Vitvi01g00611	-0.112014	-0.185572	-0.39185	0.440096	0.254908	0.454741	0.895514	0.395334	-0.11691	0.516688	0.621219	0.109723	0.101188	0.330476	0.436328	-0.588176	-0.843996	-0.859445	-0.255472	-0.321311	-0.449479	-0.142424	-0.256717	0.550451	0.198429	0.268575	-0.197827	0.610858	0.396582	0.0644298	0.0355933	0.240459	0.0292506	7.85727e-09	0.0618858	0.595252	0.0115906	0.00155774	0.618217	0.645947	0.12352	0.0373894	0.0031581	4.17228e-07	1.49928e-07	0.239385	0.134917	0.0314165	0.51681
Vitvi01g00613	0.169009	0.224678	-0.272396	0.652762	0.386178	0.668031	0.840142	0.278212	0.196952	0.660215	0.274339	-0.164534	-0.091187	0.0111337	0.351096	-0.711393	-0.787941	-0.652331	-0.375455	-0.162857	-0.674058	-0.306603	-0.169873	0.36266	-0.153205	-0.115884	-0.380151	0.440762	0.302691	0.208589	0.000734531	0.0687418	0.000494844	5.29531e-07	0.198651	0.367726	0.000607381	0.205231	0.45313	0.679025	0.959789	0.10045	0.000141266	8.0496e-06	0.000742544	0.0774888	0.45781	0.000420799	0.154748
Vitvi01g00614	-0.246064	-0.139555	0.216734	-0.631531	-0.453201	-0.547589	-0.873375	-0.175411	-0.0454761	-0.645159	-0.43048	0.0422666	0.118138	-0.210648	-0.493605	0.747384	0.969993	0.772867	0.251335	0.185638	0.677582	0.362773	0.310154	-0.360026	0.11024	-0.205033	0.43516	0.257725	0.525376	0.320551	0.00122925	0.0298717	0.00683808	5.34275e-08	0.423385	0.83676	0.000887159	0.0403169	0.848146	0.591365	0.334655	0.0166824	4.16042e-05	2.2407e-14	1.54037e-05	0.247341	0.396411	0.000382111	0.0888884
Vitvi01g00615	0.328991	0.37506	0.791687	0.796583	0.978699	-0.0553181	0.281149	-0.145769	-0.445771	-0.109015	-0.0857992	0.31819	0.137524	0.465583	0.877519	0.0257813	-0.406915	0.150714	-0.460811	-0.525991	-0.730095	-0.978567	-0.880072	-0.670377	-0.632942	-0.375342	-0.948957	0.125317	0.0778258	6.79567e-06	5.41839e-06	6.3737e-16	0.802051	0.193755	0.506909	0.033018	0.6205	0.697091	0.138964	0.531481	0.0251627	3.83944e-08	0.907045	0.0539796	0.492444	0.0269016	0.00993805	7.6634e-05	6.79552e-16
Vitvi01g00616	-0.282581	-0.0825163	-0.556269	0.328708	0.0681689	0.415567	0.89709	0.231073	0.155894	0.696577	0.718162	0.122594	-0.0141317	0.0962857	0.211212	-0.612111	-0.763598	-0.849643	-0.410396	-0.329107	-0.347163	0.0303101	0.0408386	0.686916	0.229447	0.257228	-0.0380504	0.191399	0.708178	0.00584335	0.125662	0.75728	0.0486007	6.74669e-09	0.288767	0.477512	0.000222058	0.000113838	0.577348	0.948973	0.662085	0.333333	0.0019074	2.24222e-05	2.90825e-07	0.0517622	0.125176	0.104583	0.890804
Vitvi01g00617	-0.696436	-0.841764	-0.474398	-0.582276	-0.52711	-0.108694	0.0784293	-0.0928097	-0.371767	-0.238183	0.508034	0.300832	0.608785	0.453684	-0.0845147	0.211449	0.0214207	-0.462457	0.237554	-0.190526	0.588137	0.566475	0.117935	0.595725	0.92102	0.545149	0.625862	0.000222983	4.79364e-07	0.0221884	0.00355522	0.00975311	0.621536	0.72206	0.673617	0.080683	0.273766	0.013324	0.163063	0.0020507	0.0296758	0.701422	0.332777	0.922717	0.0262913	0.275072	0.383868	0.00316055	0.00483108
Vitvi01g00619	-0.1151	-0.200063	0.33835	0.559651	0.672819	0.0117095	0.547308	-0.180924	-0.665704	-0.100588	0.388082	0.500269	0.541493	0.782323	0.909306	0.0145209	-0.539823	-0.346426	-0.416905	-0.6962	-0.49533	-0.645892	-0.835361	-0.173716	-0.00490304	0.080728	-0.607908	0.601002	0.360054	0.114298	0.00549	0.000435191	0.95771	0.00687249	0.408722	0.000526295	0.647913	0.0672705	0.0150549	0.00761784	1.03125e-05	1.89157e-09	0.947569	0.00784378	0.105371	0.0478074	0.000224551	0.0162479	0.000871352
Vitvi01g00620	-0.31238	-0.304456	0.328456	0.344188	0.503677	-0.209041	0.354317	-0.263776	-0.709558	-0.240932	0.408891	0.624193	0.670017	0.786731	0.795154	0.251685	-0.300633	-0.218964	-0.434137	-0.744811	-0.256312	-0.505479	-0.731232	-0.208888	0.122128	0.0735914	-0.443689	0.146728	0.157806	0.12597	0.107792	0.0142739	0.33844	0.0971554	0.223923	0.000149625	0.268101	0.052712	0.00145614	0.000469289	8.49575e-06	5.79246e-06	0.246662	0.163356	0.315474	0.038466	4.57e-05	0.23779	0.0138745
Vitvi01g00621	-0.0391008	-0.248803	0.390935	0.512825	0.685292	0.0409082	0.496724	-0.270575	-0.702323	-0.179307	0.334341	0.471377	0.493096	0.82348	0.922406	0.0263411	-0.56694	-0.352572	-0.247779	-0.631803	-0.452921	-0.651143	-0.879371	-0.191187	0.0112132	0.101915	-0.594412	0.859406	0.252296	0.0651111	0.0123399	0.000308009	0.852974	0.0159036	0.211767	0.000186922	0.412993	0.118928	0.0231739	0.0168125	1.38751e-06	3.89984e-10	0.905035	0.00478869	0.0989302	0.254317	0.00122144	0.0299858	0.000765001
Vitvi01g00623	-0.387953	-0.435262	-0.59887	-0.118027	-0.324174	0.234508	0.392248	0.247847	0.0073251	0.153884	0.404375	0.0134244	0.33568	0.0765243	-0.0814841	-0.179894	-0.160955	-0.542541	0.0157698	-0.0754997	0.0993817	0.362089	0.183733	0.600139	0.523875	0.225188	0.32366	0.0673692	0.0379098	0.00253321	0.591714	0.131278	0.281458	0.0641353	0.254183	0.973538	0.483279	0.0556429	0.951524	0.117367	0.72856	0.711675	0.41144	0.463149	0.00747874	0.943067	0.732064	0.651875	0.0895364
Vitvi01g00624	-0.661828	-0.360006	-0.483931	-0.562834	-0.596862	-0.386651	-0.0811841	0.182733	0.0132771	0.11619	0.526818	0.343437	0.000785864	-0.0490311	-0.401315	0.209641	0.217884	-0.171036	-0.126172	-0.117097	0.602987	0.609464	0.476017	0.438339	0.505541	0.266818	0.603482	0.000582505	0.091533	0.0192969	0.00517383	0.00264181	0.0683741	0.712693	0.403972	0.952055	0.597535	0.00980108	0.108614	0.997161	0.824185	0.0576985	0.337025	0.317926	0.435219	0.5662	0.594658	0.00232235	0.00202073
Vitvi01g00625	0.233728	0.276542	0.172462	0.684232	0.584272	0.305903	0.469339	0.359736	-0.0782334	0.188458	-0.0235304	0.00905721	0.122806	0.122724	0.511788	-0.246401	-0.421494	-0.181259	-0.406365	-0.281478	-0.652373	-0.573091	-0.447595	-0.180574	-0.385611	-0.489881	-0.614211	0.283107	0.201471	0.431342	0.000317398	0.00341642	0.15574	0.0238586	0.091795	0.722728	0.389148	0.915131	0.967284	0.576685	0.576943	0.0125477	0.257054	0.0451631	0.407842	0.0543363	0.193211	0.000741762	0.0042567
Vitvi01g00626	-0.471212	-0.207901	0.407408	-0.526317	-0.24689	-0.84892	-0.738349	-0.343806	-0.341235	-0.706757	-0.130971	0.459476	0.310816	0.116995	-0.176133	0.909183	0.849732	0.735021	-0.0337634	-0.225836	0.613545	0.154222	0.0373475	-0.469516	0.121349	-0.1056	0.249495	0.0232287	0.34114	0.053661	0.00988382	0.256081	3.04819e-07	5.7583e-05	0.108209	0.111048	0.000163216	0.551402	0.0274046	0.14887	0.594983	0.421449	1.91776e-09	2.89138e-07	6.46982e-05	0.878448	0.300139	0.0018483	0.482307
Vitvi01g00627	0.111558	0.0957286	-0.789217	0.138547	-0.261471	0.711052	0.613671	0.431297	0.584131	0.839539	0.297941	-0.4504	-0.361749	-0.40831	-0.300113	-0.82565	-0.543544	-0.718468	-0.0207041	0.32508	-0.23258	0.338798	0.469998	0.773622	0.147867	0.15661	0.219797	0.612319	0.663928	7.60119e-06	0.528404	0.228147	0.000142785	0.00184318	0.0398976	0.00342605	5.49349e-07	0.167343	0.0310286	0.0898602	0.0530826	0.164121	1.23092e-06	0.00734766	0.000112718	0.925295	0.130142	0.285547	0.113789
Vitvi01g00628	0.317378	0.601329	0.328722	0.901258	0.819976	0.196315	0.645724	0.155864	0.0360531	0.495936	0.166422	0.157595	-0.107174	0.102765	0.649583	-0.434955	-0.704477	-0.213536	-0.677182	-0.43141	-0.882086	-0.793677	-0.495143	-0.253795	-0.648731	-0.365639	-0.852959	0.140032	0.00240544	0.125645	4.45383e-09	1.67772e-06	0.369309	0.00087496	0.477599	0.87027	0.0160976	0.44789	0.47266	0.62645	0.640789	0.000795357	0.0380609	0.000175053	0.327917	0.000386338	0.0398399	2.63073e-08	6.20252e-06
Vitvi01g00629	-0.477767	-0.420994	-0.772137	-0.407438	-0.624204	0.221999	0.239195	0.198146	0.19346	0.270775	0.389037	-0.0837115	0.147443	-0.131744	-0.414734	-0.209023	-0.0334232	-0.490664	0.0827106	0.100862	0.359798	0.664062	0.514603	0.777833	0.637714	0.262072	0.634505	0.0211293	0.0454456	1.58759e-05	0.0536415	0.00145575	0.308643	0.271672	0.36477	0.37645	0.211417	0.0665412	0.704134	0.501989	0.549034	0.0490994	0.338484	0.879664	0.0174448	0.70752	0.647017	0.0917348	0.000549516
Vitvi01g00630	0.182938	0.342613	0.322248	0.870715	0.847649	0.176889	0.736751	0.0315968	-0.19714	0.386234	0.339707	0.32016	0.0047832	0.352114	0.811663	-0.353747	-0.771393	-0.350181	-0.632192	-0.576753	-0.830306	-0.808019	-0.659086	-0.194454	-0.468752	-0.255686	-0.838636	0.403436	0.109519	0.133719	6.56547e-08	3.309e-07	0.419426	6.09083e-05	0.886197	0.36726	0.0686979	0.112761	0.1364	0.982719	0.0993996	2.59179e-06	0.0977326	1.63702e-05	0.1014	0.00121037	0.00396427	9.468e-07	3.11542e-06
Vitvi01g00631	-0.358157	-0.528287	-0.66582	-0.913894	-0.983215	-0.0480269	-0.422793	-0.026874	0.2467	-0.121373	0.0387668	-0.246742	-0.00908221	-0.295536	-0.819579	0.137235	0.497308	-0.068352	0.608	0.51258	0.854351	0.978394	0.76568	0.583426	0.727135	0.478345	0.987805	0.0933332	0.00956163	0.000524679	1.11964e-09	5.32609e-17	0.827733	0.0444356	0.903123	0.256457	0.581175	0.860595	0.256375	0.967194	0.170964	1.71377e-06	0.532352	0.0157612	0.756647	0.00208579	0.0123887	2.1283e-07	7.38893e-16
Vitvi01g00632	0.0151977	0.027184	0.420703	-0.436705	-0.233139	-0.502801	-0.890125	-0.256452	-0.0547255	-0.659021	-0.575043	-0.0269915	-0.00223849	-0.188563	-0.349192	0.701789	0.910536	0.867202	0.260671	0.230681	0.474845	0.131507	0.143735	-0.575519	-0.11513	-0.237991	0.193032	0.945129	0.902011	0.0456105	0.0372065	0.284357	0.0144715	1.30009e-08	0.237524	0.804132	0.000626382	0.00409866	0.902701	0.991912	0.388877	0.102435	0.000189969	1.64817e-09	8.56115e-08	0.229625	0.28961	0.0220454	0.54976
Vitvi01g00633	-0.204849	-0.0951549	-0.435285	-0.760933	-0.847727	-0.143434	-0.581448	-0.0136525	0.490011	-0.0753291	-0.240423	-0.341244	-0.155395	-0.590119	-0.908216	0.18069	0.648076	0.272809	0.385832	0.5283	0.714948	0.812284	0.845082	0.295431	0.334735	0.152606	0.805713	0.348433	0.665828	0.0378987	2.49013e-05	3.29253e-07	0.513813	0.00361416	0.950701	0.0176179	0.732648	0.269145	0.111039	0.478941	0.00303577	2.13407e-09	0.409339	0.000825666	0.207872	0.0690115	0.00955956	0.00012622	2.51079e-06
Vitvi01g00634	-0.459714	-0.612043	-0.316198	-0.97081	-0.845875	-0.382593	-0.659064	-0.190224	-0.0780063	-0.470087	-0.0153189	0.0303574	0.124926	-0.0659521	-0.647654	0.51937	0.704571	0.209106	0.564198	0.30773	0.970443	0.815656	0.520126	0.251333	0.673489	0.380852	0.881967	0.0273145	0.00191024	0.141592	1.68289e-14	3.70597e-07	0.0715782	0.000625679	0.384637	0.723502	0.0236055	0.944692	0.890635	0.570073	0.764954	0.000834328	0.0110926	0.000174555	0.338288	0.00504308	0.15316	1.91627e-14	2.10879e-06
Vitvi01g00635	0.473476	0.861239	0.499546	0.607148	0.580475	-0.00934066	-0.000157289	0.119208	0.295104	0.230878	-0.409904	-0.11631	-0.317343	-0.330839	0.19509	-0.144616	-0.0780201	0.426446	-0.500178	-0.0669586	-0.598593	-0.621143	-0.164987	-0.582665	-0.864518	-0.641693	-0.666337	0.0224856	1.32099e-07	0.0152248	0.00212451	0.0036845	0.96626	0.999432	0.587985	0.17162	0.289186	0.0520715	0.597156	0.140078	0.123083	0.372362	0.510312	0.723455	0.0424395	0.0150761	0.761467	0.00254797	0.00156043
Vitvi01g00636	0.682325	0.866775	0.381676	0.753348	0.656777	0.288448	0.228862	0.225725	0.403145	0.43173	-0.362903	-0.302196	-0.497865	-0.317484	0.257038	-0.442376	-0.385071	0.15034	-0.331252	0.064287	-0.75928	-0.647398	-0.195819	-0.409953	-0.858782	-0.527955	-0.714387	0.000334901	8.83748e-08	0.0723172	3.33226e-05	0.000663466	0.181948	0.293536	0.300384	0.0564621	0.0396764	0.0887654	0.161071	0.0156264	0.139892	0.236417	0.0345403	0.0696079	0.493529	0.122588	0.770732	2.65563e-05	0.000839639
Vitvi01g00637	-0.205579	-0.163181	-0.0527429	0.199742	0.228938	0.084815	0.500215	-0.0524313	-0.258128	0.178337	0.436951	0.293177	0.298244	0.432464	0.421062	-0.184205	-0.526458	-0.466915	-0.219841	-0.398377	-0.196588	-0.188133	-0.300352	0.240556	0.195336	0.151074	-0.15986	0.346682	0.456903	0.811101	0.360841	0.29337	0.700408	0.0150674	0.812198	0.234366	0.415568	0.0370874	0.174567	0.166892	0.039304	0.0454068	0.400131	0.0098605	0.0246938	0.31349	0.0597271	0.36863	0.389981
Vitvi01g00638	0.0465636	0.0397959	0.529244	0.597053	0.736529	-0.0288386	0.338155	-0.127941	-0.491293	-0.241265	0.0462873	0.351831	0.519164	0.555365	0.807082	0.102384	-0.351808	-0.0463772	-0.344734	-0.586743	-0.532923	-0.730861	-0.77819	-0.402176	-0.24805	-0.256262	-0.689293	0.832909	0.856931	0.00940816	0.00263131	6.13835e-05	0.896077	0.11452	0.560724	0.0172796	0.267419	0.833887	0.0996908	0.01113	0.005941	3.26438e-06	0.642033	0.0997147	0.833569	0.107198	0.0032509	0.00883733	7.4661e-05
Vitvi01g00639	0.446919	0.655952	-0.100512	-0.0116107	-0.201345	0.16679	-0.313604	0.21686	0.752617	0.377995	-0.504392	-0.566856	-0.621071	-0.819179	-0.595712	-0.242422	0.263609	0.359027	0.00149772	0.572969	-0.0379821	0.159325	0.580381	-0.10486	-0.462112	-0.417153	0.0784162	0.0325155	0.000677571	0.648161	0.958067	0.35692	0.446873	0.145068	0.320262	3.4252e-05	0.0753445	0.0141145	0.00479628	0.00156298	1.75086e-06	0.00270579	0.265062	0.224227	0.0924834	0.994589	0.00426675	0.863391	0.467752
Vitvi01g00640	0.216039	0.18245	0.601445	0.784831	0.930499	0.0461157	0.50741	-0.134079	-0.50406	-0.00761888	0.168072	0.383357	0.215945	0.608387	0.95294	-0.0982164	-0.621794	-0.154441	-0.4416	-0.604339	-0.732148	-0.901912	-0.902967	-0.422382	-0.41803	-0.163124	-0.878761	0.322143	0.404714	0.00239953	9.24115e-06	1.27197e-10	0.834495	0.0134568	0.541911	0.0141883	0.972477	0.443336	0.0709663	0.322359	0.00206844	2.34298e-12	0.655711	0.00153764	0.481678	0.034896	0.00225641	7.14451e-05	4.16625e-09
Vitvi01g00641	0.204696	0.528536	0.585147	0.359217	0.427508	-0.197185	-0.237654	-0.118782	0.0401508	-0.159648	-0.440639	0.0261651	-0.129822	-0.170814	0.15612	0.251275	0.30282	0.642038	-0.394542	-0.15936	-0.300797	-0.489743	-0.213647	-0.666075	-0.629678	-0.625717	-0.473694	0.348803	0.00952151	0.00335701	0.0922982	0.0418724	0.367146	0.274866	0.589331	0.855668	0.466836	0.0353405	0.905667	0.554927	0.435825	0.476866	0.247459	0.160164	0.000957274	0.0624572	0.467652	0.163115	0.0176894
Vitvi01g00642	-0.052314	0.0426678	0.309355	-0.558883	-0.374805	-0.569	-0.947916	-0.138379	0.0272464	-0.595756	-0.545972	-0.0207165	-0.00302439	-0.290483	-0.492813	0.712646	0.961528	0.859146	0.240905	0.275639	0.592436	0.26328	0.300315	-0.502661	-0.0683973	-0.286999	0.316305	0.81261	0.846721	0.150891	0.00556867	0.0780445	0.00460462	6.64755e-12	0.528908	0.901787	0.00270332	0.00703814	0.925251	0.989073	0.178746	0.0168851	0.000135792	2.93346e-13	1.53105e-07	0.268155	0.203006	0.0028952	0.224827
Vitvi01g00644	-0.175943	-0.109073	0.753205	0.331613	0.652522	-0.479001	0.00178537	-0.270925	-0.782146	-0.572038	0.0516961	0.640748	0.644632	0.747318	0.798284	0.529887	-0.0299358	0.248633	-0.354111	-0.723816	-0.226285	-0.679856	-0.845907	-0.621516	-0.158592	-0.195764	-0.58611	0.421957	0.620312	3.3502e-05	0.122156	0.000738992	0.0207515	0.993549	0.211154	1.03923e-05	0.00434414	0.814786	0.000987588	0.000898689	4.1705e-05	5.00133e-06	0.00930625	0.892145	0.25263	0.0973633	9.46115e-05	0.299153	0.0003588
Vitvi01g00646	-0.309195	-0.0691607	0.622097	0.355427	0.621999	-0.429565	0.167257	-0.205523	-0.649868	-0.374456	0.23228	0.711991	0.530704	0.670607	0.76326	0.444347	-0.136647	0.118218	-0.502395	-0.81739	-0.236792	-0.63329	-0.736208	-0.467756	-0.131682	-0.334188	-0.54768	0.151113	0.753854	0.00152714	0.0960392	0.00153053	0.040791	0.445583	0.346816	0.000789745	0.0783442	0.286185	0.00013863	0.00917814	0.000461929	2.2724e-05	0.0336498	0.534128	0.591113	0.0145636	1.92526e-06	0.276661	0.00117958
Vitvi01g00647	-0.405996	0.0158381	-0.233106	0.294761	0.157597	-0.0640883	0.552528	0.321214	-0.0648636	0.39589	0.579029	0.369664	0.277912	0.217885	0.304844	-0.186644	-0.425984	-0.452306	-0.674922	-0.550282	-0.243993	-0.111041	-0.0867997	0.263294	0.0997983	0.158536	-0.154217	0.0545767	0.942821	0.284427	0.172141	0.472654	0.771422	0.00625623	0.135041	0.768729	0.0614869	0.00379117	0.0825485	0.199155	0.317924	0.15725	0.393812	0.0426877	0.0302376	0.000411011	0.00651545	0.261881	0.613981
Vitvi01g00648	-0.574111	-0.513243	-0.836975	-0.571578	-0.761031	0.0417608	0.171817	0.116437	0.235253	0.248326	0.534884	0.00200649	0.0644549	-0.122563	-0.508341	-0.139115	0.00245915	-0.526302	0.182131	0.102003	0.531659	0.811398	0.625645	0.848863	0.758005	0.552398	0.780666	0.00417354	0.012257	6.41122e-07	0.00438277	2.48061e-05	0.849943	0.433092	0.596753	0.279888	0.253237	0.0085449	0.99275	0.770149	0.577447	0.013259	0.526697	0.991115	0.00988634	0.40555	0.643279	0.00903021	2.62706e-06
Vitvi01g00649	-0.472394	-0.321127	-0.552392	0.0972384	-0.086151	0.109756	0.747244	0.234385	-0.0493947	0.509722	0.875973	0.34799	0.0802208	0.206866	0.161794	-0.369653	-0.576539	-0.774406	-0.316078	-0.386071	-0.102987	0.16738	0.0411885	0.671446	0.387143	0.427458	0.115554	0.0228384	0.135152	0.00627161	0.658937	0.695906	0.618113	4.18184e-05	0.281716	0.822902	0.0129702	4.34902e-08	0.103704	0.715964	0.343605	0.460791	0.0825579	0.00398086	1.44485e-05	0.141752	0.0688252	0.640061	0.445243
Vitvi01g00650	-0.122894	-0.020428	-0.773484	0.0840847	-0.289743	0.569045	0.609538	0.527601	0.476155	0.661537	0.331915	-0.329545	-0.132187	-0.339718	-0.277791	-0.677756	-0.438226	-0.650017	-0.0764835	0.14848	-0.158892	0.376295	0.439828	0.792815	0.238926	0.176165	0.281448	0.576409	0.926289	1.50146e-05	0.702873	0.179906	0.00460067	0.00201749	0.00967283	0.0216307	0.000586927	0.121795	0.124644	0.547679	0.112748	0.199358	0.000380282	0.0364758	0.000786803	0.7287	0.498954	0.468977	0.0767743
Vitvi01g00652	-0.237827	-0.0232518	0.58515	-0.05649	0.173141	-0.541992	-0.48223	-0.153968	-0.414446	-0.681761	-0.312736	0.346839	0.542319	0.251975	0.192439	0.742792	0.586091	0.649967	-0.218387	-0.3523	0.155127	-0.254349	-0.310708	-0.631825	-0.112517	-0.44215	-0.174677	0.274504	0.916132	0.00335682	0.797941	0.429502	0.0075513	0.0197892	0.483037	0.0492729	0.000340235	0.146245	0.10493	0.00750807	0.246099	0.379022	4.91587e-05	0.00329393	0.000787797	0.316782	0.0992095	0.479708	0.241527
Vitvi01g00653	-0.37954	-0.810824	-0.150838	-0.4913	-0.309683	-0.0621623	-0.0353239	-0.416646	-0.5119	-0.393794	0.329914	0.246294	0.350809	0.523297	0.0479898	0.243511	0.00309536	-0.305621	0.482555	-0.06981	0.493376	0.347881	-0.128089	0.338328	0.711063	0.560161	0.433584	0.0740629	2.70492e-06	0.492084	0.0172776	0.150436	0.778122	0.872873	0.0479598	0.0125251	0.0630007	0.124198	0.257266	0.100747	0.0103951	0.827865	0.262855	0.988816	0.156143	0.0196943	0.751613	0.0167408	0.10382
Vitvi01g00655	-0.306615	-0.450484	-0.522269	-0.785863	-0.842175	-0.0999955	-0.417671	-0.0664805	0.163701	-0.0886417	0.0760371	-0.154953	-0.194655	-0.282249	-0.725247	0.179208	0.512022	0.0224027	0.457521	0.440575	0.757667	0.83314	0.649549	0.425476	0.561054	0.426347	0.832694	0.154732	0.0309932	0.0105741	8.82958e-06	4.67346e-07	0.649858	0.0473578	0.763123	0.455451	0.687539	0.730226	0.480206	0.373451	0.191943	9.02196e-05	0.413255	0.0125005	0.919185	0.0281553	0.0353701	2.82645e-05	8.03902e-07
Vitvi01g00656	-0.118916	0.398501	0.0268403	-0.000872354	-0.0820838	-0.183051	-0.199618	0.244372	0.372982	0.136582	-0.164149	-0.0532844	-0.129786	-0.383358	-0.276696	0.100262	0.282905	0.328662	-0.378002	-0.0379858	0.053469	0.0709403	0.332526	-0.13655	-0.237667	-0.262064	0.049023	0.588907	0.0596403	0.903244	0.996848	0.709643	0.403141	0.361145	0.261117	0.0796198	0.534324	0.454202	0.809196	0.555039	0.0709655	0.201208	0.648983	0.190868	0.125719	0.0753384	0.863378	0.808547	0.747718
Vitvi01g00657	0.077715	0.0640344	0.596374	0.692956	0.851214	-0.0331999	0.416448	-0.177332	-0.593036	-0.158627	0.148279	0.432684	0.361645	0.66302	0.927687	0.0568281	-0.459984	-0.0821515	-0.458577	-0.657457	-0.621401	-0.831515	-0.897088	-0.439897	-0.310166	-0.168026	-0.797961	0.724496	0.77161	0.0026688	0.000247022	2.62365e-07	0.880463	0.0480772	0.418243	0.00285968	0.46973	0.499541	0.039193	0.089959	0.000564691	1.90503e-10	0.796756	0.0272122	0.709413	0.0277478	0.00065203	0.00155138	8.83306e-07
Vitvi01g00658	0.422043	0.468317	-0.514662	0.276366	-0.0924545	0.71163	0.39484	0.334614	0.788815	0.716064	-0.146026	-0.68193	-0.5004	-0.648112	-0.347072	-0.81029	-0.418633	-0.373828	0.0403006	0.470735	-0.381368	0.15133	0.469121	0.461297	-0.224361	-0.0723484	0.031155	0.0448546	0.0242081	0.0119788	0.201769	0.6748	0.000140215	0.0622414	0.118609	7.73987e-06	0.000121794	0.506153	0.000338635	0.0150241	0.00082493	0.104681	2.77919e-06	0.0467979	0.0788861	0.855135	0.0233878	0.0725675	0.490655
Vitvi01g00659	-0.591289	-0.312407	-0.202232	-0.759333	-0.707952	-0.574457	-0.601076	-0.0555542	0.0408919	-0.362843	0.0268873	0.187889	0.158172	-0.208026	-0.606073	0.596972	0.802948	0.403976	0.0865226	0.0564034	0.790934	0.647603	0.542654	0.074944	0.418579	0.134066	0.683177	0.00296405	0.146692	0.35476	2.65019e-05	0.000157291	0.00414556	0.00241829	0.801223	0.853032	0.0888216	0.903075	0.390607	0.471021	0.340844	0.00217421	0.00263576	3.99955e-06	0.0559075	0.694656	0.798245	7.03293e-06	0.000835381
Vitvi01g00660	0.072589	-0.0281168	0.821449	0.414983	0.751669	-0.326112	0.0120832	-0.405292	-0.736598	-0.50752	-0.0338718	0.50649	0.478876	0.740655	0.84708	0.390716	-0.159988	0.213692	-0.220478	-0.583891	-0.331828	-0.772487	-0.911044	-0.670405	-0.258335	-0.0871641	-0.678716	0.742046	0.898665	1.54976e-06	0.0489497	3.54927e-05	0.128856	0.956362	0.0550375	6.12352e-05	0.0134334	0.878061	0.0136545	0.0207897	5.30646e-05	3.43202e-07	0.0652749	0.465878	0.327554	0.312054	0.00344256	0.121899	1.56476e-05
Vitvi01g00662	-0.50605	-0.110015	0.23442	-0.113297	-0.0041117	-0.470219	-0.190552	-0.100687	-0.217201	-0.41412	0.0334323	0.404924	0.42723	0.135339	0.0681076	0.555667	0.392288	0.334702	-0.324544	-0.46676	0.204993	-0.0299011	-0.0780781	-0.220249	0.0744104	-0.265596	0.0267668	0.01375	0.617279	0.281642	0.606752	0.985145	0.0235611	0.383803	0.647588	0.319482	0.0494698	0.879632	0.05528	0.04202	0.538087	0.757492	0.00590828	0.0641054	0.118505	0.130814	0.0247482	0.348089	0.892269
Vitvi01g00663	-0.0145689	0.136435	-0.512751	-0.419303	-0.662468	0.166733	-0.309939	0.233996	0.711677	0.181355	-0.296283	-0.529492	-0.321376	-0.749744	-0.826423	-0.103159	0.446354	0.155094	0.233282	0.550247	0.361628	0.644332	0.825772	0.332348	0.11825	-0.113046	0.586289	0.947396	0.534767	0.0123546	0.0464107	0.000572884	0.44703	0.150081	0.28254	0.000140008	0.407587	0.169833	0.00936874	0.134833	3.81332e-05	1.1791e-06	0.639499	0.0327619	0.479803	0.284053	0.00651965	0.0899758	0.000905293
Vitvi01g00664	0.240492	0.440633	0.248839	0.641374	0.529809	0.338264	0.390913	0.0945315	0.157296	0.183698	-0.183059	-0.151089	-0.00185179	-0.10587	0.318782	-0.291882	-0.311853	0.0184563	-0.35664	-0.199054	-0.640195	-0.504064	-0.274851	-0.165969	-0.478121	-0.379572	-0.530499	0.269002	0.035343	0.252224	0.000972775	0.00931856	0.114396	0.0651273	0.667896	0.473512	0.401451	0.403121	0.491354	0.993309	0.630676	0.13819	0.176567	0.147448	0.933387	0.0948296	0.362532	0.00100086	0.0141874
Vitvi01g00665	0.677496	0.896012	0.292895	0.768807	0.5882	0.339512	0.218578	0.28513	0.483909	0.464516	-0.39842	-0.362858	-0.520211	-0.451895	0.169088	-0.441129	-0.27315	0.188223	-0.399674	0.115869	-0.780935	-0.602137	-0.107527	-0.404265	-0.883516	-0.63725	-0.69804	0.000383018	7.48955e-09	0.175001	1.8195e-05	0.00315653	0.112981	0.31635	0.187252	0.0193033	0.0255437	0.059697	0.0888077	0.01094	0.0304067	0.440545	0.035113	0.207281	0.38975	0.0588255	0.598556	1.09513e-05	0.00236461
Vitvi01g00669	-0.0183274	0.045119	-0.666127	-0.564655	-0.787255	0.11915	-0.280959	0.202072	0.677713	0.362208	-0.0608348	-0.450376	-0.512988	-0.702042	-0.885767	-0.211256	0.319984	-0.0210241	0.312256	0.644783	0.485139	0.778833	0.910291	0.485314	0.234778	0.14862	0.709529	0.933851	0.838026	0.00052045	0.00499998	8.30012e-06	0.588168	0.194069	0.355148	0.000380728	0.0894237	0.782749	0.0310386	0.0123075	0.000188522	1.91745e-08	0.333229	0.136627	0.924144	0.146897	0.000895364	0.0189535	1.19853e-05
Vitvi01g00670	0.107585	-0.209411	0.0473136	0.517264	0.526528	0.382512	0.674843	0.0140951	-0.431722	0.136043	0.336566	0.134248	0.289515	0.614511	0.7119	-0.379906	-0.750547	-0.597636	-0.0760882	-0.326191	-0.51979	-0.441146	-0.635353	0.151127	0.0750883	0.265167	-0.437413	0.625118	0.337567	0.830256	0.0114821	0.00984883	0.0716432	0.000411906	0.949105	0.0396805	0.535953	0.116342	0.541397	0.180264	0.00180935	0.000139027	0.0737614	3.70114e-05	0.00259952	0.730051	0.128758	0.0110161	0.0351052
Vitvi01g00673	0.208697	0.464895	-0.583965	0.0689624	-0.32567	0.481382	0.190102	0.481833	0.907903	0.69436	-0.109804	-0.591194	-0.505891	-0.806358	-0.588864	-0.589414	-0.101433	-0.198867	-0.0668224	0.464866	-0.136084	0.353763	0.722507	0.436789	-0.156082	-0.188144	0.226426	0.339255	0.0254079	0.00343744	0.754539	0.129406	0.0200385	0.384947	0.0199055	2.20852e-09	0.000237068	0.617957	0.00296982	0.0137845	3.38382e-06	0.00311428	0.00307967	0.645144	0.362992	0.761939	0.0254181	0.53583	0.0977164
Vitvi01g00674	-0.156708	-0.293411	-0.0824951	-0.41049	-0.364399	-0.147464	-0.376544	-0.242957	-0.00178249	-0.35673	-0.124113	-0.0716732	0.0391548	-0.0677391	-0.298418	0.307229	0.420156	0.174988	0.323092	0.158112	0.42649	0.353831	0.213678	0.0313198	0.279257	0.287371	0.382032	0.475188	0.174208	0.708249	0.0517038	0.0873601	0.501929	0.0765636	0.263976	0.99356	0.0947406	0.572605	0.745195	0.859213	0.758766	0.166632	0.153866	0.0459219	0.424519	0.132645	0.471191	0.0424156	0.0976477
Vitvi01g00675	0.752653	0.671965	0.428121	0.205641	0.229166	0.0898021	-0.471214	0.0614927	0.347742	-0.0197306	-0.791566	-0.494068	-0.493829	-0.479326	-0.177797	-0.0447715	0.267857	0.604584	0.141407	0.503099	-0.239207	-0.293278	0.045867	-0.597988	-0.70906	-0.509468	-0.324513	3.42065e-05	0.000445345	0.0415478	0.346532	0.292877	0.683653	0.0232282	0.780455	0.103967	0.928799	6.83339e-06	0.0165649	0.0166255	0.020653	0.417004	0.839257	0.216572	0.00224466	0.519841	0.0144039	0.271647	0.174412
Vitvi01g00676	-0.25662	-0.158514	-0.000785334	0.387711	0.36193	0.00689804	0.555383	0.0450798	-0.375545	0.183293	0.548792	0.445814	0.247953	0.499616	0.571969	-0.0888079	-0.443766	-0.421387	-0.506258	-0.562879	-0.337729	-0.328517	-0.432982	0.0785875	0.0927657	0.05662	-0.347099	0.237207	0.470049	0.997163	0.0675552	0.0896876	0.97508	0.00593898	0.838164	0.0774118	0.402509	0.00669238	0.0329989	0.253973	0.0152083	0.00434986	0.686982	0.0339103	0.0452232	0.0137047	0.00516953	0.115006	0.125895
Vitvi01g00680	0.341821	0.545007	0.277045	-0.190877	-0.173727	-0.216599	-0.737689	0.0967624	0.443769	-0.179203	-0.752514	-0.387184	-0.404204	-0.653847	-0.544275	0.255008	0.703559	0.834526	0.115181	0.477629	0.17569	0.0885625	0.402707	-0.492003	-0.484767	-0.503167	0.0755888	0.110396	0.0071598	0.200618	0.382976	0.427917	0.320859	5.89368e-05	0.660509	0.0339089	0.413268	3.43859e-05	0.0679616	0.0557559	0.000714712	0.00725325	0.240269	0.00018003	7.41289e-07	0.600744	0.0211717	0.422636	0.687804
Vitvi01g00681	-0.715714	-0.47785	-0.76113	-0.418702	-0.593071	-0.0165353	0.361174	0.134408	0.105074	0.334502	0.728236	0.234216	0.187941	0.0112082	-0.305694	-0.139277	-0.147879	-0.597477	-0.11389	-0.173131	0.399095	0.644844	0.470762	0.827042	0.704379	0.466492	0.6215	0.000123166	0.0211035	2.47095e-05	0.0467581	0.0028576	0.940308	0.0904097	0.540912	0.633262	0.118739	8.16157e-05	0.282074	0.390473	0.95952	0.156038	0.526211	0.500712	0.00260817	0.604859	0.429528	0.0592269	0.000894046
Vitvi01g00682	-0.692568	-0.7869	-0.592789	-0.790916	-0.770447	-0.208112	-0.116094	-0.101238	-0.172051	-0.14011	0.514771	0.236961	0.194068	0.17726	-0.403147	0.23851	0.23823	-0.320264	0.306478	0.0157324	0.788726	0.798531	0.414578	0.631573	0.892105	0.62295	0.835487	0.000249835	8.43222e-06	0.00287425	7.03854e-06	1.7018e-05	0.340642	0.597842	0.645784	0.432456	0.523714	0.0119576	0.276308	0.374922	0.418436	0.0564611	0.273089	0.27367	0.136265	0.154926	0.943201	7.7711e-06	4.94316e-06
Vitvi01g00683	0.481206	0.161693	-0.476743	-0.0845966	-0.35827	0.570256	-0.019701	0.318878	0.616014	0.303272	-0.37394	-0.791828	-0.421076	-0.581264	-0.531878	-0.523094	-0.0107247	-0.13207	0.544741	0.762342	-0.034283	0.38091	0.508309	0.366346	-0.00803519	0.0888528	0.297275	0.0200904	0.461075	0.0214466	0.701145	0.0932223	0.00449535	0.928906	0.138065	0.00175019	0.15951	0.0787893	6.75205e-06	0.0453991	0.00362741	0.00899653	0.0104303	0.961265	0.548038	0.00719372	2.3562e-05	0.876591	0.0729393
Vitvi01g00684	0.0495121	0.4409	-0.192848	-0.143205	-0.32242	0.00755627	-0.256467	0.0709246	0.687942	0.231128	-0.300993	-0.343819	-0.305541	-0.673818	-0.560725	-0.0528252	0.343799	0.299579	-0.106661	0.289462	0.116064	0.278033	0.613619	0.0288151	-0.18384	-0.28839	0.233417	0.822487	0.0352193	0.377989	0.514491	0.133498	0.972703	0.237496	0.747772	0.000285594	0.288649	0.162827	0.108195	0.156255	0.000423552	0.00538156	0.810811	0.108217	0.164909	0.628109	0.180348	0.597938	0.198951
Vitvi01g00685	-0.678155	-0.465013	-0.0303262	-0.651592	-0.515851	-0.636111	-0.528754	-0.137866	-0.257658	-0.577584	0.0664204	0.375376	0.467798	0.107187	-0.305766	0.755599	0.744351	0.370965	0.0334844	-0.190308	0.723981	0.453213	0.233853	-0.040704	0.478309	0.0393396	0.524755	0.000376117	0.0253655	0.890747	0.000756435	0.0117495	0.0011035	0.00948642	0.530451	0.235249	0.00390034	0.763331	0.0775558	0.024387	0.626406	0.155935	3.05953e-05	4.64681e-05	0.0813903	0.879446	0.384421	9.40937e-05	0.0298668
Vitvi01g00687	-0.290169	-0.309228	0.512216	0.23903	0.47034	-0.284846	0.12516	-0.142685	-0.777086	-0.479751	0.19702	0.583297	0.596475	0.726786	0.678645	0.427175	-0.0428492	0.0751822	-0.265236	-0.636441	-0.146424	-0.468926	-0.730749	-0.352491	0.0519041	-0.133411	-0.39188	0.179237	0.151067	0.0124616	0.272013	0.0235204	0.18771	0.569344	0.516035	1.29094e-05	0.0205248	0.367558	0.00348365	0.0026632	8.56947e-05	0.000371051	0.0420493	0.846077	0.733151	0.221274	0.0010949	0.504982	0.0239993
Vitvi01g00688	0.802615	0.482729	-0.217225	0.288727	0.0109312	0.779134	0.0737173	0.299501	0.655534	0.399191	-0.591761	-0.913064	-0.476407	-0.613947	-0.311552	-0.678438	-0.184408	-0.0564836	0.393385	0.757422	-0.405997	0.00714559	0.285112	0.112132	-0.374315	-0.17311	-0.0858718	4.06457e-06	0.0196438	0.319429	0.181507	0.960519	1.18326e-05	0.738172	0.165024	0.000684813	0.0591597	0.00293553	1.23377e-09	0.0215516	0.001832	0.147859	0.000373181	0.399604	0.797964	0.0632991	2.85321e-05	0.0545759	0.974186
Vitvi01g00689	-0.372296	-0.324023	-0.184285	-0.849701	-0.782413	-0.412891	-0.78404	-0.0682197	0.0869869	-0.477823	-0.258064	-0.0707607	0.0989425	-0.293707	-0.730727	0.580405	0.90393	0.494627	0.379106	0.335956	0.856334	0.71689	0.587133	0.0368754	0.415313	0.0709882	0.759619	0.0802189	0.131469	0.399922	2.8972e-07	1.02722e-05	0.0502177	9.56801e-06	0.757104	0.693094	0.0211119	0.234486	0.748336	0.65332	0.173753	7.50032e-05	0.00368959	3.37997e-09	0.0164239	0.0744212	0.117046	1.85985e-07	0.000118605
Vitvi01g00691	0.204905	-0.0089796	-0.570627	-0.46271	-0.686675	0.353049	-0.334196	0.148898	0.609657	0.144585	-0.374827	-0.707652	-0.277605	-0.60595	-0.77719	-0.225135	0.335916	0.00477015	0.5421	0.773957	0.377205	0.67575	0.743282	0.386386	0.249501	0.176639	0.625354	0.348299	0.967564	0.00446351	0.0261984	0.000296135	0.0984429	0.119098	0.497732	0.00201227	0.510404	0.0780254	0.000158757	0.199672	0.00217997	1.28525e-05	0.301683	0.117093	0.982766	0.007537	1.47216e-05	0.0760062	0.000401816
Vitvi01g00693	-0.170888	-0.439907	-0.727191	-0.779023	-0.894099	0.155506	-0.276887	0.0483991	0.339377	0.0473899	0.0232901	-0.370283	-0.107468	-0.33409	-0.766904	-0.0799589	0.27476	-0.232838	0.64932	0.599777	0.696085	0.903131	0.737633	0.646885	0.648973	0.415192	0.891332	0.435622	0.0356818	8.45388e-05	1.18886e-05	8.99162e-09	0.478624	0.200886	0.826418	0.113133	0.829986	0.915995	0.0819958	0.625498	0.119223	1.96501e-05	0.716854	0.204509	0.284997	0.00080059	0.00248544	0.000225311	3.67349e-09
Vitvi01g00694	0.145694	0.160313	0.249385	-0.228945	-0.138887	-0.131223	-0.589351	-0.139406	0.082252	-0.40203	-0.627947	-0.243927	0.158256	-0.214059	-0.262749	0.344081	0.57139	0.589497	0.165218	0.260332	0.208049	0.0501265	0.128783	-0.371833	-0.124014	-0.369175	0.0912484	0.50713	0.464959	0.251152	0.293356	0.52738	0.550629	0.00308365	0.525825	0.709073	0.0572129	0.00133597	0.262014	0.470781	0.326706	0.225799	0.107909	0.00439861	0.00307446	0.451227	0.230253	0.34079	0.820319
Vitvi01g00695	0.489064	0.665573	0.174802	0.439191	0.3296	0.203222	0.110733	0.0616828	0.409114	0.335231	-0.336399	-0.30377	-0.253873	-0.39104	0.02666	-0.353117	-0.192489	0.157106	-0.199349	0.149258	-0.502521	-0.359647	0.0150544	-0.224487	-0.600826	-0.430026	-0.414097	0.0178712	0.000528109	0.42502	0.0360184	0.124577	0.35236	0.614968	0.779793	0.0525704	0.117889	0.116534	0.158793	0.242441	0.0650326	0.903891	0.0983731	0.378894	0.474051	0.361806	0.496681	0.0145351	0.0918813
Vitvi01g00696	0.171248	0.3062	0.392463	0.79059	0.841318	0.0765743	0.644407	-0.0709981	-0.265309	0.275157	0.310163	0.356971	0.0583089	0.429871	0.830457	-0.280401	-0.753529	-0.306811	-0.560113	-0.592046	-0.749692	-0.801781	-0.692825	-0.237125	-0.429191	-0.118314	-0.80933	0.43464	0.15532	0.0639766	7.1435e-06	4.92716e-07	0.72839	0.000903644	0.747519	0.221143	0.20383	0.149771	0.0945018	0.791572	0.0406321	9.3866e-07	0.194994	3.3096e-05	0.154455	0.00544307	0.00291846	3.82067e-05	4.23181e-06
Vitvi01g00697	-0.175122	-0.0920699	0.267359	-0.665586	-0.460571	-0.587183	-0.949409	-0.268819	-0.0238153	-0.666301	-0.487345	0.0140841	0.0828978	-0.223407	-0.520053	0.75722	0.987783	0.827139	0.307643	0.24419	0.696834	0.361209	0.323328	-0.406876	0.080974	-0.175755	0.433823	0.42416	0.676081	0.217462	0.000527938	0.0269914	0.00322216	4.9306e-12	0.214864	0.914107	0.00051806	0.018339	0.949144	0.706886	0.305506	0.0109685	2.87552e-05	1.93385e-18	1.13278e-06	0.153283	0.261485	0.000220368	0.0903759
Vitvi01g00698	0.241768	0.187158	0.08227	-0.373618	-0.379514	-0.0874517	-0.716842	-0.122886	0.365499	-0.292747	-0.681205	-0.458987	-0.271299	-0.543043	-0.608449	0.268593	0.763256	0.678864	0.396458	0.573511	0.340876	0.304897	0.446087	-0.273439	-0.149055	-0.261614	0.311454	0.266392	0.392486	0.709012	0.0790674	0.0740837	0.691532	0.00011879	0.576437	0.0863383	0.17523	0.000345566	0.027591	0.2105	0.00741292	0.00206568	0.215264	2.27278e-05	0.00036881	0.0610816	0.00422232	0.111449	0.157175
Vitvi01g00700	0.662572	0.366154	-0.222788	-0.0941269	-0.28477	0.534581	-0.297653	0.105948	0.675174	0.176957	-0.704908	-0.917212	-0.499939	-0.687743	-0.590614	-0.41433	0.165609	0.176614	0.567358	0.871856	-0.0195995	0.281682	0.502373	0.090196	-0.213681	-0.0274295	0.224221	0.000571326	0.0857342	0.306882	0.669238	0.187834	0.00858962	0.167774	0.630422	0.000408197	0.419244	0.000172762	7.5226e-10	0.0151322	0.00028723	0.00300529	0.0493428	0.450141	0.42016	0.00475085	6.01371e-08	0.929271	0.192876
Vitvi01g00701	-0.164933	-0.393076	-0.44181	-0.857838	-0.874567	-0.0532559	-0.609532	-0.059311	0.251108	-0.295839	-0.257966	-0.359393	-0.0885781	-0.389468	-0.826054	0.227816	0.655147	0.205154	0.711194	0.618342	0.797401	0.851664	0.691883	0.336537	0.511871	0.262459	0.872584	0.452018	0.0635258	0.0347992	1.67698e-07	4.8644e-08	0.809296	0.00201775	0.788069	0.247783	0.170505	0.23467	0.0921273	0.687752	0.0662142	1.20357e-06	0.295808	0.000691578	0.347701	0.000142149	0.00166177	5.21418e-06	2.54679e-07
Vitvi01g00704	0.46786	-0.283752	-0.0686024	-0.286963	-0.253381	0.380137	-0.313077	-0.177306	-0.0176412	-0.299482	-0.467086	-0.545322	-0.122478	-0.0668027	-0.257559	-0.0861433	0.186838	0.0636312	0.914444	0.695314	0.189914	0.248007	0.0560467	0.0654401	0.178145	0.153725	0.26791	0.0243654	0.189486	0.755782	0.184308	0.243385	0.0735719	0.145782	0.418312	0.936323	0.165053	0.0246343	0.00711989	0.577711	0.762007	0.235434	0.695932	0.39331	0.773011	1.04937e-09	0.000230501	0.385427	0.253866
Vitvi01g00705	0.167224	0.108385	0.298999	-0.321419	-0.222839	-0.249024	-0.727675	-0.238533	0.0987997	-0.455475	-0.606989	-0.242868	-0.131834	-0.288121	-0.386859	0.432569	0.763664	0.744142	0.325843	0.376417	0.325792	0.14373	0.205243	-0.435631	-0.147332	-0.181956	0.183987	0.445673	0.622533	0.165769	0.134779	0.306769	0.25186	8.31743e-05	0.27304	0.65379	0.0289583	0.00213178	0.264156	0.548757	0.182466	0.0682128	0.039251	2.23634e-05	4.68216e-05	0.12919	0.0766715	0.129253	0.512934
Vitvi01g00706	0.0585328	-0.2468	0.441823	-0.118446	0.120724	-0.0686552	-0.345021	-0.245984	-0.451565	-0.657396	-0.367169	-0.00701948	0.411129	0.359665	0.181056	0.36262	0.260132	0.336949	0.351226	0.0128437	0.127061	-0.130269	-0.369112	-0.323191	0.0886063	0.129726	-0.0399404	0.790789	0.256259	0.0347934	0.590391	0.583213	0.755599	0.106887	0.257886	0.0305433	0.000653048	0.0848034	0.974642	0.051305	0.0918631	0.408374	0.0890332	0.230625	0.1159	0.100315	0.953619	0.563445	0.553556
Vitvi01g00708	-0.0758158	-0.303242	0.506912	0.386033	0.646496	-0.108408	0.306739	-0.320027	-0.820153	-0.321526	0.280631	0.533241	0.432085	0.875077	0.882049	0.192828	-0.393014	-0.174083	-0.196207	-0.6132	-0.311147	-0.616364	-0.89814	-0.302978	0.0204774	0.0943215	-0.536496	0.730983	0.159554	0.0135635	0.0688548	0.000858501	0.622458	0.154556	0.136572	1.66184e-06	0.134641	0.194612	0.00878933	0.0394963	4.67142e-08	2.63895e-08	0.378038	0.0635713	0.426957	0.369575	0.00186238	0.148415	0.00173663
Vitvi01g00710	0.171273	0.354792	-0.14968	-0.0763581	-0.220719	0.0486814	-0.213981	0.203321	0.419269	0.184924	-0.294019	-0.304415	-0.193352	-0.503985	-0.404828	-0.103737	0.248238	0.237593	-0.0594802	0.328638	0.0138202	0.170251	0.400937	-0.0234707	-0.203877	-0.330724	0.106676	0.434572	0.0966768	0.495452	0.729129	0.311512	0.825421	0.326886	0.35212	0.0464305	0.398263	0.173275	0.157865	0.376719	0.014205	0.0553429	0.637617	0.25341	0.274993	0.787477	0.125748	0.950096	0.437361
Vitvi01g00711	0.556893	0.659432	0.769359	0.684187	0.762238	0.035609	-0.087081	0.000864252	-0.0322108	-0.164789	-0.6011	-0.108698	-0.0140847	-0.0452898	0.442688	0.0626468	0.0173479	0.54426	-0.305277	-0.118295	-0.647752	-0.81207	-0.517025	-0.808331	-0.830676	-0.696572	-0.80959	0.00577674	0.000619776	1.77909e-05	0.000317802	2.36586e-05	0.871856	0.692778	0.996877	0.884	0.452419	0.00241708	0.621524	0.949142	0.83742	0.0343979	0.776435	0.93738	0.00725524	0.156632	0.590867	0.000832314	2.5384e-06
Vitvi01g00712	0.0615144	0.224064	0.245241	0.830636	0.79705	0.16879	0.793148	0.0890029	-0.270274	0.362431	0.441025	0.366354	0.122491	0.448688	0.835946	-0.351532	-0.796952	-0.434968	-0.646888	-0.642284	-0.789075	-0.73966	-0.666699	-0.0904944	-0.330883	-0.0952077	-0.769256	0.780379	0.304048	0.259372	9.29077e-07	5.30092e-06	0.441362	6.35555e-06	0.686329	0.212296	0.0892115	0.0351611	0.0855499	0.577672	0.031753	6.81659e-07	0.0999992	5.32538e-06	0.0380545	0.000850262	0.000951586	7.64995e-06	5.49749e-05
Vitvi01g00713	0.262331	0.0267488	0.0838287	-0.533867	-0.436975	-0.119411	-0.767236	-0.236693	0.245643	-0.380384	-0.610054	-0.428369	-0.25597	-0.360811	-0.579655	0.269446	0.633321	0.541439	0.633478	0.622128	0.492328	0.38811	0.400046	-0.187969	0.0303643	0.0712154	0.419483	0.226565	0.903572	0.703738	0.00869553	0.037076	0.587346	1.93892e-05	0.276869	0.258567	0.0733688	0.00199498	0.0414171	0.238438	0.0907582	0.00374467	0.213755	0.00117872	0.00762499	0.00117438	0.00152607	0.01701	0.067249
Vitvi01g00714	-0.623642	-0.652841	0.163614	-0.211098	0.024899	-0.443679	0.0383784	-0.335314	-0.735792	-0.520586	0.428883	0.652694	0.8044	0.786621	0.434948	0.520423	0.0579376	-0.116353	-0.0833302	-0.608297	0.279811	-0.0308922	-0.431453	-0.00575609	0.550094	0.325086	0.0725839	0.00147453	0.000733088	0.455694	0.333599	0.910213	0.0339497	0.861979	0.117792	6.29838e-05	0.0108726	0.0411467	0.000735788	3.72616e-06	8.53737e-06	0.0380643	0.0109018	0.792871	0.597018	0.705423	0.00207245	0.195975	0.888719
Vitvi01g00715	0.436281	0.245312	0.196558	0.758433	0.696918	0.505997	0.620582	0.136712	-0.127152	0.290926	0.013817	-0.0827328	-0.0301409	0.202218	0.610957	-0.488683	-0.701518	-0.354853	-0.202364	-0.174305	-0.772982	-0.648938	-0.568972	-0.0888339	-0.408271	-0.275003	-0.680293	0.0374121	0.259229	0.368704	2.74415e-05	0.000219818	0.0137614	0.00158028	0.533932	0.563164	0.178054	0.950108	0.707444	0.89141	0.354793	0.00195612	0.0179742	0.000191535	0.0966151	0.354439	0.42636	1.53302e-05	0.000808215
Vitvi01g00716	-0.0778858	0.0906408	0.208714	-0.424374	-0.349138	-0.395571	-0.749661	-0.0808492	0.137015	-0.462886	-0.5279	-0.134943	-0.00581904	-0.36982	-0.499902	0.535845	0.878093	0.786988	0.169342	0.257486	0.444107	0.266393	0.341075	-0.360082	-0.0839573	-0.270451	0.305508	0.723913	0.680849	0.339215	0.0435628	0.102493	0.0617154	3.82503e-05	0.71383	0.533017	0.026134	0.00962422	0.539286	0.978977	0.0824088	0.0151409	0.00840463	3.66438e-08	8.39922e-06	0.439847	0.235572	0.0337572	0.219191
Vitvi01g00717	0.209874	-0.259263	-0.544689	-0.159744	-0.360663	0.602448	0.12099	0.0484502	0.225564	0.166587	-0.0936311	-0.535282	-0.153557	-0.158691	-0.28136	-0.398142	-0.105093	-0.382225	0.490908	0.509829	0.0648309	0.392249	0.274063	0.495187	0.347564	0.242259	0.349771	0.336476	0.232242	0.00720036	0.466566	0.0909	0.00234909	0.582375	0.826238	0.300737	0.447433	0.670885	0.00848664	0.48422	0.469547	0.193407	0.0598916	0.633201	0.0718739	0.0173806	0.0129482	0.768843	0.0641344
Vitvi01g00719	-0.0745291	0.0700575	0.716104	0.532809	0.773497	-0.304452	0.194905	-0.15112	-0.64563	-0.310882	0.100518	0.57427	0.473333	0.642149	0.833648	0.306693	-0.21095	0.151567	-0.504901	-0.714257	-0.434332	-0.783728	-0.837173	-0.581263	-0.316311	-0.26971	-0.720592	0.735388	0.75076	0.000121636	0.00885455	1.50059e-05	0.157811	0.372824	0.491264	0.00087698	0.148779	0.648144	0.0041607	0.0225317	0.000954694	7.80418e-07	0.154622	0.333946	0.489968	0.0140017	0.000129028	0.0383691	9.69953e-06
Vitvi01g00720	-0.436863	-0.396099	-0.379218	-0.877942	-0.859814	-0.369635	-0.633322	-0.053793	0.113186	-0.318358	-0.0747077	-0.0519691	0.0840621	-0.26494	-0.744676	0.437565	0.748514	0.277958	0.376643	0.332532	0.866221	0.815025	0.654004	0.242611	0.535798	0.238333	0.842525	0.0371297	0.0613375	0.0743283	3.70983e-08	1.46099e-07	0.0825743	0.00117868	0.807408	0.607106	0.138744	0.734776	0.813825	0.70295	0.22181	4.59251e-05	0.0367921	3.99089e-05	0.199077	0.0764805	0.121061	9.20724e-08	2.17938e-06
Vitvi01g00722	-0.765518	-0.573404	-0.215417	-0.677657	-0.555379	-0.587157	-0.345886	-0.0601422	-0.314432	-0.379467	0.339608	0.472834	0.475798	0.249189	-0.241769	0.607721	0.50172	0.065735	-0.0357724	-0.246647	0.739093	0.518248	0.238401	0.168491	0.643813	0.257109	0.574624	2.07727e-05	0.00423107	0.323571	0.000381315	0.00593949	0.00322386	0.105952	0.785166	0.143952	0.0741231	0.112873	0.0226942	0.0217432	0.251537	0.266391	0.0020984	0.0147182	0.765706	0.871272	0.256563	5.60901e-05	0.0112986
Vitvi01g00729	-0.0380434	-0.205359	0.573439	-0.263683	0.0577702	-0.44235	-0.642682	-0.47001	-0.439626	-0.770616	-0.363583	0.222941	0.22065	0.244096	0.0861152	0.722242	0.593571	0.614223	0.235716	-0.0658918	0.340675	-0.130796	-0.286345	-0.600968	-0.0262054	-0.12742	-0.0215494	0.863172	0.34721	0.00422817	0.224093	0.793457	0.0345522	0.000942435	0.0236314	0.0358136	1.69007e-05	0.0881249	0.306543	0.311669	0.261674	0.696026	9.96557e-05	0.00282833	0.0018209	0.278914	0.765163	0.111673	0.551939
Vitvi01g00730	0.420192	0.43892	0.443406	0.827959	0.792277	0.337259	0.420781	0.198639	-0.105742	0.106273	-0.204569	-0.0441929	0.112049	0.170637	0.637246	-0.250836	-0.443602	-0.0245178	-0.378478	-0.270619	-0.805664	-0.781343	-0.603817	-0.389089	-0.56574	-0.580461	-0.808284	0.0459012	0.0361462	0.0340726	1.08176e-06	6.61481e-06	0.115545	0.0455662	0.363554	0.63109	0.62937	0.349109	0.841309	0.610746	0.436306	0.00107411	0.248313	0.0339843	0.911583	0.0749421	0.21169	3.5019e-06	1.07603e-05
Vitvi01g00732	-0.124755	-0.108287	0.355112	-0.573755	-0.348051	-0.565628	-0.915256	-0.282266	-0.137019	-0.69106	-0.47747	0.0536333	0.0531131	-0.137884	-0.401201	0.766991	0.957684	0.838556	0.279442	0.202066	0.617461	0.248573	0.184897	-0.489576	0.0257673	-0.174862	0.326197	0.570605	0.622849	0.0963544	0.00420244	0.103639	0.00490903	9.5286e-10	0.191915	0.533005	0.000261039	0.0212207	0.807969	0.809799	0.530399	0.0577764	1.95809e-05	7.84036e-13	5.83053e-07	0.19659	0.355164	0.00169477	0.25275
Vitvi01g00733	-0.270564	-0.389939	0.110731	0.310673	0.42974	0.0784145	0.599547	-0.0983348	-0.581371	-0.0579417	0.532812	0.466312	0.489061	0.756799	0.71789	-0.0723483	-0.624645	-0.544416	-0.182678	-0.607688	-0.271243	-0.355011	-0.635278	0.161568	0.262583	0.279226	-0.30463	0.211787	0.0658589	0.614976	0.149067	0.0406999	0.722111	0.00249748	0.655321	0.00361968	0.792857	0.00885411	0.0249053	0.0178722	2.92236e-05	0.000114844	0.742873	0.00144118	0.00723522	0.404116	0.00209993	0.210598	0.0964565
Vitvi01g00735	0.508773	0.635641	0.829998	0.555879	0.731503	-0.129239	-0.157048	-0.136379	-0.0826334	-0.147073	-0.462384	0.0399041	-0.188007	0.00246539	0.419905	0.108552	-0.00365987	0.568617	-0.274732	-0.139476	-0.523884	-0.773267	-0.499491	-0.817181	-0.816334	-0.516373	-0.754136	0.0131682	0.0011159	9.63598e-07	0.00588528	7.30413e-05	0.556721	0.474218	0.534938	0.707781	0.503074	0.0263179	0.856546	0.390303	0.991092	0.0460655	0.621994	0.986777	0.00463842	0.204558	0.525614	0.0102941	1.51505e-05
Vitvi01g00738	-0.174418	-0.224245	0.403339	0.413657	0.606558	-0.162084	0.370188	-0.165766	-0.724476	-0.237023	0.319948	0.554311	0.636543	0.81302	0.85233	0.158805	-0.402879	-0.218841	-0.3617	-0.685373	-0.348864	-0.594113	-0.807262	-0.249927	0.0304046	0.0984887	-0.533483	0.426055	0.303647	0.0563324	0.0497501	0.00215165	0.459975	0.0820808	0.449706	9.25618e-05	0.27618	0.136674	0.00605646	0.00109226	2.41772e-06	2.43678e-07	0.469222	0.0566408	0.315753	0.0899072	0.000307303	0.10278	0.00279686
Vitvi01g00739	-0.360329	-0.44311	-0.705336	-0.87979	-0.985699	-0.0330314	-0.390655	0.0106717	0.331787	-0.0328041	0.0420765	-0.263197	-0.0566793	-0.378639	-0.854067	0.0914036	0.481307	-0.0734709	0.518339	0.506196	0.818125	0.978169	0.825383	0.601892	0.67637	0.386288	0.973932	0.091222	0.0342067	0.000170507	3.18758e-08	1.00191e-17	0.881065	0.0653209	0.961456	0.121948	0.881878	0.848821	0.224979	0.797278	0.0748079	2.16945e-07	0.678302	0.0200604	0.739017	0.0112819	0.0137182	1.85185e-06	8.23018e-16
Vitvi01g00742	0.635157	0.829268	0.337116	0.908036	0.762073	0.365405	0.439747	0.227133	0.332526	0.50211	-0.232671	-0.228708	-0.368904	-0.225649	0.416208	-0.519717	-0.53016	0.00218794	-0.477979	-0.080275	-0.917153	-0.751736	-0.315632	-0.358595	-0.848235	-0.530773	-0.831587	0.00112876	1.00453e-06	0.115709	2.17652e-09	2.38123e-05	0.0864254	0.0357566	0.297298	0.121068	0.0146289	0.285351	0.293869	0.0832302	0.300551	0.0482195	0.0110294	0.00926324	0.992095	0.0210638	0.71578	7.57707e-10	3.5404e-05
Vitvi01g00744	0.508594	0.108134	-0.331522	-0.330653	-0.471885	0.457063	-0.345759	0.00581484	0.576442	0.121833	-0.505159	-0.792263	-0.487588	-0.564885	-0.655162	-0.328611	0.207144	0.0753901	0.721754	0.89197	0.211652	0.473534	0.563647	0.226083	0.0462219	0.20891	0.431236	0.0132057	0.623343	0.122264	0.123307	0.0230057	0.0283334	0.106089	0.978993	0.00398845	0.579731	0.0139447	6.6192e-06	0.0182721	0.00497832	0.000691309	0.12578	0.342943	0.732439	0.000101265	1.0975e-08	0.332303	0.0224666
Vitvi01g00745	-0.115159	-0.20578	-0.0173992	0.328322	0.355678	0.104171	0.571365	-0.0916638	-0.335679	0.121151	0.443675	0.305469	0.478438	0.576587	0.606455	-0.201494	-0.636741	-0.570294	-0.211613	-0.462812	-0.32868	-0.321229	-0.465804	0.172796	0.195063	0.283518	-0.303781	0.600815	0.3462	0.937195	0.126134	0.0957878	0.636201	0.00440076	0.677434	0.117368	0.581872	0.0339515	0.156359	0.0209232	0.0039772	0.00215641	0.356557	0.00108711	0.00449215	0.332395	0.0261611	0.125696	0.135022
Vitvi01g00747	-0.0796086	0.407599	-0.495016	0.407755	0.057885	0.27292	0.667921	0.47047	0.537793	0.849492	0.440125	-0.0396869	-0.227176	-0.335672	-0.0219562	-0.613726	-0.548456	-0.52592	-0.613522	-0.171212	-0.425282	-0.0112392	0.300347	0.439234	-0.15232	-0.0630008	-0.133636	0.718045	0.0535383	0.0163263	0.0534375	0.793055	0.207679	0.000496287	0.0234768	0.00812594	2.93705e-07	0.0355797	0.857319	0.297204	0.117376	0.920791	0.00184096	0.0067329	0.00994978	0.00184921	0.434738	0.0430679	0.959408
Vitvi01g00753	0.304841	0.497151	0.518865	0.900498	0.913431	0.0683444	0.50404	0.0900944	-0.176846	0.2288	0.0781725	0.244928	-0.0213048	0.287493	0.787078	-0.206623	-0.562678	-0.068635	-0.630987	-0.51534	-0.835311	-0.893952	-0.682116	-0.456962	-0.640718	-0.380153	-0.922702	0.157254	0.0157994	0.0111849	4.8106e-09	1.18212e-09	0.756673	0.0141927	0.682675	0.419541	0.293669	0.722935	0.26	0.923134	0.183463	8.3658e-06	0.344184	0.00518895	0.755669	0.00124494	0.0118477	7.07779e-07	9.1169e-09
Vitvi01g00754	-0.391322	-0.528023	-0.674689	-0.899006	-0.961478	-0.0486102	-0.361676	-0.0243088	0.245606	-0.0768543	0.106754	-0.198899	-0.0570993	-0.292686	-0.801896	0.111366	0.429919	-0.118082	0.573715	0.464241	0.842272	0.968053	0.757412	0.62222	0.718378	0.454126	0.977572	0.064822	0.00960427	0.000413631	5.58673e-09	2.9734e-13	0.825672	0.0899302	0.912334	0.258642	0.727433	0.62781	0.362912	0.795806	0.175324	4.20841e-06	0.612937	0.040607	0.591541	0.0042057	0.0256422	4.64541e-07	4.28922e-14
Vitvi01g00764	-0.243407	-0.427024	-0.0894847	-0.52875	-0.461747	-0.187854	-0.51584	-0.238859	-0.150356	-0.544731	-0.263392	-0.0678827	0.337374	-0.00663673	-0.332678	0.478075	0.642853	0.291175	0.371446	0.190224	0.543567	0.410358	0.198195	-0.02175	0.3865	0.0291282	0.460909	0.263065	0.04213	0.684715	0.00948711	0.0265532	0.390697	0.0117517	0.272365	0.493484	0.00719501	0.224623	0.758269	0.115413	0.976024	0.120888	0.0210344	0.000938517	0.177666	0.080966	0.384637	0.00734465	0.0517863
Vitvi01g00770	-0.0225672	0.233516	-0.617731	0.305454	-0.0490875	0.381077	0.695678	0.506034	0.463527	0.881823	0.51389	-0.107348	-0.369066	-0.278491	-0.0769718	-0.704865	-0.600219	-0.657154	-0.384741	-0.00534806	-0.347416	0.116932	0.315685	0.588827	-0.0134264	0.0919894	-0.012692	0.918593	0.283557	0.0016846	0.15638	0.823986	0.0728035	0.000228043	0.0137533	0.0259007	2.68968e-08	0.0121295	0.625885	0.0830845	0.198182	0.727032	0.000172989	0.00246241	0.00065711	0.0698679	0.980679	0.104314	0.59518
Vitvi01g00772	-0.526187	-0.0559065	-0.202114	0.021261	0.00375903	-0.375285	0.36486	0.0580408	-0.0565617	0.371939	0.766482	0.614888	-0.00607512	0.205998	0.177256	0.0318739	-0.302824	-0.380332	-0.593552	-0.556748	0.055251	0.0170754	0.0405164	0.228143	0.166162	0.119011	-0.00511581	0.0099054	0.799987	0.355046	0.923291	0.986419	0.0776336	0.0869306	0.79251	0.79769	0.0805321	1.99864e-05	0.00179436	0.978052	0.345677	0.418445	0.885205	0.160158	0.0734117	0.00282941	0.00579218	0.802287	0.938362
Vitvi01g00773	0.180948	-0.0617557	-0.205699	0.582107	0.430294	0.619338	0.845502	0.0890523	-0.106235	0.472123	0.401301	-0.0434584	0.0266016	0.328521	0.53781	-0.654678	-0.885378	-0.771256	-0.155183	-0.201401	-0.618013	-0.330626	-0.396383	0.370368	0.0271122	0.183111	-0.382355	0.40866	0.779538	0.346393	0.0035672	0.0404128	0.0016251	3.79469e-07	0.686163	0.629493	0.0229274	0.0577081	0.843915	0.9041	0.12589	0.00812363	0.00069985	1.98367e-08	1.64624e-05	0.479547	0.356782	0.00167402	0.12334
Vitvi01g00775	0.339552	0.0891187	-0.0462258	0.473664	0.395744	0.550443	0.567822	-0.0111513	0.0395916	0.359631	0.154464	-0.154323	-0.204247	0.140896	0.377167	-0.543393	-0.712335	-0.517058	0.00622551	-0.0325522	-0.504568	-0.323022	-0.300571	0.185028	-0.130238	0.16643	-0.349923	0.112936	0.685941	0.834105	0.0224246	0.0615913	0.00649664	0.00470912	0.959725	0.857658	0.0918966	0.481612	0.482018	0.349882	0.521364	0.0760387	0.00736725	0.000137132	0.0115207	0.977509	0.882779	0.0140753	0.132734
Vitvi01g00776	-0.0406008	0.104048	-0.0245848	0.690799	0.579469	0.345299	0.832347	0.245775	-0.147475	0.421383	0.440656	0.235986	0.142972	0.313182	0.636778	-0.427037	-0.785618	-0.586013	-0.552241	-0.531026	-0.657277	-0.506437	-0.46524	0.160589	-0.160907	-0.139002	-0.542557	0.854067	0.636602	0.911342	0.000263028	0.00375847	0.106586	8.41817e-07	0.258303	0.501897	0.0452254	0.0353324	0.278347	0.515184	0.14564	0.00108617	0.0421228	8.92568e-06	0.0032991	0.00628879	0.00912807	0.000655046	0.013666
Vitvi01g00777	-0.164171	-0.269586	-0.233504	0.42162	0.316765	0.449643	0.846004	0.099621	-0.243381	0.342461	0.578153	0.198688	0.224347	0.439037	0.523477	-0.440849	-0.772028	-0.769428	-0.217517	-0.401451	-0.419938	-0.221197	-0.380691	0.449942	0.223798	0.143128	-0.235622	0.454141	0.213508	0.283583	0.0450919	0.140841	0.031347	3.67592e-07	0.651089	0.263117	0.109688	0.00385706	0.363434	0.303422	0.036091	0.0103641	0.035243	1.59473e-05	1.7741e-05	0.318763	0.0576061	0.0460465	0.310439
[truncated: 23,380 more rows]
[truncated: 24 more columns]
